# Supplementary material for: SECRET AGENT O-GlcNAcylates Hundreds of Proteins Involved in Diverse Cellular Processes in Arabidopsis
Source: Mol Cell Proteomics. 2024 Feb 8;23(4):100732. doi: 10.1016/j.mcpro.2024.100732 (PMC10979276; doi:10.1016/j.mcpro.2024.100732)
Supplement: Supplementary Data 3 [file mmc3.xlsx]

## Sheet: Sheet1
Accession Number	Acc isforms	m.z	z	ppm	DB.Peptide	Variable.Mods	Protein.Mods	Fraction	RT	Start	End	Score	Expect	X..in.DB	Protein.MW	Decription of proteins	Protein.Name	Fragmentation	Peaklist (QE.or.Eclipse)	N14.N15	Search.Method
AT5G42950	AT5G42950.1	694.806	2	1.3	MANSSAGSAADHR	HexNAc@Neutral loss=14;Met-loss+Acetyl@1	HexNAc@1-13=14;Met-loss+Acetyl@1	Q20200903_61	15.445	1	13	22.3	2.5e-08	1	187620	GYF DOMAIN-CONTAINING PROTEIN		HCD	QE_204_filtered	N14	HCD_m
AT5G42950	AT5G42950.1	639.334	2	1.4	IVSSGAPQTSK	HexNAc@4=15	HexNAc@361=15	E20201009_17e	16.577	358	368	31.4	1.4e-06	1	187620	GYF DOMAIN-CONTAINING PROTEIN		EtHCD	Eclipse pd-EtHCD	N14	EtHCD_m1
AT5G42950	AT5G42950.1	639.334	2	1.4	IVSSGAPQTSK	HexNAc@4=14	HexNAc@361=14	E20201009_17e	16.577	358	368	31.4	7.6e-06	1	187620	GYF DOMAIN-CONTAINING PROTEIN		EtHCD	Eclipse pd-EtHCD	N14	EtHCD_m2
AT5G42950	AT5G42950.1	639.333	2	0.62	IVSSGAPQTSK	HexNAc@Neutral loss=17	HexNAc@358-368=17	Q20200903_20	16.406	358	368	17.3	6.5e-08	1	187620	GYF DOMAIN-CONTAINING PROTEIN		HCD	QE_204_filtered	N14	HCD_m
AT5G42950	AT5G42950.1	639.332	2	-1.3	IVSSGAPQTSK	HexNAc@Neutral loss=17	HexNAc@358-368=17	E20200929_06	21.081	358	368	13.2	7.5e-06	1	187620	GYF DOMAIN-CONTAINING PROTEIN		HCD	Eclipse_204_Filtered	N14	HCD_m
AT5G42950	AT5G42950.1	620.982	3	0.42	IVSSGAPQTSKDGPTGR	HexNAc@Neutral loss=28	HexNAc@358-374=28	Q20200903_20	20.542	358	374	19.5	6.9e-06	1	187620	GYF DOMAIN-CONTAINING PROTEIN		HCD	QE_204_filtered	N14	HCD_m
AT5G42950	AT5G42950.1	697.654	3	0.25	DSINHLGGNNMMLPQSK	Oxidation@11;Oxidation@12;HexNAc@16=44	Oxidation@503;Oxidation@504;HexNAc@508=44	E20201009_17e	43.184	493	509	39.6	1.4e-11	1	187620	GYF DOMAIN-CONTAINING PROTEIN		EtHCD	Eclipse pd-EtHCD	N14	EtHCD_m1
AT5G42950	AT5G42950.1	697.653	3	-2.3	DSINHLGGNNMMLPQSK	HexNAc@Neutral loss=16;Oxidation@11;Oxidation@12	HexNAc@493-509=16;Oxidation@503;Oxidation@504	E20200929_07e	54.452	493	509	17	9.8e-05	1	187620	GYF DOMAIN-CONTAINING PROTEIN		EtHCD	Eclipse pd-EtHCD	N14	EtHCD_m1
AT5G42950	AT5G42950.1	692.322	3	-1.6	DSINHLGGNNMMLPQSK	Oxidation@11=9;HexNAc@16=23	Oxidation@503=9;HexNAc@508=23	E20200929_08e	65.862	493	509	37.4	4.1e-11	1	187620	GYF DOMAIN-CONTAINING PROTEIN		EtHCD	Eclipse pd-EtHCD	N14	EtHCD_m1
AT5G42950	AT5G42950.1	692.322	3	-0.85	DSINHLGGNNMMLPQSK	HexNAc@Neutral loss=10;Oxidation@11=9	HexNAc@493-509=10;Oxidation@503=9	E20200929_07e	66.276	493	509	30.6	4.7e-09	1	187620	GYF DOMAIN-CONTAINING PROTEIN		EtHCD	Eclipse pd-EtHCD	N14	EtHCD_m1
AT5G42950	AT5G42950.1	692.322	3	-1.3	DSINHLGGNNMMLPQSK	Oxidation@12=10;HexNAc@16=25	Oxidation@504=10;HexNAc@508=25	E20200929_08e	70.899	493	509	35.6	2.7e-11	1	187620	GYF DOMAIN-CONTAINING PROTEIN		EtHCD	Eclipse pd-EtHCD	N14	EtHCD_m1
AT5G42950	AT5G42950.1	686.991	3	0.36	DSINHLGGNNMMLPQSK	HexNAc@16=26	HexNAc@508=26	E20201009_20e	65.272	493	509	43.1	2.3e-12	1	187620	GYF DOMAIN-CONTAINING PROTEIN		EtHCD	Eclipse pd-EtHCD	N14	EtHCD_m1
AT5G42950	AT5G42950.1	686.99	3	-1.5	DSINHLGGNNMMLPQSK	HexNAc@Neutral loss|16	HexNAc@493-509|508	E20200929_05e	78.935	493	509	38	4.7e-10	1	187620	GYF DOMAIN-CONTAINING PROTEIN		EtHCD	Eclipse pd-EtHCD	N14	EtHCD_m1
AT5G42950	AT5G42950.1	697.654	3	0.25	DSINHLGGNNMMLPQSK	Oxidation@11;Oxidation@12;HexNAc@16=44	Oxidation@503;Oxidation@504;HexNAc@508=44	E20201009_17e	43.184	493	509	39.6	8.3e-12	1	187620	GYF DOMAIN-CONTAINING PROTEIN		EtHCD	Eclipse pd-EtHCD	N14	EtHCD_m2
AT5G42950	AT5G42950.1	692.322	3	-1.6	DSINHLGGNNMMLPQSK	Oxidation@11=9;HexNAc@16=40	Oxidation@503=9;HexNAc@508=40	E20200929_08e	65.862	493	509	37.4	5.6e-11	1	187620	GYF DOMAIN-CONTAINING PROTEIN		EtHCD	Eclipse pd-EtHCD	N14	EtHCD_m2
AT5G42950	AT5G42950.1	692.322	3	-1.3	DSINHLGGNNMMLPQSK	Oxidation@12=9;HexNAc@16=43	Oxidation@504=9;HexNAc@508=43	E20200929_08e	70.899	493	509	35.6	4.4e-11	1	187620	GYF DOMAIN-CONTAINING PROTEIN		EtHCD	Eclipse pd-EtHCD	N14	EtHCD_m2
AT5G42950	AT5G42950.1	686.991	3	0.36	DSINHLGGNNMMLPQSK	HexNAc@16=47	HexNAc@508=47	E20201009_20e	65.272	493	509	43.1	1.3e-11	1	187620	GYF DOMAIN-CONTAINING PROTEIN		EtHCD	Eclipse pd-EtHCD	N14	EtHCD_m2
AT5G42950	AT5G42950.1	1045.98	2	2.2	DSINHLGGNNMMLPQSK	HexNAc@Neutral loss=22;Oxidation@11;Oxidation@12	HexNAc@493-509=22;Oxidation@503;Oxidation@504	Q20200903_17	41.239	493	509	16.3	3.6e-08	1	187620	GYF DOMAIN-CONTAINING PROTEIN		HCD	QE_204_filtered	N14	HCD_m
AT5G42950	AT5G42950.1	1037.98	2	3.4	DSINHLGGNNMMLPQSK	HexNAc@Neutral loss=35;Oxidation@11|12	HexNAc@493-509=35;Oxidation@503|504	Q20200903_20	51.989	493	509	22.2	2.5e-08	1	187620	GYF DOMAIN-CONTAINING PROTEIN		HCD	QE_204_filtered	N14	HCD_m
AT5G42950	AT5G42950.1	692.325	3	3.9	DSINHLGGNNMMLPQSK	HexNAc@Neutral loss=56;Oxidation@11=8	HexNAc@493-509=56;Oxidation@503=8	Q20200903_24	52.416	493	509	38.3	9.6e-13	1	187620	GYF DOMAIN-CONTAINING PROTEIN		HCD	QE_204_filtered	N14	HCD_m
AT5G42950	AT5G42950.1	692.324	3	2.2	DSINHLGGNNMMLPQSK	HexNAc@Neutral loss=48;Oxidation@12=14	HexNAc@493-509=48;Oxidation@504=14	Q20200903_23	56.626	493	509	51.1	1.9e-13	1	187620	GYF DOMAIN-CONTAINING PROTEIN		HCD	QE_204_filtered	N14	HCD_m
AT5G42950	AT5G42950.1	1029.99	2	3.5	DSINHLGGNNMMLPQSK	HexNAc@Neutral loss=37	HexNAc@493-509=37	Q20200903_24	63.352	493	509	29.8	2.5e-08	1	187620	GYF DOMAIN-CONTAINING PROTEIN		HCD	QE_204_filtered	N14	HCD_m
AT5G42950	AT5G42950.1	697.653	3	-1.3	DSINHLGGNNMMLPQSK	HexNAc@Neutral loss=31;Oxidation@11;Oxidation@12	HexNAc@493-509=31;Oxidation@503;Oxidation@504	E20200930_17	55.473	493	509	22.6	5.6e-11	1	187620	GYF DOMAIN-CONTAINING PROTEIN		HCD	Eclipse_204_Filtered	N14	HCD_m
AT5G42950	AT5G42950.1	692.32	3	-3.2	DSINHLGGNNMMLPQSK	HexNAc@Neutral loss=81;Oxidation@11=23	HexNAc@493-509=81;Oxidation@503=23	E20200929_04	66.137	493	509	48.9	5.1e-17	1	187620	GYF DOMAIN-CONTAINING PROTEIN		HCD	Eclipse_204_Filtered	N14	HCD_m
AT5G42950	AT5G42950.1	692.321	3	-1.9	DSINHLGGNNMMLPQSK	HexNAc@Neutral loss=59;Oxidation@12=11	HexNAc@493-509=59;Oxidation@504=11	E20200929_07	71.322	493	509	42.3	1.9e-14	1	187620	GYF DOMAIN-CONTAINING PROTEIN		HCD	Eclipse_204_Filtered	N14	HCD_m
AT5G42950	AT5G42950.1	1029.98	2	-1.3	DSINHLGGNNMMLPQSK	HexNAc@Neutral loss=47	HexNAc@493-509=47	E20200929_08	79.272	493	509	51.5	1.4e-13	1	187620	GYF DOMAIN-CONTAINING PROTEIN		HCD	Eclipse_204_Filtered	N14	HCD_m
AT5G42950	AT5G42950.1	686.99	3	-0.8	DSINHLGGNNMMLPQSK	HexNAc@Neutral loss=80	HexNAc@493-509=80	E20200929_08	79.205	493	509	61.9	1e-19	1	187620	GYF DOMAIN-CONTAINING PROTEIN		HCD	Eclipse_204_Filtered	N14	HCD_m
AT5G42950	AT5G42950.1	697.656	3	2.1	DSINHLGGNNMMLPQSK	HexNAc@Neutral loss=41;Oxidation@11;Oxidation@12	HexNAc@493-509=41;Oxidation@503;Oxidation@504	Q20200903_17	40.999	493	509	31.8	3.5e-12	1	187620	GYF DOMAIN-CONTAINING PROTEIN		HCD	QE_204_filtered	N14	HCD_m
AT5G42950	AT5G42950.1	686.993	3	2.4	DSINHLGGNNMMLPQSK	HexNAc@Neutral loss=44	HexNAc@493-509=44	Q20200903_25	63.3	493	509	41.6	1.9e-11	1	187620	GYF DOMAIN-CONTAINING PROTEIN		HCD	QE_204_filtered	N14	HCD_m
AT5G42950	AT5G42950.1	697.655	3	1.3	DSINHLGGNNMMLPQSK	HexNAc@Neutral loss=57;Oxidation@11;Oxidation@12	HexNAc@493-509=57;Oxidation@503;Oxidation@504	Q20200903_18	41.327	493	509	33.2	5.3e-13	1	187620	GYF DOMAIN-CONTAINING PROTEIN		HCD	QE_total	N14	HCD_m
AT5G42950	AT5G42950.1	686.992	3	2.1	DSINHLGGNNMMLPQSK	HexNAc@Neutral loss=45	HexNAc@493-509=45	Q20200903_24	63.297	493	509	42.7	7.1e-11	1	187620	GYF DOMAIN-CONTAINING PROTEIN		HCD	QE_total	N14	HCD_m
AT5G42950	AT5G42950.1	999.48	2	4.1	QNEFVDAAGTSAFPGVGK	HexNAc@Neutral loss=35	HexNAc@618-635=35	Q20200903_19	83.279	618	635	31.1	3.7e-12	1	187620	GYF DOMAIN-CONTAINING PROTEIN		HCD	QE_204_filtered	N14	HCD_m
AT5G42950	AT5G42950.1	999.477	2	1	QNEFVDAAGTSAFPGVGK	HexNAc@Neutral loss=12	HexNAc@618-635=12	E20201009_17	86.799	618	635	14.2	0.00011	1	187620	GYF DOMAIN-CONTAINING PROTEIN		HCD	Eclipse_204_Filtered	N14	HCD_m
AT5G42950	AT5G42950.1	516.599	3	0.58	YKHVAGTVAENR	HexNAc@7=33	HexNAc@658=33	E20201009_16e	11.251	652	663	41.4	1.1e-08	1	187620	GYF DOMAIN-CONTAINING PROTEIN		EtHCD	Eclipse pd-EtHCD	N14	EtHCD_m1
AT5G42950	AT5G42950.1	387.701	4	-0.44	YKHVAGTVAENR	HexNAc@Neutral loss=84	HexNAc@652-663=84	E20200930_17e	16.891	652	663	44	1.2e-13	1	187620	GYF DOMAIN-CONTAINING PROTEIN		EtHCD	Eclipse pd-EtHCD	N14	EtHCD_m1
AT5G42950	AT5G42950.1	516.599	3	0.58	YKHVAGTVAENR	HexNAc@7=37	HexNAc@658=37	E20201009_16e	11.251	652	663	41.4	7e-10	1	187620	GYF DOMAIN-CONTAINING PROTEIN		EtHCD	Eclipse pd-EtHCD	N14	EtHCD_m2
AT5G42950	AT5G42950.1	387.701	4	-0.44	YKHVAGTVAENR	HexNAc@7=4	HexNAc@658=4	E20200930_17e	16.891	652	663	19.9	0.00015	1	187620	GYF DOMAIN-CONTAINING PROTEIN		EtHCD	Eclipse pd-EtHCD	N14	EtHCD_m2
AT5G42950	AT5G42950.1	774.395	2	0.83	YKHVAGTVAENR	HexNAc@Neutral loss=47	HexNAc@652-663=47	Q20200903_17	11.072	652	663	11	0.0002	1	187620	GYF DOMAIN-CONTAINING PROTEIN		HCD	QE_204_filtered	N14	HCD_m
AT5G42950	AT5G42950.1	516.598	3	-1.6	YKHVAGTVAENR	HexNAc@Neutral loss=76	HexNAc@652-663=76	E20200929_03	14.744	652	663	19.2	4.9e-08	1	187620	GYF DOMAIN-CONTAINING PROTEIN		HCD	Eclipse_204_Filtered	N14	HCD_m
AT5G42950	AT5G42950.1	516.598	3	-0.19	YKHVAGTVAENR	HexNAc@Neutral loss=57	HexNAc@652-663=57	Q20200903_18	11.012	652	663	31.1	2.7e-10	1	187620	GYF DOMAIN-CONTAINING PROTEIN		HCD	QE_204_filtered	N14	HCD_m
AT5G42950	AT5G42950.1	516.598	3	-0.77	YKHVAGTVAENR	HexNAc@Neutral loss=71	HexNAc@652-663=71	Q20200903_17	11.003	652	663	35	2.5e-10	1	187620	GYF DOMAIN-CONTAINING PROTEIN		HCD	QE_total	N14	HCD_m
AT5G42950	AT5G42950.1	628.816	2	1.4	HVAGTVAENR	HexNAc@Neutral loss=31	HexNAc@654-663=31	Q20200903_11	10.994	654	663	37	7.2e-08	1	187620	GYF DOMAIN-CONTAINING PROTEIN		HCD	QE_204_filtered	N14	HCD_m
AT5G42950	AT5G42950.1	1527.75	3	4.9	FIESLMSGGLTNSAQGVQGYGVNSSGGLSLPVTDGGADMYLLAK	Oxidation@6=93;HexNAc@Neutral loss|4|7|11|12|13|23|24|25	Oxidation@669=93;HexNAc@664-707|667|670|674|675|676|686|687|688	Q20200903_30	118.758	664	707	36	2e-11	1	187620	GYF DOMAIN-CONTAINING PROTEIN		HCD	QE_total	N14	HCD_m
AT5G42950	AT5G42950.1	1150.06	4	4.3	FIESLMSGGLTNSAQGVQGYGVNSSGGLSLPVTDGGADMYLLAK	HexNAc@Neutral loss=8;Oxidation@6;Oxidation@39	HexNAc@664-707=8;Oxidation@669;Oxidation@702	Q20200903_29	116.654	664	707	53.3	1.3e-17	1	187620	GYF DOMAIN-CONTAINING PROTEIN		HCD	QE_total	N14	HCD_m
AT5G42950	AT5G42950.1	1146.06	4	4.6	FIESLMSGGLTNSAQGVQGYGVNSSGGLSLPVTDGGADMYLLAK	Oxidation@39=155;HexNAc@Neutral loss|23|24|25	Oxidation@702=155;HexNAc@664-707|686|687|688	Q20200903_32	119.687	664	707	68.5	2e-18	1	187620	GYF DOMAIN-CONTAINING PROTEIN		HCD	QE_total	N14	HCD_m
AT5G42950	AT5G42950.1	1142.06	4	0.96	FIESLMSGGLTNSAQGVQGYGVNSSGGLSLPVTDGGADMYLLAK	HexNAc@Neutral loss|11|12|13|23|24|25	HexNAc@664-707|674|675|676|686|687|688	Q20200903_32	121.368	664	707	52	2.6e-11	1	187620	GYF DOMAIN-CONTAINING PROTEIN		HCD	QE_total	N14	HCD_m
AT5G42950	AT5G42950.1	1539.7	3	5.7	FIESLMSGGLTNSAQGVQGYGVNSSGGLSLPVTDGGADMYLLAK	Label:15N(1)+Oxidation@6=77;Label:15N(2)+HexNAc@4|7|11|13|24|25||Label:15N(3)+HexNAc@12|23||Label:HexNAc@Neutral loss	Label:15N(1)+Oxidation@669=77;Label:15N(2)+HexNAc@667|670|674|676|687|688||Label:15N(3)+HexNAc@675|686||Label:HexNAc@664-707	Q20200903_32	121.557	664	707	42.8	3.8e-11	1	187620	GYF DOMAIN-CONTAINING PROTEIN		HCD	QE_total	N15	HCD_m
AT5G42950	AT5G42950.1	1155.02	4	4.1	FIESLMSGGLTNSAQGVQGYGVNSSGGLSLPVTDGGADMYLLAK	Label:15N(1)+Oxidation@6=57;Label:15N(2)+HexNAc@4|7|11|13|24|25||Label:15N(3)+HexNAc@12|23||Label:HexNAc@Neutral loss	Label:15N(1)+Oxidation@669=57;Label:15N(2)+HexNAc@667|670|674|676|687|688||Label:15N(3)+HexNAc@675|686||Label:HexNAc@664-707	Q20200903_30	122.851	664	707	31.8	2.1e-09	1	187620	GYF DOMAIN-CONTAINING PROTEIN		HCD	QE_total	N15	HCD_m
AT5G42950	AT5G42950.1	1159.02	4	5.4	FIESLMSGGLTNSAQGVQGYGVNSSGGLSLPVTDGGADMYLLAK	Label:15N(1)+Oxidation@6;Label:15N(1)+Oxidation@39;Label:15N(2)+HexNAc@7|11|13|24|25|29||Label:15N(3)+HexNAc@12|23||Label:HexNAc@Neutral loss	Label:15N(1)+Oxidation@669;Label:15N(1)+Oxidation@702;Label:15N(2)+HexNAc@670|674|676|687|688|692||Label:15N(3)+HexNAc@675|686||Label:HexNAc@664-707	Q20200903_31	119.578	664	707	28.4	1.1e-06	1	187620	GYF DOMAIN-CONTAINING PROTEIN		HCD	QE_total	N15	HCD_m
AT5G42950	AT5G42950.1	1159.02	4	7.1	FIESLMSGGLTNSAQGVQGYGVNSSGGLSLPVTDGGADMYLLAK	Label:15N(1)+Oxidation@6;Label:15N(1)+Oxidation@39;Label:15N(2)+HexNAc@7|11|13|24|25|29||Label:15N(3)+HexNAc@12|23||Label:HexNAc@Neutral loss	Label:15N(1)+Oxidation@669;Label:15N(1)+Oxidation@702;Label:15N(2)+HexNAc@670|674|676|687|688|692||Label:15N(3)+HexNAc@675|686||Label:HexNAc@664-707	Q20200903_32	119.609	664	707	28.9	1.8e-07	1	187620	GYF DOMAIN-CONTAINING PROTEIN		HCD	QE_total	N15	HCD_m
AT5G42950	AT5G42950.1	630.994	3	1.2	SPSSDLLSILQGVTDR	HexNAc@Neutral loss=13	HexNAc@749-764=13	Q20200903_29	118.918	749	764	27.9	4.5e-08	1	187620	GYF DOMAIN-CONTAINING PROTEIN		HCD	QE_204_filtered	N14	HCD_m
AT5G42950	AT5G42950.1	1376.69	3	-8	SPSSDLLSILQGVTDRSSPAVSGPLPAWSQPIQK	HexNAc&HexNAc&HexNAc@((Neutral loss&(1&(3|4|8|14))|(3&(4|8|14))|(4&(8|14))|(8&14)|(14&(17|18)))|(1&(3&(17|18))|(4&(17|18))|(8&(17|18))|(14&(17|18)))|(3&(4&(17|18))|(8&(17|18))|(14&(17|18)))|(4&(8&(17|18))|(14&(17|18)))|(8&14&(17|18)))	HexNAc&HexNAc&HexNAc@((749-961&(749&(751|752|756|762))|(751&(752|756|762))|(752&(756|762))|(756&762)|(762&(765|766)))|(749&(751&(765|766))|(752&(765|766))|(756&(765|766))|(762&(765|766)))|(751&(752&(765|766))|(756&(765|766))|(762&(765|766)))|(752&(756&(765|766))|(762&(765|766)))|(756&762&(765|766)))	Q20200903_29	83.555	749	782	21.7	2.3e-08	1	187620	GYF DOMAIN-CONTAINING PROTEIN		HCD	QE_total	N14	HCD_m
AT5G42950	AT5G42950.1	1128.57	2	0.13	SSPAVSGPLPAWSQPIQK	HexNAc&HexNAc@((Neutral loss&(1|2))|(1&2))	HexNAc&HexNAc@((765-792&(765|766))|(765&766))	E20201009_21e	83.976	765	782	27.5	1.4e-06	1	187620	GYF DOMAIN-CONTAINING PROTEIN		EtHCD	Eclipse pd-EtHCD	N14	EtHCD_m1
AT5G42950	AT5G42950.1	1128.57	2	0.13	SSPAVSGPLPAWSQPIQK	HexNAc@1=8;HexNAc@2=8	HexNAc@765=8;HexNAc@766=8	E20201009_21e	83.976	765	782	27.5	3.2e-07	1	187620	GYF DOMAIN-CONTAINING PROTEIN		EtHCD	Eclipse pd-EtHCD	N14	EtHCD_m2
AT5G42950	AT5G42950.1	685.026	3	2.2	SSPAVSGPLPAWSQPIQK	HexNAc@6=39	HexNAc@770=39	E20210820_02e	74.572	765	782	55	3.6e-12	1	187620	GYF DOMAIN-CONTAINING PROTEIN		EtHCD	Eclipse pd-EtHCD	N14	EtHCD_m2
AT5G42950	AT5G42950.1	752.72	3	2.3	SSPAVSGPLPAWSQPIQK	HexNAc&HexNAc@((Neutral loss&(1|2))|(1&2))	HexNAc&HexNAc@((765-792&(765|766))|(765&766))	Q20200903_06	80.07	765	782	15.2	6.4e-06	1	187620	GYF DOMAIN-CONTAINING PROTEIN		HCD	QE_204_filtered	N14	HCD_m
AT5G42950	AT5G42950.1	685.027	3	3.4	SSPAVSGPLPAWSQPIQK	HexNAc@Neutral loss=13	HexNAc@765-782=13	Q20200903_06	84.056	765	782	31.2	4.1e-11	1	187620	GYF DOMAIN-CONTAINING PROTEIN		HCD	QE_204_filtered	N14	HCD_m
AT5G42950	AT5G42950.1	1128.57	2	0.13	SSPAVSGPLPAWSQPIQK	HexNAc&HexNAc@((Neutral loss&(1|2))|(1&2))	HexNAc&HexNAc@((765-792&(765|766))|(765&766))	E20201009_21	83.973	765	782	33.5	2.5e-10	1	187620	GYF DOMAIN-CONTAINING PROTEIN		HCD	Eclipse_204_Filtered	N14	HCD_m
AT5G42950	AT5G42950.1	1128.57	2	-2.2	SSPAVSGPLPAWSQPIQK	HexNAc@Neutral loss=6;HexNAc@1|6	HexNAc@765-782=6;HexNAc@765|770	E20200930_19	102.442	765	782	18.9	4.2e-08	1	187620	GYF DOMAIN-CONTAINING PROTEIN		HCD	Eclipse_204_Filtered	N14	HCD_m
AT5G42950	AT5G42950.1	1027.03	2	-1.4	SSPAVSGPLPAWSQPIQK	HexNAc@Neutral loss=9	HexNAc@765-782=9	E20200930_19	107.691	765	782	17.5	8.6e-08	1	187620	GYF DOMAIN-CONTAINING PROTEIN		HCD	Eclipse_204_Filtered	N14	HCD_m
AT5G42950	AT5G42950.1	1027.04	2	3.6	SSPAVSGPLPAWSQPIQK	HexNAc@Neutral loss=26	HexNAc@765-782=26	Q20200903_06	84.184	765	782	42	1.3e-13	1	187620	GYF DOMAIN-CONTAINING PROTEIN		HCD	QE_204_filtered	N14	HCD_m
AT5G42950	AT5G42950.1	1027.04	2	1.3	SSPAVSGPLPAWSQPIQK	HexNAc@Neutral loss=28	HexNAc@765-782=28	Q20200903_29	83.764	765	782	42.4	1.8e-13	1	187620	GYF DOMAIN-CONTAINING PROTEIN		HCD	QE_total	N14	HCD_m
AT5G42950	AT5G42950.1	685.026	3	2.2	SSPAVSGPLPAWSQPIQK	HexNAc@Neutral loss=34	HexNAc@765-782=34	E20210820_02f	74.568	765	782	47	1.1e-13	1	187620	GYF DOMAIN-CONTAINING PROTEIN		HCD	Eclipse_204_Filtered	N14	HCD_m
AT5G42950	AT5G42950.1	685.026	3	1.4	SSPAVSGPLPAWSQPIQK	HexNAc@Neutral loss=30	HexNAc@765-782=30	Q20210730_03	85.708	765	782	39.9	4.2e-14	1	187620	GYF DOMAIN-CONTAINING PROTEIN		HCD	QE_204_filtered	N14	HCD_m
AT5G42950	AT5G42950.1	1027.04	2	2.9	SSPAVSGPLPAWSQPIQK	HexNAc@Neutral loss=17	HexNAc@765-782=17	Q20210730_05	85.3	765	782	27.9	2e-12	1	187620	GYF DOMAIN-CONTAINING PROTEIN		HCD	QE_204_filtered	N14	HCD_m
AT5G42950	AT5G42950.1	700.352	4	0.19	ESDLHHAKTFQTQIPFGVQQQR	HexNAc@9=27	HexNAc@791=27	E20201009_21e	58.908	783	804	70.1	3.4e-15	1	187620	GYF DOMAIN-CONTAINING PROTEIN		EtHCD	Eclipse pd-EtHCD	N14	EtHCD_m1
AT5G42950	AT5G42950.1	560.482	5	-1.9	ESDLHHAKTFQTQIPFGVQQQR	HexNAc@9|12	HexNAc@791|794	E20200930_18e	74.514	783	804	22	8.8e-05	1	187620	GYF DOMAIN-CONTAINING PROTEIN		EtHCD	Eclipse pd-EtHCD	N14	EtHCD_m1
AT5G42950	AT5G42950.1	700.352	4	0.19	ESDLHHAKTFQTQIPFGVQQQR	HexNAc@9=29	HexNAc@791=29	E20201009_21e	58.908	783	804	70.1	3.6e-16	1	187620	GYF DOMAIN-CONTAINING PROTEIN		EtHCD	Eclipse pd-EtHCD	N14	EtHCD_m2
AT5G42950	AT5G42950.1	560.482	5	-1.9	ESDLHHAKTFQTQIPFGVQQQR	HexNAc@9=5	HexNAc@791=5	E20200930_18e	74.514	783	804	22	0.00018	1	187620	GYF DOMAIN-CONTAINING PROTEIN		EtHCD	Eclipse pd-EtHCD	N14	EtHCD_m2
AT5G42950	AT5G42950.1	560.483	5	0.27	ESDLHHAKTFQTQIPFGVQQQR	HexNAc@Neutral loss=19	HexNAc@783-804=19	Q20200903_26	56.712	783	804	16.5	0.00059	1	187620	GYF DOMAIN-CONTAINING PROTEIN		HCD	QE_204_filtered	N14	HCD_m
AT5G42950	AT5G42950.1	700.351	4	-1.8	ESDLHHAKTFQTQIPFGVQQQR	HexNAc@Neutral loss=24	HexNAc@783-804=24	E20200929_09	72.27	783	804	44.5	5.4e-08	1	187620	GYF DOMAIN-CONTAINING PROTEIN		HCD	Eclipse_204_Filtered	N14	HCD_m
AT5G42950	AT5G42950.1	560.483	5	-0.44	ESDLHHAKTFQTQIPFGVQQQR	HexNAc@Neutral loss=18	HexNAc@783-804=18	E20200929_09	72.33	783	804	35.8	1.7e-06	1	187620	GYF DOMAIN-CONTAINING PROTEIN		HCD	Eclipse_204_Filtered	N14	HCD_m
AT5G42950	AT5G42950.1	940.982	2	3.5	TFQTQIPFGVQQQR	HexNAc@Neutral loss=29	HexNAc@791-804=29	Q20200903_30	82.336	791	804	25.1	6.2e-08	1	187620	GYF DOMAIN-CONTAINING PROTEIN		HCD	QE_204_filtered	N14	HCD_m
AT5G42950	AT5G42950.1	627.657	3	3.2	TFQTQIPFGVQQQR	HexNAc@Neutral loss=23	HexNAc@791-804=23	Q20200903_30	82.33	791	804	29	3.1e-09	1	187620	GYF DOMAIN-CONTAINING PROTEIN		HCD	QE_204_filtered	N14	HCD_m
AT5G42950	AT5G42950.1	1021	2	4.7	FGDPSYGQLQASLDALR	HexNAc@Neutral loss=48	HexNAc@912-928=48	Q20200903_27	110.758	912	928	48	4.1e-12	1	187620	GYF DOMAIN-CONTAINING PROTEIN		HCD	QE_204_filtered	N14	HCD_m
AT5G42950	AT5G42950.1	681.003	3	3.4	FGDPSYGQLQASLDALR	HexNAc@Neutral loss=50	HexNAc@912-928=50	Q20200903_27	110.731	912	928	49.3	3.3e-13	1	187620	GYF DOMAIN-CONTAINING PROTEIN		HCD	QE_204_filtered	N14	HCD_m
AT5G42950	AT5G42950.1	772.123	4	-1.7	LQPSKDMSQVNQQVQVPVSHEER	HexNAc@4=17;Oxidation@7;HexNAc@11=7	HexNAc@932=17;Oxidation@935;HexNAc@939=7	E20200929_02e	53.093	929	951	24.2	2.8e-06	1	187620	GYF DOMAIN-CONTAINING PROTEIN		EtHCD	Eclipse pd-EtHCD	N14	EtHCD_m1
AT5G42950	AT5G42950.1	768.125	4	-0.51	LQPSKDMSQVNQQVQVPVSHEER	HexNAc@4=14;HexNAc@19=49	HexNAc@932=14;HexNAc@947=49	E20201009_17e	52.884	929	951	58.8	5.8e-12	1	187620	GYF DOMAIN-CONTAINING PROTEIN		EtHCD	Eclipse pd-EtHCD	N14	EtHCD_m1
AT5G42950	AT5G42950.1	721.354	4	-0.52	LQPSKDMSQVNQQVQVPVSHEER	Oxidation@7;HexNAc@19=39	Oxidation@935;HexNAc@947=39	E20201009_16e	44.006	929	951	59.1	6.6e-13	1	187620	GYF DOMAIN-CONTAINING PROTEIN		EtHCD	Eclipse pd-EtHCD	N14	EtHCD_m1
AT5G42950	AT5G42950.1	717.356	4	0.77	LQPSKDMSQVNQQVQVPVSHEER	HexNAc@19=45	HexNAc@947=45	E20201009_17e	54.885	929	951	60.4	4.8e-13	1	187620	GYF DOMAIN-CONTAINING PROTEIN		EtHCD	Eclipse pd-EtHCD	N14	EtHCD_m1
AT5G42950	AT5G42950.1	772.123	4	-1.7	LQPSKDMSQVNQQVQVPVSHEER	HexNAc@4=16;Oxidation@7;HexNAc@11=6	HexNAc@932=16;Oxidation@935;HexNAc@939=6	E20200929_02e	53.093	929	951	24.2	1.4e-05	1	187620	GYF DOMAIN-CONTAINING PROTEIN		EtHCD	Eclipse pd-EtHCD	N14	EtHCD_m2
AT5G42950	AT5G42950.1	768.125	4	-0.51	LQPSKDMSQVNQQVQVPVSHEER	HexNAc@4=13;HexNAc@19=47	HexNAc@932=13;HexNAc@947=47	E20201009_17e	52.884	929	951	58.8	1.8e-11	1	187620	GYF DOMAIN-CONTAINING PROTEIN		EtHCD	Eclipse pd-EtHCD	N14	EtHCD_m2
AT5G42950	AT5G42950.1	721.354	4	-0.52	LQPSKDMSQVNQQVQVPVSHEER	Oxidation@7;HexNAc@19=64	Oxidation@935;HexNAc@947=64	E20201009_16e	44.006	929	951	59.1	1.2e-12	1	187620	GYF DOMAIN-CONTAINING PROTEIN		EtHCD	Eclipse pd-EtHCD	N14	EtHCD_m2
AT5G42950	AT5G42950.1	717.356	4	0.77	LQPSKDMSQVNQQVQVPVSHEER	HexNAc@19=55	HexNAc@947=55	E20201009_17e	54.885	929	951	60.4	2.1e-12	1	187620	GYF DOMAIN-CONTAINING PROTEIN		EtHCD	Eclipse pd-EtHCD	N14	EtHCD_m2
AT5G42950	AT5G42950.1	721.356	4	3.1	LQPSKDMSQVNQQVQVPVSHEER	Oxidation@7;HexNAc@19=50	Oxidation@935;HexNAc@947=50	E20210820_06e	33.871	929	951	86.5	3.8e-17	1	187620	GYF DOMAIN-CONTAINING PROTEIN		EtHCD	Eclipse pd-EtHCD	N14	EtHCD_m2
AT5G42950	AT5G42950.1	717.358	4	4	LQPSKDMSQVNQQVQVPVSHEER	HexNAc@19=62	HexNAc@947=62	E20210820_08e	44.742	929	951	95.2	9e-18	1	187620	GYF DOMAIN-CONTAINING PROTEIN		EtHCD	Eclipse pd-EtHCD	N14	EtHCD_m2
AT5G42950	AT5G42950.1	721.355	4	1	LQPSKDMSQVNQQVQVPVSHEER	HexNAc@Neutral loss=14;Oxidation@7	HexNAc@929-951=14;Oxidation@935	Q20200903_16	41.583	929	951	29.1	3.8e-11	1	187620	GYF DOMAIN-CONTAINING PROTEIN		HCD	QE_204_filtered	N14	HCD_m
AT5G42950	AT5G42950.1	721.353	4	-1.5	LQPSKDMSQVNQQVQVPVSHEER	HexNAc@Neutral loss=21;Oxidation@7	HexNAc@929-951=21;Oxidation@935	E20200929_02	54.624	929	951	34.8	5.8e-08	1	187620	GYF DOMAIN-CONTAINING PROTEIN		HCD	Eclipse_204_Filtered	N14	HCD_m
AT5G42950	AT5G42950.1	768.124	4	-1.9	LQPSKDMSQVNQQVQVPVSHEER	HexNAc@Neutral loss=8;HexNAc@4|8	HexNAc@929-951=8;HexNAc@932|936	E20200929_03	64.608	929	951	36.6	1.5e-07	1	187620	GYF DOMAIN-CONTAINING PROTEIN		HCD	Eclipse_204_Filtered	N14	HCD_m
AT5G42950	AT5G42950.1	717.354	4	-1.5	LQPSKDMSQVNQQVQVPVSHEER	HexNAc@Neutral loss=16	HexNAc@929-951=16	E20200929_06	66.082	929	951	38.3	2.9e-08	1	187620	GYF DOMAIN-CONTAINING PROTEIN		HCD	Eclipse_204_Filtered	N14	HCD_m
AT5G42950	AT5G42950.1	768.126	4	0.92	LQPSKDMSQVNQQVQVPVSHEER	HexNAc&HexNAc@((Neutral loss&(4|8|11))|(4&(8|11))|(8&11))	HexNAc&HexNAc@((929-971&(932|936|939))|(932&(936|939))|(936&939))	Q20200903_19	49.607	929	951	19.1	5.5e-07	1	187620	GYF DOMAIN-CONTAINING PROTEIN		HCD	QE_total	N14	HCD_m
AT5G42950	AT5G42950.1	721.356	4	3.1	LQPSKDMSQVNQQVQVPVSHEER	HexNAc@Neutral loss=18;Oxidation@7	HexNAc@929-951=18;Oxidation@935	E20210820_06f	33.864	929	951	40.2	1.9e-08	1	187620	GYF DOMAIN-CONTAINING PROTEIN		HCD	Eclipse_204_Filtered	N14	HCD_m
AT5G42950	AT5G42950.1	717.358	4	4	LQPSKDMSQVNQQVQVPVSHEER	HexNAc@Neutral loss=26	HexNAc@929-951=26	E20210820_08f	44.731	929	951	54.2	1.1e-09	1	187620	GYF DOMAIN-CONTAINING PROTEIN		HCD	Eclipse_204_Filtered	N14	HCD_m
AT5G42950	AT5G42950.1	717.357	4	1.7	LQPSKDMSQVNQQVQVPVSHEER	HexNAc@Neutral loss=24	HexNAc@929-951=24	Q20210730_15	52.947	929	951	45.5	2.5e-10	1	187620	GYF DOMAIN-CONTAINING PROTEIN		HCD	QE_204_filtered	N14	HCD_m
AT5G42950	AT5G42950.1	777.028	3	-1.4	DMSQVNQQVQVPVSHEER	Oxidation@2;HexNAc@Neutral loss|14	Oxidation@935;HexNAc@934-951|947	E20200929_02e	58.228	934	951	35.9	2.5e-12	1	187620	GYF DOMAIN-CONTAINING PROTEIN		EtHCD	Eclipse pd-EtHCD	N14	EtHCD_m1
AT5G42950	AT5G42950.1	771.697	3	-0.22	DMSQVNQQVQVPVSHEER	HexNAc@14=49	HexNAc@947=49	E20201009_16e	57.723	934	951	41.8	5.5e-14	1	187620	GYF DOMAIN-CONTAINING PROTEIN		EtHCD	Eclipse pd-EtHCD	N14	EtHCD_m1
AT5G42950	AT5G42950.1	777.028	3	-1.4	DMSQVNQQVQVPVSHEER	Oxidation@2;HexNAc@14=42	Oxidation@935;HexNAc@947=42	E20200929_02e	58.228	934	951	35.9	1.4e-12	1	187620	GYF DOMAIN-CONTAINING PROTEIN		EtHCD	Eclipse pd-EtHCD	N14	EtHCD_m2
AT5G42950	AT5G42950.1	771.697	3	-0.22	DMSQVNQQVQVPVSHEER	HexNAc@14=44	HexNAc@947=44	E20201009_16e	57.723	934	951	41.8	1.5e-12	1	187620	GYF DOMAIN-CONTAINING PROTEIN		EtHCD	Eclipse pd-EtHCD	N14	EtHCD_m2
AT5G42950	AT5G42950.1	1157.05	2	3.4	DMSQVNQQVQVPVSHEER	HexNAc@Neutral loss=23	HexNAc@934-951=23	Q20200903_16	55.122	934	951	47.1	3.2e-15	1	187620	GYF DOMAIN-CONTAINING PROTEIN		HCD	QE_204_filtered	N14	HCD_m
AT5G42950	AT5G42950.1	771.699	3	2	DMSQVNQQVQVPVSHEER	HexNAc@Neutral loss=28	HexNAc@934-951=28	Q20200903_15	55.323	934	951	40.4	4.5e-16	1	187620	GYF DOMAIN-CONTAINING PROTEIN		HCD	QE_204_filtered	N14	HCD_m
AT5G42950	AT5G42950.1	579.026	4	1.3	DMSQVNQQVQVPVSHEER	HexNAc@Neutral loss|6	HexNAc@934-951|939	Q20200903_15	55.075	934	951	23.7	1.8e-08	1	187620	GYF DOMAIN-CONTAINING PROTEIN		HCD	QE_204_filtered	N14	HCD_m
AT5G42950	AT5G42950.1	1165.04	2	-0.84	DMSQVNQQVQVPVSHEER	HexNAc@Neutral loss=11;Oxidation@2	HexNAc@934-951=11;Oxidation@935	E20200930_16	60.007	934	951	23.9	2.5e-10	1	187620	GYF DOMAIN-CONTAINING PROTEIN		HCD	Eclipse_204_Filtered	N14	HCD_m
AT5G42950	AT5G42950.1	777.028	3	-0.92	DMSQVNQQVQVPVSHEER	HexNAc@Neutral loss=49;Oxidation@2	HexNAc@934-951=49;Oxidation@935	E20200930_15	59.229	934	951	54	2.7e-16	1	187620	GYF DOMAIN-CONTAINING PROTEIN		HCD	Eclipse_204_Filtered	N14	HCD_m
AT5G42950	AT5G42950.1	1157.04	2	-1.4	DMSQVNQQVQVPVSHEER	HexNAc@Neutral loss=36	HexNAc@934-951=36	E20200929_02	69.578	934	951	51.4	1.8e-14	1	187620	GYF DOMAIN-CONTAINING PROTEIN		HCD	Eclipse_204_Filtered	N14	HCD_m
AT5G42950	AT5G42950.1	777.029	3	0.5	DMSQVNQQVQVPVSHEER	HexNAc@Neutral loss=30;Oxidation@2	HexNAc@934-951=30;Oxidation@935	Q20200903_13	45.191	934	951	38.3	1.1e-16	1	187620	GYF DOMAIN-CONTAINING PROTEIN		HCD	QE_204_filtered	N14	HCD_m
AT5G42950	AT5G42950.1	771.696	3	-1.7	DMSQVNQQVQVPVSHEER	HexNAc@Neutral loss=48	HexNAc@934-951=48	E20200929_02	69.464	934	951	59.9	7e-17	1	187620	GYF DOMAIN-CONTAINING PROTEIN		HCD	Eclipse_204_Filtered	N14	HCD_m
AT5G42950	AT5G42950.1	777.03	3	1.5	DMSQVNQQVQVPVSHEER	HexNAc@Neutral loss=30;Oxidation@2	HexNAc@934-951=30;Oxidation@935	Q20200903_16	45.011	934	951	35.9	7.9e-15	1	187620	GYF DOMAIN-CONTAINING PROTEIN		HCD	QE_total	N14	HCD_m
AT5G42950	AT5G42950.1	771.697	3	-0.35	DMSQVNQQVQVPVSHEER	HexNAc@Neutral loss=45	HexNAc@934-951=45	E20200930_16	71.355	934	951	61.4	1.1e-16	1	187620	GYF DOMAIN-CONTAINING PROTEIN		HCD	Eclipse_total	N14	HCD_m
AT5G42950	AT5G42950.1	771.699	3	2.5	DMSQVNQQVQVPVSHEER	HexNAc@Neutral loss=26	HexNAc@934-951=26	E20210820_05f	45.908	934	951	30.6	8.3e-10	1	187620	GYF DOMAIN-CONTAINING PROTEIN		HCD	Eclipse_204_Filtered	N14	HCD_m
AT5G42950	AT5G42950.1	771.699	3	2.4	DMSQVNQQVQVPVSHEER	HexNAc@Neutral loss|3	HexNAc@934-951|936	Q20210730_09	56.199	934	951	19.3	2e-08	1	187620	GYF DOMAIN-CONTAINING PROTEIN		HCD	QE_204_filtered	N14	HCD_m
AT5G42950	AT5G42950.1	750.004	3	4.3	SSTATASNTSQMSSEVDSVR	HexNAc@Neutral loss|1|2|3|5	HexNAc@1165-1184|1165|1166|1167|1169	Q20200903_11	50.752	1165	1184	32.6	2.3e-10	1	187620	GYF DOMAIN-CONTAINING PROTEIN		HCD	QE_204_filtered	N14	HCD_m
AT5G42950	AT5G42950.1	973.832	3	4.6	ISSTVNSVGSAAPWAGIVTNSDSNILR	HexNAc@Neutral loss=12	HexNAc@1232-1258=12	Q20200903_30	112.289	1232	1258	67.4	4.3e-18	1	187620	GYF DOMAIN-CONTAINING PROTEIN		HCD	QE_204_filtered	N14	HCD_m
AT5G42950	AT5G42950.1	1460.24	2	0.93	ISSTVNSVGSAAPWAGIVTNSDSNILR	HexNAc@Neutral loss=21	HexNAc@1232-1258=21	Q20200903_31	112.969	1232	1258	62.8	2.1e-18	1	187620	GYF DOMAIN-CONTAINING PROTEIN		HCD	QE_204_filtered	N14	HCD_m
AT5G42950	AT5G42950.1	1460.24	2	1.7	ISSTVNSVGSAAPWAGIVTNSDSNILR	HexNAc@Neutral loss=17	HexNAc@1232-1258=17	Q20200903_30	113.043	1232	1258	63.1	2.8e-17	1	187620	GYF DOMAIN-CONTAINING PROTEIN		HCD	QE_total	N14	HCD_m
AT5G42950	AT5G42950.1	665.996	3	1.5	MTTSSHPPPSPVPTTQK	HexNAc@Neutral loss=17	HexNAc@1440-1456=17	Q20200903_23	33.594	1440	1456	15	0.00016	1	187620	GYF DOMAIN-CONTAINING PROTEIN		HCD	QE_204_filtered	N14	HCD_m
AT5G42950	AT5G42950.1	589.291	3	-1.1	AIPPQAHQGGASWSR	HexNAc@14=20	HexNAc@1470=20	E20200929_09e	45.925	1457	1471	38.3	2.1e-10	1	187620	GYF DOMAIN-CONTAINING PROTEIN		EtHCD	Eclipse pd-EtHCD	N14	EtHCD_m1
AT5G42950	AT5G42950.1	589.291	3	-1.1	AIPPQAHQGGASWSR	HexNAc@14=21	HexNAc@1470=21	E20200929_09e	45.925	1457	1471	38.3	7.9e-11	1	187620	GYF DOMAIN-CONTAINING PROTEIN		EtHCD	Eclipse pd-EtHCD	N14	EtHCD_m2
AT5G42950	AT5G42950.1	589.294	3	3.5	AIPPQAHQGGASWSR	HexNAc@Neutral loss=38	HexNAc@1457-1471=38	Q20200903_25	33.905	1457	1471	31.1	6.5e-09	1	187620	GYF DOMAIN-CONTAINING PROTEIN		HCD	QE_204_filtered	N14	HCD_m
AT1G29350	AT1G29350.1	649.617	3	0.41	SGSTHFSSTDSGNFQGK	HexNAc@7=19	HexNAc@112=19	E20201009_16e	27.839	106	122	46.1	4.6e-19	2	90879.9	KINASE-RELATED PROTEIN OF UNKNOWN FUNCTION (DUF1296)		EtHCD	Eclipse pd-EtHCD	N14	EtHCD_m1
AT1G29350	AT1G29350.1	649.616	3	-0.67	SGSTHFSSTDSGNFQGK	HexNAc@7=18	HexNAc@112=18	E20200929_02e	38.294	106	122	43.8	3.4e-17	2	90879.9	KINASE-RELATED PROTEIN OF UNKNOWN FUNCTION (DUF1296)		EtHCD	Eclipse pd-EtHCD	N14	EtHCD_m2
AT1G29350	AT1G29350.1	649.616	3	-0.67	SGSTHFSSTDSGNFQGK	HexNAc@Neutral loss=62	HexNAc@106-122=62	E20200929_02	38.291	106	122	34.2	2e-16	2	90879.9	KINASE-RELATED PROTEIN OF UNKNOWN FUNCTION (DUF1296)		HCD	Eclipse_204_Filtered	N14	HCD_m
AT1G29350	AT1G29350.1	1269.23	3	-1.5	ESGTQGYTSSWSSASGVANTYQTPHSEPIAMENK	HexNAc@12|13|15|19|20|23	HexNAc@139|140|142|146|147|150	E20200929_06e	100.55	128	161	21	7.6e-08	1	90879.9	KINASE-RELATED PROTEIN OF UNKNOWN FUNCTION (DUF1296)		EtHCD	Eclipse pd-EtHCD	N14	EtHCD_m1
AT1G29350	AT1G29350.1	1269.23	3	1	ESGTQGYTSSWSSASGVANTYQTPHSEPIAMENK	HexNAc@Neutral loss|20|23	HexNAc@128-161|147|150	E20201009_17e	82.27	128	161	25.2	8.6e-10	1	90879.9	KINASE-RELATED PROTEIN OF UNKNOWN FUNCTION (DUF1296)		EtHCD	Eclipse pd-EtHCD	N14	EtHCD_m1
AT1G29350	AT1G29350.1	1269.23	3	-1.5	ESGTQGYTSSWSSASGVANTYQTPHSEPIAMENK	HexNAc@12|13|15|19|20|23	HexNAc@139|140|142|146|147|150	E20200929_06e	100.55	128	161	21	1.5e-07	1	90879.9	KINASE-RELATED PROTEIN OF UNKNOWN FUNCTION (DUF1296)		EtHCD	Eclipse pd-EtHCD	N14	EtHCD_m2
AT1G29350	AT1G29350.1	1269.23	3	1	ESGTQGYTSSWSSASGVANTYQTPHSEPIAMENK	HexNAc@20|23	HexNAc@147|150	E20201009_17e	82.27	128	161	25.2	1.8e-10	1	90879.9	KINASE-RELATED PROTEIN OF UNKNOWN FUNCTION (DUF1296)		EtHCD	Eclipse pd-EtHCD	N14	EtHCD_m2
AT1G29350	AT1G29350.1	1269.23	3	1	ESGTQGYTSSWSSASGVANTYQTPHSEPIAMENK	HexNAc@8|9|10	HexNAc@135|136|137	E20201009_17	82.267	128	161	22.7	2.9e-11	1	90879.9	KINASE-RELATED PROTEIN OF UNKNOWN FUNCTION (DUF1296)		HCD	Eclipse_204_Filtered	N14	HCD_m
AT1G29350	AT1G29350.1	1269.23	3	-1.5	ESGTQGYTSSWSSASGVANTYQTPHSEPIAMENK	HexNAc@20|23	HexNAc@147|150	E20200929_06	100.546	128	161	13	3e-05	1	90879.9	KINASE-RELATED PROTEIN OF UNKNOWN FUNCTION (DUF1296)		HCD	Eclipse_204_Filtered	N14	HCD_m
AT1G29350	AT1G29350.1	1269.24	3	5.4	ESGTQGYTSSWSSASGVANTYQTPHSEPIAMENK	HexNAc@Neutral loss|8|9|10|12|13|15	HexNAc@128-161|135|136|137|139|140|142	Q20200903_19	80.448	128	161	31.2	5.3e-12	1	90879.9	KINASE-RELATED PROTEIN OF UNKNOWN FUNCTION (DUF1296)		HCD	QE_total	N14	HCD_m
AT1G29350	AT1G29350.1	952.179	4	5	ESGTQGYTSSWSSASGVANTYQTPHSEPIAMENK	HexNAc@Neutral loss|8|9|10|12|13|15|19|20	HexNAc@128-161|135|136|137|139|140|142|146|147	Q20200903_18	79.406	128	161	20.2	2.4e-07	1	90879.9	KINASE-RELATED PROTEIN OF UNKNOWN FUNCTION (DUF1296)		HCD	QE_total	N14	HCD_m
AT1G29350	AT1G29350.1	787.418	2	-2	LPPVTLGDGISSSK	HexNAc@5=6	HexNAc@166=6	E20200929_08e	87.864	162	175	25	2.2e-06	1	90879.9	KINASE-RELATED PROTEIN OF UNKNOWN FUNCTION (DUF1296)		EtHCD	Eclipse pd-EtHCD	N14	EtHCD_m1
AT1G29350	AT1G29350.1	787.419	2	-0.39	LPPVTLGDGISSSK	HexNAc@Neutral loss|5	HexNAc@162-175|166	E20201009_19e	73.846	162	175	23.8	8.9e-06	1	90879.9	KINASE-RELATED PROTEIN OF UNKNOWN FUNCTION (DUF1296)		EtHCD	Eclipse pd-EtHCD	N14	EtHCD_m1
AT1G29350	AT1G29350.1	787.418	2	-2	LPPVTLGDGISSSK	HexNAc@5=51	HexNAc@166=51	E20200929_08e	87.864	162	175	25	7.6e-07	1	90879.9	KINASE-RELATED PROTEIN OF UNKNOWN FUNCTION (DUF1296)		EtHCD	Eclipse pd-EtHCD	N14	EtHCD_m2
AT1G29350	AT1G29350.1	525.285	3	6	LPPVTLGDGISSSK	HexNAc@Neutral loss=34	HexNAc@162-175=34	Q20200903_24	69.833	162	175	25.6	2.3e-11	1	90879.9	KINASE-RELATED PROTEIN OF UNKNOWN FUNCTION (DUF1296)		HCD	QE_204_filtered	N14	HCD_m
AT1G29350	AT1G29350.1	787.419	2	-0.9	LPPVTLGDGISSSK	HexNAc@Neutral loss=36	HexNAc@162-175=36	E20200929_08	87.393	162	175	33.4	1.3e-06	1	90879.9	KINASE-RELATED PROTEIN OF UNKNOWN FUNCTION (DUF1296)		HCD	Eclipse_204_Filtered	N14	HCD_m
AT1G29350	AT1G29350.1	787.423	2	3.7	LPPVTLGDGISSSK	HexNAc@Neutral loss=46	HexNAc@162-175=46	Q20200903_24	70.058	162	175	22.9	1.2e-08	1	90879.9	KINASE-RELATED PROTEIN OF UNKNOWN FUNCTION (DUF1296)		HCD	QE_204_filtered	N14	HCD_m
AT1G29350	AT1G29350.1	787.421	2	1.9	LPPVTLGDGISSSK	HexNAc@Neutral loss=65	HexNAc@162-175=65	Q20200903_25	69.682	162	175	26.1	8.3e-09	1	90879.9	KINASE-RELATED PROTEIN OF UNKNOWN FUNCTION (DUF1296)		HCD	QE_total	N14	HCD_m
AT1G29350	AT1G29350.1	1071.53	3	-9.5	LPPVTLGDGISSSKSASGHQTAWFGAPGQR	HexNAc@Neutral loss=9	HexNAc@162-191=9	Q20200903_30	92.391	162	191	51.1	1.2e-09	2	90879.9	KINASE-RELATED PROTEIN OF UNKNOWN FUNCTION (DUF1296)		HCD	QE_total	N14	HCD_m
AT1G29350	AT1G29350.1	803.899	4	-6.6	LPPVTLGDGISSSKSASGHQTAWFGAPGQR	HexNAc@Neutral loss|11|12|13|15|17	HexNAc@162-191|172|173|174|176|178	Q20200903_30	92.812	162	191	28.8	2.9e-10	2	90879.9	KINASE-RELATED PROTEIN OF UNKNOWN FUNCTION (DUF1296)		HCD	QE_total	N14	HCD_m
AT1G29350	AT1G29350.1	954.472	6	1.5	QNVNVGSEINHEHEVNANQQAPVKDEWPSIEKPLAPSTSSLSVAPAESEVR	HexNAc@Neutral loss|29|37|38|39|40	HexNAc@209-259|237|245|246|247|248	E20201009_17e	89.403	209	259	21	6.6e-05	1	90879.9	KINASE-RELATED PROTEIN OF UNKNOWN FUNCTION (DUF1296)		EtHCD	Eclipse pd-EtHCD	N14	EtHCD_m1
AT1G29350	AT1G29350.1	954.469	6	-2.4	QNVNVGSEINHEHEVNANQQAPVKDEWPSIEKPLAPSTSSLSVAPAESEVR	HexNAc@Neutral loss|37|38|39|40|42	HexNAc@209-259|245|246|247|248|250	E20200929_06e	106.754	209	259	22	3.7e-05	1	90879.9	KINASE-RELATED PROTEIN OF UNKNOWN FUNCTION (DUF1296)		EtHCD	Eclipse pd-EtHCD	N14	EtHCD_m1
AT1G29350	AT1G29350.1	954.472	6	1.5	QNVNVGSEINHEHEVNANQQAPVKDEWPSIEKPLAPSTSSLSVAPAESEVR	HexNAc@37|38|39|40	HexNAc@245|246|247|248	E20201009_17e	89.403	209	259	21	2.8e-05	1	90879.9	KINASE-RELATED PROTEIN OF UNKNOWN FUNCTION (DUF1296)		EtHCD	Eclipse pd-EtHCD	N14	EtHCD_m2
AT1G29350	AT1G29350.1	954.469	6	-2.4	QNVNVGSEINHEHEVNANQQAPVKDEWPSIEKPLAPSTSSLSVAPAESEVR	HexNAc@37|38|39|40	HexNAc@245|246|247|248	E20200929_06e	106.754	209	259	21	8.4e-05	1	90879.9	KINASE-RELATED PROTEIN OF UNKNOWN FUNCTION (DUF1296)		EtHCD	Eclipse pd-EtHCD	N14	EtHCD_m2
AT1G29350	AT1G29350.1	954.469	6	-2.4	QNVNVGSEINHEHEVNANQQAPVKDEWPSIEKPLAPSTSSLSVAPAESEVR	HexNAc@Neutral loss|4|7|10|16|18|29|37|38|39	HexNAc@209-259|212|215|218|224|226|237|245|246|247	E20200929_06	106.75	209	259	16.2	4.8e-07	1	90879.9	KINASE-RELATED PROTEIN OF UNKNOWN FUNCTION (DUF1296)		HCD	Eclipse_204_Filtered	N14	HCD_m
AT1G29350	AT1G29350.1	987.429	4	0.14	NTEFYGDEHLGSTTNGNMVHTPATGNYDDSLETR	HexNAc@1|2|12|13|14|15	HexNAc@410|411|421|422|423|424	E20200930_16e	98.533	410	443	18.4	1.7e-08	2	90879.9	KINASE-RELATED PROTEIN OF UNKNOWN FUNCTION (DUF1296)		EtHCD	Eclipse pd-EtHCD	N14	EtHCD_m1
AT1G29350	AT1G29350.1	987.427	4	-1.9	NTEFYGDEHLGSTTNGNMVHTPATGNYDDSLETR	HexNAc@12=10	HexNAc@421=10	E20201009_15e	77.945	410	443	59	5.8e-19	2	90879.9	KINASE-RELATED PROTEIN OF UNKNOWN FUNCTION (DUF1296)		EtHCD	Eclipse pd-EtHCD	N14	EtHCD_m1
AT1G29350	AT1G29350.1	987.431	4	2	NTEFYGDEHLGSTTNGNMVHTPATGNYDDSLETR	HexNAc@14=10	HexNAc@423=10	E20201009_15e	78.824	410	443	55	1e-17	2	90879.9	KINASE-RELATED PROTEIN OF UNKNOWN FUNCTION (DUF1296)		EtHCD	Eclipse pd-EtHCD	N14	EtHCD_m1
AT1G29350	AT1G29350.1	987.429	4	-0.064	NTEFYGDEHLGSTTNGNMVHTPATGNYDDSLETR	HexNAc@13|14|15	HexNAc@422|423|424	E20200930_16e	99.039	410	443	32.8	5.8e-12	2	90879.9	KINASE-RELATED PROTEIN OF UNKNOWN FUNCTION (DUF1296)		EtHCD	Eclipse pd-EtHCD	N14	EtHCD_m1
AT1G29350	AT1G29350.1	987.429	4	0.14	NTEFYGDEHLGSTTNGNMVHTPATGNYDDSLETR	HexNAc@1|2|12|13|14|15	HexNAc@410|411|421|422|423|424	E20200930_16e	98.533	410	443	18.4	1.1e-07	2	90879.9	KINASE-RELATED PROTEIN OF UNKNOWN FUNCTION (DUF1296)		EtHCD	Eclipse pd-EtHCD	N14	EtHCD_m2
AT1G29350	AT1G29350.1	987.427	4	-1.9	NTEFYGDEHLGSTTNGNMVHTPATGNYDDSLETR	HexNAc@12=10	HexNAc@421=10	E20201009_15e	77.945	410	443	59	6.7e-19	2	90879.9	KINASE-RELATED PROTEIN OF UNKNOWN FUNCTION (DUF1296)		EtHCD	Eclipse pd-EtHCD	N14	EtHCD_m2
AT1G29350	AT1G29350.1	987.431	4	2	NTEFYGDEHLGSTTNGNMVHTPATGNYDDSLETR	HexNAc@14=10	HexNAc@423=10	E20201009_15e	78.824	410	443	55	1.9e-17	2	90879.9	KINASE-RELATED PROTEIN OF UNKNOWN FUNCTION (DUF1296)		EtHCD	Eclipse pd-EtHCD	N14	EtHCD_m2
AT1G29350	AT1G29350.1	987.429	4	-0.064	NTEFYGDEHLGSTTNGNMVHTPATGNYDDSLETR	HexNAc@13|14|15	HexNAc@422|423|424	E20200930_16e	99.039	410	443	32.8	6.4e-12	2	90879.9	KINASE-RELATED PROTEIN OF UNKNOWN FUNCTION (DUF1296)		EtHCD	Eclipse pd-EtHCD	N14	EtHCD_m2
AT1G29350	AT1G29350.1	987.43	4	0.54	NTEFYGDEHLGSTTNGNMVHTPATGNYDDSLETR	HexNAc@Neutral loss|12|13|14|15|17	HexNAc@410-443|421|422|423|424|426	E20200930_16	99.499	410	443	16.9	1.1e-07	2	90879.9	KINASE-RELATED PROTEIN OF UNKNOWN FUNCTION (DUF1296)		HCD	Eclipse_204_Filtered	N14	HCD_m
AT1G29350	AT1G29350.1	987.43	4	0.85	NTEFYGDEHLGSTTNGNMVHTPATGNYDDSLETR	HexNAc@Neutral loss=30	HexNAc@410-443=30	E20200929_01	95.782	410	443	31.1	1.8e-13	2	90879.9	KINASE-RELATED PROTEIN OF UNKNOWN FUNCTION (DUF1296)		HCD	Eclipse_204_Filtered	N14	HCD_m
AT1G29350	AT1G29350.1	991.433	4	5	NTEFYGDEHLGSTTNGNMVHTPATGNYDDSLETR	Oxidation@18;HexNAc@Neutral loss|17	Oxidation@427;HexNAc@410-443|426	Q20200903_13	69.558	410	443	39.5	5e-18	2	90879.9	KINASE-RELATED PROTEIN OF UNKNOWN FUNCTION (DUF1296)		HCD	QE_total	N14	HCD_m
AT1G29350	AT1G29350.1	987.434	4	4.8	NTEFYGDEHLGSTTNGNMVHTPATGNYDDSLETR	HexNAc@Neutral loss|12|13|14	HexNAc@410-443|421|422|423	Q20200903_15	76.116	410	443	41.9	1.7e-15	2	90879.9	KINASE-RELATED PROTEIN OF UNKNOWN FUNCTION (DUF1296)		HCD	QE_total	N14	HCD_m
AT1G29350	AT1G29350.1	999.397	4	3.7	NTEFYGDEHLGSTTNGNMVHTPATGNYDDSLETR	Label:15N(1)+Oxidation@18;Label:15N(2)+HexNAc@12|13|14||Label:15N(3)+HexNAc@15|17||Label:HexNAc@Neutral loss	Label:15N(1)+Oxidation@427;Label:15N(2)+HexNAc@421|422|423||Label:15N(3)+HexNAc@424|426||Label:HexNAc@410-443	Q20200903_14	80.122	410	443	15.2	1.2e-06	2	90879.9	KINASE-RELATED PROTEIN OF UNKNOWN FUNCTION (DUF1296)		HCD	QE_total	N15	HCD_m
AT1G29350	AT1G29350.1	999.401	4	8.2	NTEFYGDEHLGSTTNGNMVHTPATGNYDDSLETR	Label:15N(1)+Oxidation@18;Label:15N(2)+HexNAc@12|13|14||Label:15N(3)+HexNAc@15|17||Label:HexNAc@Neutral loss	Label:15N(1)+Oxidation@427;Label:15N(2)+HexNAc@421|422|423||Label:15N(3)+HexNAc@424|426||Label:HexNAc@410-443	Q20200903_15	75.543	410	443	27.9	1.8e-09	2	90879.9	KINASE-RELATED PROTEIN OF UNKNOWN FUNCTION (DUF1296)		HCD	QE_total	N15	HCD_m
AT1G29350	AT1G29350.1	992.205	4	-1.8	REVLKQENSEGAQEHQYTFTQSEQGYAYENAK	HexNAc@20=8	HexNAc@463=8	E20200929_01e	66.404	444	475	45.5	1.2e-15	2	90879.9	KINASE-RELATED PROTEIN OF UNKNOWN FUNCTION (DUF1296)		EtHCD	Eclipse pd-EtHCD	N14	EtHCD_m1
AT1G29350	AT1G29350.1	793.966	5	-1.4	REVLKQENSEGAQEHQYTFTQSEQGYAYENAK	HexNAc@20|22	HexNAc@463|465	E20201009_15e	53.755	444	475	64.6	2.2e-18	2	90879.9	KINASE-RELATED PROTEIN OF UNKNOWN FUNCTION (DUF1296)		EtHCD	Eclipse pd-EtHCD	N14	EtHCD_m1
AT1G29350	AT1G29350.1	793.965	5	-2.6	REVLKQENSEGAQEHQYTFTQSEQGYAYENAK	HexNAc@20|22	HexNAc@463|465	E20200930_16e	69.379	444	475	41.7	2.6e-11	2	90879.9	KINASE-RELATED PROTEIN OF UNKNOWN FUNCTION (DUF1296)		EtHCD	Eclipse pd-EtHCD	N14	EtHCD_m1
AT1G29350	AT1G29350.1	992.207	4	-0.16	REVLKQENSEGAQEHQYTFTQSEQGYAYENAK	HexNAc@Neutral loss|20|22|30	HexNAc@444-475|463|465|473	E20200930_16e	69.431	444	475	16	7.5e-05	2	90879.9	KINASE-RELATED PROTEIN OF UNKNOWN FUNCTION (DUF1296)		EtHCD	Eclipse pd-EtHCD	N14	EtHCD_m1
AT1G29350	AT1G29350.1	992.205	4	-1.8	REVLKQENSEGAQEHQYTFTQSEQGYAYENAK	HexNAc@20=8	HexNAc@463=8	E20200929_01e	66.404	444	475	45.5	2.3e-16	2	90879.9	KINASE-RELATED PROTEIN OF UNKNOWN FUNCTION (DUF1296)		EtHCD	Eclipse pd-EtHCD	N14	EtHCD_m2
AT1G29350	AT1G29350.1	793.966	5	-1.4	REVLKQENSEGAQEHQYTFTQSEQGYAYENAK	HexNAc@20|22	HexNAc@463|465	E20201009_15e	53.755	444	475	64.6	6.1e-17	2	90879.9	KINASE-RELATED PROTEIN OF UNKNOWN FUNCTION (DUF1296)		EtHCD	Eclipse pd-EtHCD	N14	EtHCD_m2
AT1G29350	AT1G29350.1	992.207	4	-0.16	REVLKQENSEGAQEHQYTFTQSEQGYAYENAK	HexNAc@20|22|30	HexNAc@463|465|473	E20200930_16e	69.431	444	475	16	3.6e-05	2	90879.9	KINASE-RELATED PROTEIN OF UNKNOWN FUNCTION (DUF1296)		EtHCD	Eclipse pd-EtHCD	N14	EtHCD_m2
AT1G29350	AT1G29350.1	793.965	5	-2.6	REVLKQENSEGAQEHQYTFTQSEQGYAYENAK	HexNAc@20|22	HexNAc@463|465	E20200930_16e	69.379	444	475	41.7	8e-11	2	90879.9	KINASE-RELATED PROTEIN OF UNKNOWN FUNCTION (DUF1296)		EtHCD	Eclipse pd-EtHCD	N14	EtHCD_m2
AT1G29350	AT1G29350.1	992.21	4	3	REVLKQENSEGAQEHQYTFTQSEQGYAYENAK	HexNAc@20=11	HexNAc@463=11	E20210820_03e	42.441	444	475	36.7	4.9e-13	2	90879.9	KINASE-RELATED PROTEIN OF UNKNOWN FUNCTION (DUF1296)		EtHCD	Eclipse pd-EtHCD	N14	EtHCD_m2
AT1G29350	AT1G29350.1	793.969	5	3	REVLKQENSEGAQEHQYTFTQSEQGYAYENAK	HexNAc@20|22	HexNAc@463|465	E20210820_03e	42.409	444	475	58.3	1.2e-15	2	90879.9	KINASE-RELATED PROTEIN OF UNKNOWN FUNCTION (DUF1296)		EtHCD	Eclipse pd-EtHCD	N14	EtHCD_m2
AT1G29350	AT1G29350.1	793.965	5	-2.9	REVLKQENSEGAQEHQYTFTQSEQGYAYENAK	HexNAc@Neutral loss=10	HexNAc@444-475=10	E20200929_01	66.494	444	475	27.5	2.2e-11	2	90879.9	KINASE-RELATED PROTEIN OF UNKNOWN FUNCTION (DUF1296)		HCD	Eclipse_204_Filtered	N14	HCD_m
AT1G29350	AT1G29350.1	793.968	5	1.6	REVLKQENSEGAQEHQYTFTQSEQGYAYENAK	HexNAc@Neutral loss=9	HexNAc@444-475=9	Q20200903_14	52.186	444	475	35.9	9.2e-14	2	90879.9	KINASE-RELATED PROTEIN OF UNKNOWN FUNCTION (DUF1296)		HCD	QE_total	N14	HCD_m
AT1G29350	AT1G29350.1	992.21	4	2.8	REVLKQENSEGAQEHQYTFTQSEQGYAYENAK	HexNAc@Neutral loss=20	HexNAc@444-475=20	E20210820_04f	42.469	444	475	41.6	3e-09	2	90879.9	KINASE-RELATED PROTEIN OF UNKNOWN FUNCTION (DUF1296)		HCD	Eclipse_204_Filtered	N14	HCD_m
AT1G29350	AT1G29350.1	793.969	5	3	REVLKQENSEGAQEHQYTFTQSEQGYAYENAK	HexNAc@Neutral loss=22	HexNAc@444-475=22	E20210820_03f	42.4	444	475	48.5	2.2e-08	2	90879.9	KINASE-RELATED PROTEIN OF UNKNOWN FUNCTION (DUF1296)		HCD	Eclipse_204_Filtered	N14	HCD_m
AT1G29350	AT1G29350.1	953.181	4	-1	EVLKQENSEGAQEHQYTFTQSEQGYAYENAK	HexNAc@19=10	HexNAc@463=10	E20200929_01e	76.642	445	475	49.9	7.3e-17	2	90879.9	KINASE-RELATED PROTEIN OF UNKNOWN FUNCTION (DUF1296)		EtHCD	Eclipse pd-EtHCD	N14	EtHCD_m1
AT1G29350	AT1G29350.1	1270.57	3	-0.28	EVLKQENSEGAQEHQYTFTQSEQGYAYENAK	HexNAc@19|21	HexNAc@463|465	E20200930_15e	78.07	445	475	25.8	7e-13	2	90879.9	KINASE-RELATED PROTEIN OF UNKNOWN FUNCTION (DUF1296)		EtHCD	Eclipse pd-EtHCD	N14	EtHCD_m1
AT1G29350	AT1G29350.1	953.182	4	-0.19	EVLKQENSEGAQEHQYTFTQSEQGYAYENAK	HexNAc@19|21	HexNAc@463|465	E20200930_15e	80.486	445	475	55.6	4.2e-16	2	90879.9	KINASE-RELATED PROTEIN OF UNKNOWN FUNCTION (DUF1296)		EtHCD	Eclipse pd-EtHCD	N14	EtHCD_m1
AT1G29350	AT1G29350.1	953.18	4	-2	EVLKQENSEGAQEHQYTFTQSEQGYAYENAK	HexNAc@Neutral loss|17|19	HexNAc@445-475|461|463	E20200930_15e	82.561	445	475	26.6	2.2e-08	2	90879.9	KINASE-RELATED PROTEIN OF UNKNOWN FUNCTION (DUF1296)		EtHCD	Eclipse pd-EtHCD	N14	EtHCD_m1
AT1G29350	AT1G29350.1	953.18	4	-2	EVLKQENSEGAQEHQYTFTQSEQGYAYENAK	HexNAc@17|19	HexNAc@461|463	E20200930_15e	82.561	445	475	26.6	4.3e-08	2	90879.9	KINASE-RELATED PROTEIN OF UNKNOWN FUNCTION (DUF1296)		EtHCD	Eclipse pd-EtHCD	N14	EtHCD_m2
AT1G29350	AT1G29350.1	953.181	4	-1	EVLKQENSEGAQEHQYTFTQSEQGYAYENAK	HexNAc@19=11	HexNAc@463=11	E20200929_01e	76.642	445	475	49.9	8.4e-18	2	90879.9	KINASE-RELATED PROTEIN OF UNKNOWN FUNCTION (DUF1296)		EtHCD	Eclipse pd-EtHCD	N14	EtHCD_m2
AT1G29350	AT1G29350.1	1270.57	3	-0.28	EVLKQENSEGAQEHQYTFTQSEQGYAYENAK	HexNAc@19|21	HexNAc@463|465	E20200930_15e	78.07	445	475	25.8	1.2e-11	2	90879.9	KINASE-RELATED PROTEIN OF UNKNOWN FUNCTION (DUF1296)		EtHCD	Eclipse pd-EtHCD	N14	EtHCD_m2
AT1G29350	AT1G29350.1	953.181	4	-1.2	EVLKQENSEGAQEHQYTFTQSEQGYAYENAK	HexNAc@19|21	HexNAc@463|465	E20200930_15e	78.731	445	475	52.6	2.6e-15	2	90879.9	KINASE-RELATED PROTEIN OF UNKNOWN FUNCTION (DUF1296)		EtHCD	Eclipse pd-EtHCD	N14	EtHCD_m2
AT1G29350	AT1G29350.1	953.184	4	2.5	EVLKQENSEGAQEHQYTFTQSEQGYAYENAK	HexNAc@19=8	HexNAc@463=8	E20210820_03e	48.976	445	475	50.4	4.4e-13	2	90879.9	KINASE-RELATED PROTEIN OF UNKNOWN FUNCTION (DUF1296)		EtHCD	Eclipse pd-EtHCD	N14	EtHCD_m2
AT1G29350	AT1G29350.1	1270.57	3	-0.28	EVLKQENSEGAQEHQYTFTQSEQGYAYENAK	HexNAc@Neutral loss|7|8	HexNAc@445-475|451|452	E20200930_15	78.067	445	475	25.7	3.7e-10	2	90879.9	KINASE-RELATED PROTEIN OF UNKNOWN FUNCTION (DUF1296)		HCD	Eclipse_204_Filtered	N14	HCD_m
AT1G29350	AT1G29350.1	953.182	4	-0.19	EVLKQENSEGAQEHQYTFTQSEQGYAYENAK	HexNAc@Neutral loss=17	HexNAc@445-475=17	E20200930_15	80.481	445	475	54.7	2.6e-14	2	90879.9	KINASE-RELATED PROTEIN OF UNKNOWN FUNCTION (DUF1296)		HCD	Eclipse_204_Filtered	N14	HCD_m
AT1G29350	AT1G29350.1	1270.58	3	4.4	EVLKQENSEGAQEHQYTFTQSEQGYAYENAK	HexNAc@Neutral loss|7|8	HexNAc@445-475|451|452	Q20200903_13	59.236	445	475	33.8	9.7e-12	2	90879.9	KINASE-RELATED PROTEIN OF UNKNOWN FUNCTION (DUF1296)		HCD	QE_total	N14	HCD_m
AT1G29350	AT1G29350.1	953.183	4	1.7	EVLKQENSEGAQEHQYTFTQSEQGYAYENAK	HexNAc@Neutral loss=26	HexNAc@445-475=26	Q20200903_13	60.401	445	475	63.2	1.3e-20	2	90879.9	KINASE-RELATED PROTEIN OF UNKNOWN FUNCTION (DUF1296)		HCD	QE_total	N14	HCD_m
AT1G29350	AT1G29350.1	953.184	4	2.5	EVLKQENSEGAQEHQYTFTQSEQGYAYENAK	HexNAc@Neutral loss=46	HexNAc@445-475=46	E20210820_03f	48.972	445	475	44.8	2.2e-18	2	90879.9	KINASE-RELATED PROTEIN OF UNKNOWN FUNCTION (DUF1296)		HCD	Eclipse_204_Filtered	N14	HCD_m
AT1G29350	AT1G29350.1	1114.14	3	-1.2	QENSEGAQEHQYTFTQSEQGYAYENAK	HexNAc@15|17	HexNAc@463|465	E20200930_15e	76.25	449	475	18.8	1.5e-05	2	90879.9	KINASE-RELATED PROTEIN OF UNKNOWN FUNCTION (DUF1296)		EtHCD	Eclipse pd-EtHCD	N14	EtHCD_m1
AT1G29350	AT1G29350.1	1114.14	3	-1.2	QENSEGAQEHQYTFTQSEQGYAYENAK	HexNAc@15|17	HexNAc@463|465	E20200930_15e	76.25	449	475	18.8	7.5e-06	2	90879.9	KINASE-RELATED PROTEIN OF UNKNOWN FUNCTION (DUF1296)		EtHCD	Eclipse pd-EtHCD	N14	EtHCD_m2
AT1G29350	AT1G29350.1	1114.14	3	-1.2	QENSEGAQEHQYTFTQSEQGYAYENAK	HexNAc@Neutral loss|3|4|13	HexNAc@449-475|451|452|461	E20200930_15	76.242	449	475	13.9	8.3e-06	2	90879.9	KINASE-RELATED PROTEIN OF UNKNOWN FUNCTION (DUF1296)		HCD	Eclipse_204_Filtered	N14	HCD_m
AT1G29350	AT1G29350.1	1108.47	3	4.6	QENSEGAQEHQYTFTQSEQGYAYENAK	HexNAc@Neutral loss=69;Gln->pyro-Glu@1	HexNAc@449-475=69;Gln->pyro-Glu@449	Q20200903_12	71.141	449	475	70.1	4e-22	2	90879.9	KINASE-RELATED PROTEIN OF UNKNOWN FUNCTION (DUF1296)		HCD	QE_total	N14	HCD_m
AT1G29350	AT1G29350.1	1114.15	3	3.7	QENSEGAQEHQYTFTQSEQGYAYENAK	HexNAc@Neutral loss|3|4|13	HexNAc@449-475|451|452|461	Q20200903_11	60.142	449	475	30.3	9.1e-14	2	90879.9	KINASE-RELATED PROTEIN OF UNKNOWN FUNCTION (DUF1296)		HCD	QE_total	N14	HCD_m
AT1G29350	AT1G29350.1	1114.15	3	4.4	QENSEGAQEHQYTFTQSEQGYAYENAK	HexNAc@Neutral loss=43	HexNAc@449-475=43	Q20200903_12	58.572	449	475	62.6	1.6e-24	2	90879.9	KINASE-RELATED PROTEIN OF UNKNOWN FUNCTION (DUF1296)		HCD	QE_total	N14	HCD_m
AT1G29350	AT1G29350.1	835.863	4	4.7	QENSEGAQEHQYTFTQSEQGYAYENAK	HexNAc@Neutral loss|13	HexNAc@449-475|461	Q20200903_12	59.421	449	475	37.9	1.4e-15	2	90879.9	KINASE-RELATED PROTEIN OF UNKNOWN FUNCTION (DUF1296)		HCD	QE_total	N14	HCD_m
AT1G29350	AT1G29350.1	1133.92	5	3.2	QQQMNSAYDASHTNSQNQMHNLDSLSNVMQGYSHSVPNTLLAQTAQNAR	HexNAc&Oxidation&Oxidation@((Neutral loss&(4&(19|29))|(19&29))|(5&4&(19|29))|(6&4&(19|29))|(11&4&(19|29))|(13&4&(19|29))|(14&4&(19|29))|(15&4&(19|29))|(17&4&(19|29))|(21&4&(19|29))|(24&4&(19|29))|(26&4&(19|29))|(27&4&(19|29))|(33&4&(19|29)))	HexNAc&Oxidation&Oxidation@((476-689&(479&(494|504))|(494&504))|(480&479&(494|504))|(481&479&(494|504))|(486&479&(494|504))|(488&479&(494|504))|(489&479&(494|504))|(490&479&(494|504))|(492&479&(494|504))|(496&479&(494|504))|(499&479&(494|504))|(501&479&(494|504))|(502&479&(494|504))|(508&479&(494|504)))	Q20200903_06	91.48	476	524	33.2	4.7e-11	2	90879.9	KINASE-RELATED PROTEIN OF UNKNOWN FUNCTION (DUF1296)		HCD	QE_total	N14	HCD_m
AT1G29350	AT1G29350.1	1127.52	5	5.7	QQQMNSAYDASHTNSQNQMHNLDSLSNVMQGYSHSVPNTLLAQTAQNAR	HexNAc@Neutral loss|5|6|11|13|14|15|17|21|24	HexNAc@476-524|480|481|486|488|489|490|492|496|499	Q20200903_29	97.31	476	524	45.9	5.4e-13	2	90879.9	KINASE-RELATED PROTEIN OF UNKNOWN FUNCTION (DUF1296)		HCD	QE_total	N14	HCD_m
AT1G29350	AT1G29350.1	1145.88	5	7.9	QQQMNSAYDASHTNSQNQMHNLDSLSNVMQGYSHSVPNTLLAQTAQNAR	Label:15N(1)+Oxidation&Label:15N(1)+Oxidation&Label:15N(2)+HexNAc@((4&(19&(6|11|13|15|24|26|33))|(29&(6|11|13|15|24|26|33)))|(19&29&6))||Label:15N(1)+Oxidation&Label:15N(1)+Oxidation&Label:15N(3)+HexNAc@((4&(19&(5|14|17|21|27))|(29&(5|14|17|21|27)))|(19&29&5))||Label:15N(1)+Oxidation&Label:15N(1)+Oxidation&Label:HexNAc@(4&(19&Neutral loss)|(29&Neutral loss))	Label:15N(1)+Oxidation&Label:15N(1)+Oxidation&Label:15N(2)+HexNAc@((479&(494&(481|486|488|490|499|501|508))|(504&(481|486|488|490|499|501|508)))|(494&504&481))||Label:15N(1)+Oxidation&Label:15N(1)+Oxidation&Label:15N(3)+HexNAc@((479&(494&(480|489|492|496|502))|(504&(480|489|492|496|502)))|(494&504&480))||Label:15N(1)+Oxidation&Label:15N(1)+Oxidation&Label:HexNAc@(479&(494&476-514)|(504&476-514))	Q20200903_06	92.058	476	524	14.4	3e-05	2	90879.9	KINASE-RELATED PROTEIN OF UNKNOWN FUNCTION (DUF1296)		HCD	QE_total	N15	HCD_m
AT1G29350	AT1G29350.1	790.015	3	-4.3	ELDFQYSPFSAQQSMQSR	Oxidation@15;HexNAc@Neutral loss|7	Oxidation@539;HexNAc@525-542|531	E20200929_05e	113.701	525	542	12.3	9.5e-05	2	90879.9	KINASE-RELATED PROTEIN OF UNKNOWN FUNCTION (DUF1296)		EtHCD	Eclipse pd-EtHCD	N14	EtHCD_m1
AT1G29350	AT1G29350.1	784.685	3	-1.8	ELDFQYSPFSAQQSMQSR	HexNAc@Neutral loss|7	HexNAc@525-542|531	E20200929_08e	115.975	525	542	17.6	7.4e-08	2	90879.9	KINASE-RELATED PROTEIN OF UNKNOWN FUNCTION (DUF1296)		EtHCD	Eclipse pd-EtHCD	N14	EtHCD_m1
AT1G29350	AT1G29350.1	790.015	3	-4.3	ELDFQYSPFSAQQSMQSR	HexNAc@7=8;Oxidation@15	HexNAc@531=8;Oxidation@539	E20200929_05e	113.701	525	542	12.3	0.00014	2	90879.9	KINASE-RELATED PROTEIN OF UNKNOWN FUNCTION (DUF1296)		EtHCD	Eclipse pd-EtHCD	N14	EtHCD_m2
AT1G29350	AT1G29350.1	784.685	3	-1.8	ELDFQYSPFSAQQSMQSR	HexNAc@7=19	HexNAc@531=19	E20200929_08e	115.975	525	542	17.6	1.5e-07	2	90879.9	KINASE-RELATED PROTEIN OF UNKNOWN FUNCTION (DUF1296)		EtHCD	Eclipse pd-EtHCD	N14	EtHCD_m2
AT1G29350	AT1G29350.1	1184.53	2	4.3	ELDFQYSPFSAQQSMQSR	HexNAc@Neutral loss=52;Oxidation@15	HexNAc@525-542=52;Oxidation@539	Q20200903_24	94.301	525	542	39.2	1.8e-16	2	90879.9	KINASE-RELATED PROTEIN OF UNKNOWN FUNCTION (DUF1296)		HCD	QE_204_filtered	N14	HCD_m
AT1G29350	AT1G29350.1	790.02	3	2.5	ELDFQYSPFSAQQSMQSR	HexNAc@Neutral loss=31;Oxidation@15	HexNAc@525-542=31;Oxidation@539	Q20200903_05	94.624	525	542	34.5	3.4e-13	2	90879.9	KINASE-RELATED PROTEIN OF UNKNOWN FUNCTION (DUF1296)		HCD	QE_204_filtered	N14	HCD_m
AT1G29350	AT1G29350.1	1176.53	2	3.2	ELDFQYSPFSAQQSMQSR	HexNAc@Neutral loss=29	HexNAc@525-542=29	Q20200903_24	100.368	525	542	47.5	1.6e-16	2	90879.9	KINASE-RELATED PROTEIN OF UNKNOWN FUNCTION (DUF1296)		HCD	QE_204_filtered	N14	HCD_m
AT1G29350	AT1G29350.1	784.689	3	3.6	ELDFQYSPFSAQQSMQSR	HexNAc@Neutral loss=46	HexNAc@525-542=46	Q20200903_24	100.363	525	542	40.7	4e-16	2	90879.9	KINASE-RELATED PROTEIN OF UNKNOWN FUNCTION (DUF1296)		HCD	QE_204_filtered	N14	HCD_m
AT1G29350	AT1G29350.1	1184.52	2	-3	ELDFQYSPFSAQQSMQSR	HexNAc@Neutral loss=28;Oxidation@15	HexNAc@525-542=28;Oxidation@539	E20200929_08	113.357	525	542	48.7	2.9e-15	2	90879.9	KINASE-RELATED PROTEIN OF UNKNOWN FUNCTION (DUF1296)		HCD	Eclipse_204_Filtered	N14	HCD_m
AT1G29350	AT1G29350.1	790.015	3	-4.3	ELDFQYSPFSAQQSMQSR	HexNAc@Neutral loss=42;Oxidation@15	HexNAc@525-542=42;Oxidation@539	E20200929_05	113.698	525	542	17.8	2e-09	2	90879.9	KINASE-RELATED PROTEIN OF UNKNOWN FUNCTION (DUF1296)		HCD	Eclipse_204_Filtered	N14	HCD_m
AT1G29350	AT1G29350.1	784.685	3	-1.8	ELDFQYSPFSAQQSMQSR	HexNAc@Neutral loss=13	HexNAc@525-542=13	E20200929_08	115.972	525	542	13	0.00012	2	90879.9	KINASE-RELATED PROTEIN OF UNKNOWN FUNCTION (DUF1296)		HCD	Eclipse_204_Filtered	N14	HCD_m
AT1G29350	AT1G29350.1	809.384	3	0.7	TSNNASSLGGQSISMPEALR	HexNAc&HexNAc@((Neutral loss&(6|7))|(7&(12|14))|(12&14))	HexNAc&HexNAc@((543-584&(548|549))|(549&(554|556))|(554&556))	E20201009_20e	81.201	543	562	31.1	2.5e-09	2	90879.9	KINASE-RELATED PROTEIN OF UNKNOWN FUNCTION (DUF1296)		EtHCD	Eclipse pd-EtHCD	N14	EtHCD_m1
AT1G29350	AT1G29350.1	809.382	3	-1.3	TSNNASSLGGQSISMPEALR	HexNAc@7=7;HexNAc@12=6	HexNAc@549=7;HexNAc@554=6	E20200929_05e	99.495	543	562	49.9	4.2e-13	2	90879.9	KINASE-RELATED PROTEIN OF UNKNOWN FUNCTION (DUF1296)		EtHCD	Eclipse pd-EtHCD	N14	EtHCD_m1
AT1G29350	AT1G29350.1	1213.57	2	-1.3	TSNNASSLGGQSISMPEALR	HexNAc@7=9;HexNAc@14=9	HexNAc@549=9;HexNAc@556=9	E20200929_05e	99.503	543	562	25.9	7.8e-06	2	90879.9	KINASE-RELATED PROTEIN OF UNKNOWN FUNCTION (DUF1296)		EtHCD	Eclipse pd-EtHCD	N14	EtHCD_m1
AT1G29350	AT1G29350.1	1112.03	2	1.9	TSNNASSLGGQSISMPEALR	HexNAc@7|14	HexNAc@549|556	E20201009_20e	83.982	543	562	36.2	6.3e-08	2	90879.9	KINASE-RELATED PROTEIN OF UNKNOWN FUNCTION (DUF1296)		EtHCD	Eclipse pd-EtHCD	N14	EtHCD_m1
AT1G29350	AT1G29350.1	814.713	3	-2.2	TSNNASSLGGQSISMPEALR	Oxidation@15;HexNAc&HexNAc@((Neutral loss&(12|14))|(12&14))	Oxidation@557;HexNAc&HexNAc@((543-574&(554|556))|(554&556))	E20200929_03e	75.11	543	562	21.1	3.4e-08	2	90879.9	KINASE-RELATED PROTEIN OF UNKNOWN FUNCTION (DUF1296)		EtHCD	Eclipse pd-EtHCD	N14	EtHCD_m1
AT1G29350	AT1G29350.1	809.384	3	1.2	TSNNASSLGGQSISMPEALR	HexNAc@12=9;HexNAc@14=15	HexNAc@554=9;HexNAc@556=15	E20201009_18e	81.543	543	562	48.8	2.3e-13	2	90879.9	KINASE-RELATED PROTEIN OF UNKNOWN FUNCTION (DUF1296)		EtHCD	Eclipse pd-EtHCD	N14	EtHCD_m1
AT1G29350	AT1G29350.1	747.021	3	-0.46	TSNNASSLGGQSISMPEALR	Oxidation@15;HexNAc@12|14	Oxidation@557;HexNAc@554|556	E20200929_08e	77.27	543	562	49	6.1e-12	2	90879.9	KINASE-RELATED PROTEIN OF UNKNOWN FUNCTION (DUF1296)		EtHCD	Eclipse pd-EtHCD	N14	EtHCD_m1
AT1G29350	AT1G29350.1	814.713	3	-2.7	TSNNASSLGGQSISMPEALR	HexNAc@Neutral loss=8;HexNAc@12=8;Oxidation@15	HexNAc@543-562=8;HexNAc@554=8;Oxidation@557	E20200929_03e	75.597	543	562	20.7	5.2e-08	2	90879.9	KINASE-RELATED PROTEIN OF UNKNOWN FUNCTION (DUF1296)		EtHCD	Eclipse pd-EtHCD	N14	EtHCD_m1
AT1G29350	AT1G29350.1	741.689	3	-0.82	TSNNASSLGGQSISMPEALR	HexNAc@Neutral loss|12	HexNAc@543-562|554	E20200929_05e	102.98	543	562	31.7	1.3e-10	2	90879.9	KINASE-RELATED PROTEIN OF UNKNOWN FUNCTION (DUF1296)		EtHCD	Eclipse pd-EtHCD	N14	EtHCD_m1
AT1G29350	AT1G29350.1	809.381	3	-2.1	TSNNASSLGGQSISMPEALR	HexNAc@12=8;HexNAc@Neutral loss|14	HexNAc@554=8;HexNAc@543-562|556	E20200929_05e	99.003	543	562	17.9	5.5e-06	2	90879.9	KINASE-RELATED PROTEIN OF UNKNOWN FUNCTION (DUF1296)		EtHCD	Eclipse pd-EtHCD	N14	EtHCD_m1
AT1G29350	AT1G29350.1	1120.03	2	-1.3	TSNNASSLGGQSISMPEALR	HexNAc@14=14;Oxidation@15	HexNAc@556=14;Oxidation@557	E20200929_06e	76.661	543	562	24.8	1.2e-05	2	90879.9	KINASE-RELATED PROTEIN OF UNKNOWN FUNCTION (DUF1296)		EtHCD	Eclipse pd-EtHCD	N14	EtHCD_m1
AT1G29350	AT1G29350.1	747.022	3	0.61	TSNNASSLGGQSISMPEALR	Oxidation@15;HexNAc@12|14	Oxidation@557;HexNAc@554|556	E20201009_20e	63.52	543	562	38.8	1.6e-09	2	90879.9	KINASE-RELATED PROTEIN OF UNKNOWN FUNCTION (DUF1296)		EtHCD	Eclipse pd-EtHCD	N14	EtHCD_m1
AT1G29350	AT1G29350.1	1112.03	2	-1.5	TSNNASSLGGQSISMPEALR	HexNAc@14=10	HexNAc@556=10	E20200929_07e	102.767	543	562	37.9	9e-09	2	90879.9	KINASE-RELATED PROTEIN OF UNKNOWN FUNCTION (DUF1296)		EtHCD	Eclipse pd-EtHCD	N14	EtHCD_m1
AT1G29350	AT1G29350.1	741.69	3	-0.68	TSNNASSLGGQSISMPEALR	HexNAc@Neutral loss=7	HexNAc@543-562=7	E20200929_08e	102.101	543	562	58.4	6.1e-15	2	90879.9	KINASE-RELATED PROTEIN OF UNKNOWN FUNCTION (DUF1296)		EtHCD	Eclipse pd-EtHCD	N14	EtHCD_m1
AT1G29350	AT1G29350.1	809.382	3	-1.3	TSNNASSLGGQSISMPEALR	HexNAc@7=13;HexNAc@12=6	HexNAc@549=13;HexNAc@554=6	E20200929_05e	99.495	543	562	49.9	1.9e-12	2	90879.9	KINASE-RELATED PROTEIN OF UNKNOWN FUNCTION (DUF1296)		EtHCD	Eclipse pd-EtHCD	N14	EtHCD_m2
AT1G29350	AT1G29350.1	1213.57	2	-1.3	TSNNASSLGGQSISMPEALR	HexNAc@7=9;HexNAc@14=9	HexNAc@549=9;HexNAc@556=9	E20200929_05e	99.503	543	562	25.9	1.5e-05	2	90879.9	KINASE-RELATED PROTEIN OF UNKNOWN FUNCTION (DUF1296)		EtHCD	Eclipse pd-EtHCD	N14	EtHCD_m2
AT1G29350	AT1G29350.1	1112.03	2	1.9	TSNNASSLGGQSISMPEALR	HexNAc@7=5	HexNAc@549=5	E20201009_20e	83.982	543	562	36.2	1.5e-07	2	90879.9	KINASE-RELATED PROTEIN OF UNKNOWN FUNCTION (DUF1296)		EtHCD	Eclipse pd-EtHCD	N14	EtHCD_m2
AT1G29350	AT1G29350.1	814.713	3	-2.2	TSNNASSLGGQSISMPEALR	HexNAc@12=17;HexNAc@14=17;Oxidation@15	HexNAc@554=17;HexNAc@556=17;Oxidation@557	E20200929_03e	75.11	543	562	21.1	1.3e-07	2	90879.9	KINASE-RELATED PROTEIN OF UNKNOWN FUNCTION (DUF1296)		EtHCD	Eclipse pd-EtHCD	N14	EtHCD_m2
AT1G29350	AT1G29350.1	809.384	3	1.3	TSNNASSLGGQSISMPEALR	HexNAc@12=37;HexNAc@14=36	HexNAc@554=37;HexNAc@556=36	E20201009_18e	81.088	543	562	43.9	1.4e-11	2	90879.9	KINASE-RELATED PROTEIN OF UNKNOWN FUNCTION (DUF1296)		EtHCD	Eclipse pd-EtHCD	N14	EtHCD_m2
AT1G29350	AT1G29350.1	747.023	3	1.4	TSNNASSLGGQSISMPEALR	Oxidation@15;HexNAc@12|14	Oxidation@557;HexNAc@554|556	E20201009_17e	63.877	543	562	58.1	7.9e-13	2	90879.9	KINASE-RELATED PROTEIN OF UNKNOWN FUNCTION (DUF1296)		EtHCD	Eclipse pd-EtHCD	N14	EtHCD_m2
AT1G29350	AT1G29350.1	741.689	3	-0.82	TSNNASSLGGQSISMPEALR	HexNAc@12=7	HexNAc@554=7	E20200929_05e	102.98	543	562	31.7	3.3e-10	2	90879.9	KINASE-RELATED PROTEIN OF UNKNOWN FUNCTION (DUF1296)		EtHCD	Eclipse pd-EtHCD	N14	EtHCD_m2
AT1G29350	AT1G29350.1	1120.03	2	-1.3	TSNNASSLGGQSISMPEALR	HexNAc@14=15;Oxidation@15	HexNAc@556=15;Oxidation@557	E20200929_06e	76.661	543	562	24.8	4.7e-06	2	90879.9	KINASE-RELATED PROTEIN OF UNKNOWN FUNCTION (DUF1296)		EtHCD	Eclipse pd-EtHCD	N14	EtHCD_m2
AT1G29350	AT1G29350.1	747.022	3	0.61	TSNNASSLGGQSISMPEALR	Oxidation@15;HexNAc@12|14	Oxidation@557;HexNAc@554|556	E20201009_20e	63.52	543	562	38.8	1.4e-09	2	90879.9	KINASE-RELATED PROTEIN OF UNKNOWN FUNCTION (DUF1296)		EtHCD	Eclipse pd-EtHCD	N14	EtHCD_m2
AT1G29350	AT1G29350.1	1112.03	2	-1.5	TSNNASSLGGQSISMPEALR	HexNAc@14=10	HexNAc@556=10	E20200929_07e	102.767	543	562	37.9	1.3e-08	2	90879.9	KINASE-RELATED PROTEIN OF UNKNOWN FUNCTION (DUF1296)		EtHCD	Eclipse pd-EtHCD	N14	EtHCD_m2
AT1G29350	AT1G29350.1	741.69	3	-0.68	TSNNASSLGGQSISMPEALR	HexNAc@14=12	HexNAc@556=12	E20200929_08e	102.101	543	562	55.8	1.4e-14	2	90879.9	KINASE-RELATED PROTEIN OF UNKNOWN FUNCTION (DUF1296)		EtHCD	Eclipse pd-EtHCD	N14	EtHCD_m2
AT1G29350	AT1G29350.1	814.718	3	4.1	TSNNASSLGGQSISMPEALR	Oxidation@15;HexNAc&HexNAc@((Neutral loss&(1|2|3|4|6))|(1&(2|3|4))|(2&(3|4))|(3&4))	Oxidation@557;HexNAc&HexNAc@((543-598&(543|544|545|546|548))|(543&(544|545|546))|(544&(545|546))|(545&546))	Q20200903_18	59.054	543	562	48.1	3e-15	2	90879.9	KINASE-RELATED PROTEIN OF UNKNOWN FUNCTION (DUF1296)		HCD	QE_204_filtered	N14	HCD_m
AT1G29350	AT1G29350.1	809.385	3	2.1	TSNNASSLGGQSISMPEALR	HexNAc&HexNAc@((Neutral loss&(1|2|3|4|6))|(1&(2|3|4))|(2&(3|4))|(3&4))	HexNAc&HexNAc@((543-598&(543|544|545|546|548))|(543&(544|545|546))|(544&(545|546))|(545&546))	Q20200903_05	78.673	543	562	40.6	1.6e-10	2	90879.9	KINASE-RELATED PROTEIN OF UNKNOWN FUNCTION (DUF1296)		HCD	QE_204_filtered	N14	HCD_m
AT1G29350	AT1G29350.1	1221.57	2	1.8	TSNNASSLGGQSISMPEALR	Oxidation@15;HexNAc&HexNAc@((Neutral loss&(1|2|3|4))|(1&(2|3|4))|(2&(3|4))|(3&4))	Oxidation@557;HexNAc&HexNAc@((543-596&(543|544|545|546))|(543&(544|545|546))|(544&(545|546))|(545&546))	Q20200903_18	58.704	543	562	29	1e-09	2	90879.9	KINASE-RELATED PROTEIN OF UNKNOWN FUNCTION (DUF1296)		HCD	QE_204_filtered	N14	HCD_m
AT1G29350	AT1G29350.1	1213.57	2	2.2	TSNNASSLGGQSISMPEALR	HexNAc&HexNAc@((Neutral loss&(1|2|3|4|6))|(1&(2|3|4))|(2&(3|4))|(3&4))	HexNAc&HexNAc@((543-598&(543|544|545|546|548))|(543&(544|545|546))|(544&(545|546))|(545&546))	Q20200903_05	78.417	543	562	35.2	2.6e-11	2	90879.9	KINASE-RELATED PROTEIN OF UNKNOWN FUNCTION (DUF1296)		HCD	QE_204_filtered	N14	HCD_m
AT1G29350	AT1G29350.1	809.383	3	-0.29	TSNNASSLGGQSISMPEALR	HexNAc&HexNAc@((Neutral loss&(1|2|3|4|6))|(1&(2|3|4))|(2&(3|4))|(3&4))	HexNAc&HexNAc@((543-598&(543|544|545|546|548))|(543&(544|545|546))|(544&(545|546))|(545&546))	Q20200903_05	79.115	543	562	34.1	4.9e-12	2	90879.9	KINASE-RELATED PROTEIN OF UNKNOWN FUNCTION (DUF1296)		HCD	QE_204_filtered	N14	HCD_m
AT1G29350	AT1G29350.1	814.714	3	-1.1	TSNNASSLGGQSISMPEALR	Oxidation@15;HexNAc&HexNAc@((Neutral loss&(1|2|3|4|6))|(1&(2|3|4))|(2&(3|4))|(3&4))	Oxidation@557;HexNAc&HexNAc@((543-598&(543|544|545|546|548))|(543&(544|545|546))|(544&(545|546))|(545&546))	Q20200903_18	58.633	543	562	44.4	4.8e-11	2	90879.9	KINASE-RELATED PROTEIN OF UNKNOWN FUNCTION (DUF1296)		HCD	QE_204_filtered	N14	HCD_m
AT1G29350	AT1G29350.1	1213.57	2	-0.83	TSNNASSLGGQSISMPEALR	HexNAc&HexNAc@((Neutral loss&(1|2|3|6))|(1&(4|6))|(2&(4|6))|(3&(4|6)))	HexNAc&HexNAc@((543-598&(543|544|545|548))|(543&(546|548))|(544&(546|548))|(545&(546|548)))	Q20200903_05	79.233	543	562	15.6	1.4e-05	2	90879.9	KINASE-RELATED PROTEIN OF UNKNOWN FUNCTION (DUF1296)		HCD	QE_204_filtered	N14	HCD_m
AT1G29350	AT1G29350.1	747.022	3	0.74	TSNNASSLGGQSISMPEALR	HexNAc@Neutral loss=22;Oxidation@15	HexNAc@543-562=22;Oxidation@557	Q20200903_19	61.343	543	562	58.7	3.6e-17	2	90879.9	KINASE-RELATED PROTEIN OF UNKNOWN FUNCTION (DUF1296)		HCD	QE_204_filtered	N14	HCD_m
AT1G29350	AT1G29350.1	1112.04	2	4	TSNNASSLGGQSISMPEALR	HexNAc@Neutral loss=14	HexNAc@543-562=14	Q20200903_24	81.367	543	562	53	4.8e-13	2	90879.9	KINASE-RELATED PROTEIN OF UNKNOWN FUNCTION (DUF1296)		HCD	QE_204_filtered	N14	HCD_m
AT1G29350	AT1G29350.1	741.692	3	2.3	TSNNASSLGGQSISMPEALR	HexNAc@Neutral loss=15	HexNAc@543-562=15	Q20200903_25	81.404	543	562	51.2	1.2e-16	2	90879.9	KINASE-RELATED PROTEIN OF UNKNOWN FUNCTION (DUF1296)		HCD	QE_204_filtered	N14	HCD_m
AT1G29350	AT1G29350.1	809.384	3	0.7	TSNNASSLGGQSISMPEALR	HexNAc&HexNAc@((Neutral loss&(1|2|3|6|7))|(6&7))	HexNAc&HexNAc@((543-576&(543|544|545|548|549))|(548&549))	E20201009_20	81.199	543	562	19.7	5.3e-08	2	90879.9	KINASE-RELATED PROTEIN OF UNKNOWN FUNCTION (DUF1296)		HCD	Eclipse_204_Filtered	N14	HCD_m
AT1G29350	AT1G29350.1	1112.03	2	0.97	TSNNASSLGGQSISMPEALR	HexNAc@Neutral loss|1|2|3|4|6|7	HexNAc@543-562|543|544|545|546|548|549	E20201009_18	84.372	543	562	23.6	2.4e-09	2	90879.9	KINASE-RELATED PROTEIN OF UNKNOWN FUNCTION (DUF1296)		HCD	Eclipse_204_Filtered	N14	HCD_m
AT1G29350	AT1G29350.1	1120.03	2	-1.3	TSNNASSLGGQSISMPEALR	HexNAc@Neutral loss=12;Oxidation@15	HexNAc@543-562=12;Oxidation@557	E20200929_06	76.658	543	562	60.9	1.2e-16	2	90879.9	KINASE-RELATED PROTEIN OF UNKNOWN FUNCTION (DUF1296)		HCD	Eclipse_204_Filtered	N14	HCD_m
AT1G29350	AT1G29350.1	747.02	3	-1.9	TSNNASSLGGQSISMPEALR	HexNAc@Neutral loss=25;Oxidation@15	HexNAc@543-562=25;Oxidation@557	E20200929_08	77.744	543	562	45.9	2.4e-16	2	90879.9	KINASE-RELATED PROTEIN OF UNKNOWN FUNCTION (DUF1296)		HCD	Eclipse_204_Filtered	N14	HCD_m
AT1G29350	AT1G29350.1	1112.03	2	1.9	TSNNASSLGGQSISMPEALR	HexNAc@Neutral loss=25	HexNAc@543-562=25	E20201009_20	83.979	543	562	46.5	5e-14	2	90879.9	KINASE-RELATED PROTEIN OF UNKNOWN FUNCTION (DUF1296)		HCD	Eclipse_204_Filtered	N14	HCD_m
AT1G29350	AT1G29350.1	809.384	3	0.83	TSNNASSLGGQSISMPEALR	HexNAc&HexNAc@((Neutral loss&(6|7))|(6&7))	HexNAc&HexNAc@((543-570&(548|549))|(548&549))	Q20200903_23	47.336	543	562	15.2	0.00051	2	90879.9	KINASE-RELATED PROTEIN OF UNKNOWN FUNCTION (DUF1296)		HCD	QE_204_filtered	N14	HCD_m
AT1G29350	AT1G29350.1	1120.03	2	1.9	TSNNASSLGGQSISMPEALR	HexNAc@Neutral loss=19;Oxidation@15	HexNAc@543-562=19;Oxidation@557	Q20200903_19	61.713	543	562	62.9	8.8e-17	2	90879.9	KINASE-RELATED PROTEIN OF UNKNOWN FUNCTION (DUF1296)		HCD	QE_204_filtered	N14	HCD_m
AT1G29350	AT1G29350.1	814.713	3	-2.8	TSNNASSLGGQSISMPEALR	Oxidation@15;HexNAc&HexNAc@((Neutral loss&(1|2|3|4))|(1&(2|3|4))|(2&(3|4))|(3&4))	Oxidation@557;HexNAc&HexNAc@((543-596&(543|544|545|546))|(543&(544|545|546))|(544&(545|546))|(545&546))	E20200929_03	77.6	543	562	21.3	7.3e-10	2	90879.9	KINASE-RELATED PROTEIN OF UNKNOWN FUNCTION (DUF1296)		HCD	Eclipse_204_Filtered	N14	HCD_m
AT1G29350	AT1G29350.1	1213.57	2	-1.3	TSNNASSLGGQSISMPEALR	HexNAc&HexNAc@((Neutral loss&(1|2|3|4))|(1&(2|3|4))|(2&(3|4))|(3&4))	HexNAc&HexNAc@((543-596&(543|544|545|546))|(543&(544|545|546))|(544&(545|546))|(545&546))	E20200929_05	99.491	543	562	28.9	4.1e-12	2	90879.9	KINASE-RELATED PROTEIN OF UNKNOWN FUNCTION (DUF1296)		HCD	Eclipse_204_Filtered	N14	HCD_m
AT1G29350	AT1G29350.1	809.382	3	-1.3	TSNNASSLGGQSISMPEALR	HexNAc&HexNAc@((Neutral loss&(1|2|3|4))|(1&(2|3|4))|(2&(3|4))|(3&4))	HexNAc&HexNAc@((543-596&(543|544|545|546))|(543&(544|545|546))|(544&(545|546))|(545&546))	E20200929_05	99.487	543	562	31.1	3e-12	2	90879.9	KINASE-RELATED PROTEIN OF UNKNOWN FUNCTION (DUF1296)		HCD	Eclipse_204_Filtered	N14	HCD_m
AT1G29350	AT1G29350.1	741.689	3	-1.9	TSNNASSLGGQSISMPEALR	HexNAc@Neutral loss=9	HexNAc@543-562=9	E20200929_08	102.589	543	562	27.6	1.3e-13	2	90879.9	KINASE-RELATED PROTEIN OF UNKNOWN FUNCTION (DUF1296)		HCD	Eclipse_204_Filtered	N14	HCD_m
AT1G29350	AT1G29350.1	1120.03	2	1.9	TSNNASSLGGQSISMPEALR	HexNAc@Neutral loss=11;Oxidation@15	HexNAc@543-562=11;Oxidation@557	Q20200903_24	61.74	543	562	57.8	7.2e-17	2	90879.9	KINASE-RELATED PROTEIN OF UNKNOWN FUNCTION (DUF1296)		HCD	QE_total	N14	HCD_m
AT1G29350	AT1G29350.1	814.713	3	-2.7	TSNNASSLGGQSISMPEALR	Oxidation@15;HexNAc&HexNAc@((Neutral loss&(1|2|3|4))|(1&(2|3|4))|(2&(3|4))|(3&4))	Oxidation@557;HexNAc&HexNAc@((543-596&(543|544|545|546))|(543&(544|545|546))|(544&(545|546))|(545&546))	E20200929_03	75.583	543	562	39	4.5e-10	2	90879.9	KINASE-RELATED PROTEIN OF UNKNOWN FUNCTION (DUF1296)		HCD	Eclipse_total	N14	HCD_m
AT1G29350	AT1G29350.1	1213.57	2	-1.3	TSNNASSLGGQSISMPEALR	HexNAc&HexNAc@((Neutral loss&(1|2|3|4|6))|(1&(2|3|4|6))|(2&(3|4|6))|(3&(4|6))|(4&6))	HexNAc&HexNAc@((543-612&(543|544|545|546|548))|(543&(544|545|546|548))|(544&(545|546|548))|(545&(546|548))|(546&548))	E20200929_08	99.32	543	562	29.1	7.1e-10	2	90879.9	KINASE-RELATED PROTEIN OF UNKNOWN FUNCTION (DUF1296)		HCD	Eclipse_total	N14	HCD_m
AT1G29350	AT1G29350.1	809.382	3	-1	TSNNASSLGGQSISMPEALR	HexNAc&HexNAc@((Neutral loss&(1|2|3|4))|(1&(2|3|4))|(2&(3|4))|(3&4))	HexNAc&HexNAc@((543-596&(543|544|545|546))|(543&(544|545|546))|(544&(545|546))|(545&546))	E20200929_08	99.255	543	562	37.2	9.1e-11	2	90879.9	KINASE-RELATED PROTEIN OF UNKNOWN FUNCTION (DUF1296)		HCD	Eclipse_total	N14	HCD_m
AT1G29350	AT1G29350.1	741.69	3	-0.68	TSNNASSLGGQSISMPEALR	HexNAc@Neutral loss=18	HexNAc@543-562=18	E20200929_08	102.097	543	562	33.1	1.6e-12	2	90879.9	KINASE-RELATED PROTEIN OF UNKNOWN FUNCTION (DUF1296)		HCD	Eclipse_total	N14	HCD_m
AT1G29350	AT1G29350.1	741.691	3	1.3	TSNNASSLGGQSISMPEALR	HexNAc@Neutral loss|1|2|3|4	HexNAc@543-562|543|544|545|546	E20210820_04f	71.895	543	562	21.4	4.2e-08	2	90879.9	KINASE-RELATED PROTEIN OF UNKNOWN FUNCTION (DUF1296)		HCD	Eclipse_204_Filtered	N14	HCD_m
AT1G29350	AT1G29350.1	747.025	3	4.1	TSNNASSLGGQSISMPEALR	HexNAc@Neutral loss=15;Oxidation@15	HexNAc@543-562=15;Oxidation@557	Q20210730_15	62.278	543	562	51.6	7.5e-18	2	90879.9	KINASE-RELATED PROTEIN OF UNKNOWN FUNCTION (DUF1296)		HCD	QE_204_filtered	N14	HCD_m
AT1G29350	AT1G29350.1	741.691	3	0.8	TSNNASSLGGQSISMPEALR	HexNAc@Neutral loss=9	HexNAc@543-562=9	Q20210730_09	82.082	543	562	40.5	6.4e-15	2	90879.9	KINASE-RELATED PROTEIN OF UNKNOWN FUNCTION (DUF1296)		HCD	QE_204_filtered	N14	HCD_m
AT1G29350	AT1G29350.1	1112.03	2	1.6	TSNNASSLGGQSISMPEALR	HexNAc@Neutral loss=12	HexNAc@543-562=12	Q20210730_07	81.976	543	562	43.6	4.6e-12	2	90879.9	KINASE-RELATED PROTEIN OF UNKNOWN FUNCTION (DUF1296)		HCD	QE_204_filtered	N14	HCD_m
AT1G29350	AT1G29350.1	1120.03	2	1.9	TSNNASSLGGQSISMPEALR	HexNAc@Neutral loss=6;Oxidation@15	HexNAc@543-562=6;Oxidation@557	Q20210730_15	62.266	543	562	20.9	1e-08	2	90879.9	KINASE-RELATED PROTEIN OF UNKNOWN FUNCTION (DUF1296)		HCD	QE_204_filtered	N14	HCD_m
AT4G17330	AT4G17330.1	1038.48	2	3.4	GSSGIVFSSGATESCAISR	HexNAc@Neutral loss|2|3	HexNAc@74-92|75|76	Q20200903_20	68.063	74	92	11	3.1e-06	1	218073	G2484-1 PROTEIN	ATG2484-1, G2484-1	HCD	QE_204_filtered	N14	HCD_m
AT4G17330	AT4G17330.1	692.657	3	0.27	GSSGIVFSSGATESCAISR	HexNAc@Neutral loss=14	HexNAc@74-92=14	Q20200903_23	67.981	74	92	15	3.3e-07	1	218073	G2484-1 PROTEIN	ATG2484-1, G2484-1	HCD	QE_204_filtered	N14	HCD_m
AT4G17330	AT4G17330.1	1038.48	2	-1.7	GSSGIVFSSGATESCAISR	HexNAc@Neutral loss|2|3	HexNAc@74-92|75|76	E20200929_07	85.947	74	92	16.2	3.8e-07	1	218073	G2484-1 PROTEIN	ATG2484-1, G2484-1	HCD	Eclipse_204_Filtered	N14	HCD_m
AT4G17330	AT4G17330.1	886.408	3	3.7	DGQEEDNTAASGGIMAAGTPVTHPK	HexNAc@Neutral loss|7|8	HexNAc@697-721|703|704	Q20200903_13	56.089	697	721	32	6e-12	1	218073	G2484-1 PROTEIN	ATG2484-1, G2484-1	HCD	QE_204_filtered	N14	HCD_m
AT4G17330	AT4G17330.1	886.404	3	-0.67	DGQEEDNTAASGGIMAAGTPVTHPK	HexNAc@Neutral loss|7|8	HexNAc@697-721|703|704	E20200930_15	72.391	697	721	25.9	1.2e-10	1	218073	G2484-1 PROTEIN	ATG2484-1, G2484-1	HCD	Eclipse_204_Filtered	N14	HCD_m
AT4G17330	AT4G17330.1	566.953	3	1.6	SYVTAIEDAATNLK	HexNAc@Neutral loss=34	HexNAc@742-755=34	Q20200903_18	90.403	742	755	25.7	9e-10	1	218073	G2484-1 PROTEIN	ATG2484-1, G2484-1	HCD	QE_204_filtered	N14	HCD_m
AT4G17330	AT4G17330.1	957.948	2	-1.9	TSELQFNNTETNSVK	HexNAc@Neutral loss|1	HexNAc@766-780|766	E20200930_15e	70.087	766	780	35.8	4.3e-08	1	218073	G2484-1 PROTEIN	ATG2484-1, G2484-1	EtHCD	Eclipse pd-EtHCD	N14	EtHCD_m1
AT4G17330	AT4G17330.1	957.948	2	-1.9	TSELQFNNTETNSVK	HexNAc@1=9	HexNAc@766=9	E20200930_15e	70.087	766	780	35.8	5e-08	1	218073	G2484-1 PROTEIN	ATG2484-1, G2484-1	EtHCD	Eclipse pd-EtHCD	N14	EtHCD_m2
AT4G17330	AT4G17330.1	957.948	2	-1.9	TSELQFNNTETNSVK	HexNAc@Neutral loss=34	HexNAc@766-780=34	E20200930_15	70.084	766	780	32	5.4e-12	1	218073	G2484-1 PROTEIN	ATG2484-1, G2484-1	HCD	Eclipse_204_Filtered	N14	HCD_m
AT4G17330	AT4G17330.1	957.949	2	-0.51	TSELQFNNTETNSVK	HexNAc@Neutral loss=17	HexNAc@766-780=17	Q20200903_13	53.385	766	780	28	1.7e-11	1	218073	G2484-1 PROTEIN	ATG2484-1, G2484-1	HCD	QE_204_filtered	N14	HCD_m
AT4G17330	AT4G17330.1	957.952	2	2.6	TSELQFNNTETNSVK	HexNAc@Neutral loss=18	HexNAc@766-780=18	Q20200903_14	53.392	766	780	28.9	6.6e-11	1	218073	G2484-1 PROTEIN	ATG2484-1, G2484-1	HCD	QE_total	N14	HCD_m
AT4G17330	AT4G17330.1	666.306	3	0.2	NETSSSEMNLTPDQLK	HexNAc@Neutral loss=9	HexNAc@801-816=9	Q20200903_13	64.799	801	816	35.3	9.9e-14	1	218073	G2484-1 PROTEIN	ATG2484-1, G2484-1	HCD	QE_204_filtered	N14	HCD_m
AT4G17330	AT4G17330.1	1026.56	3	1.9	AVIFSQATLVSPIVVGSPSTSSLDKTAAK	HexNAc@5|8	HexNAc@827|830	E20201009_19e	110.733	823	851	25.3	8.2e-10	1	218073	G2484-1 PROTEIN	ATG2484-1, G2484-1	EtHCD	Eclipse pd-EtHCD	N14	EtHCD_m1
AT4G17330	AT4G17330.1	1026.56	3	1.9	AVIFSQATLVSPIVVGSPSTSSLDKTAAK	HexNAc@5|8	HexNAc@827|830	E20201009_19e	110.733	823	851	25.3	3.2e-10	1	218073	G2484-1 PROTEIN	ATG2484-1, G2484-1	EtHCD	Eclipse pd-EtHCD	N14	EtHCD_m2
AT4G17330	AT4G17330.1	1353.73	2	5.2	AVIFSQATLVSPIVVGSPSTSSLDK	HexNAc@Neutral loss=27	HexNAc@823-847=27	Q20200903_04	113.379	823	847	54.8	2.8e-14	1	218073	G2484-1 PROTEIN	ATG2484-1, G2484-1	HCD	QE_204_filtered	N14	HCD_m
AT4G17330	AT4G17330.1	902.824	3	4.8	AVIFSQATLVSPIVVGSPSTSSLDK	HexNAc@Neutral loss=32	HexNAc@823-847=32	Q20200903_32	113.323	823	847	61.5	2.1e-15	1	218073	G2484-1 PROTEIN	ATG2484-1, G2484-1	HCD	QE_204_filtered	N14	HCD_m
AT4G17330	AT4G17330.1	1026.56	3	2.9	AVIFSQATLVSPIVVGSPSTSSLDKTAAK	HexNAc@Neutral loss=7	HexNAc@823-851=7	Q20200903_37	103.861	823	851	19.3	1.3e-06	1	218073	G2484-1 PROTEIN	ATG2484-1, G2484-1	HCD	QE_total	N14	HCD_m
AT4G17330	AT4G17330.1	1353.73	2	4	AVIFSQATLVSPIVVGSPSTSSLDK	HexNAc@Neutral loss=29	HexNAc@823-847=29	Q20210730_11	113.11	823	847	42.2	2e-11	1	218073	G2484-1 PROTEIN	ATG2484-1, G2484-1	HCD	QE_204_filtered	N14	HCD_m
AT4G17330	AT4G17330.1	919.21	4	-2.9	GATPIEQFQSGGKTNAVNQSLASHIQITQSTEK	HexNAc@10|14|15	HexNAc@890|894|895	E20200930_19e	99.444	881	913	33.4	8.5e-07	1	218073	G2484-1 PROTEIN	ATG2484-1, G2484-1	EtHCD	Eclipse pd-EtHCD	N14	EtHCD_m1
AT4G17330	AT4G17330.1	919.21	4	-2.9	GATPIEQFQSGGKTNAVNQSLASHIQITQSTEK	HexNAc@14|15	HexNAc@894|895	E20200930_19e	99.444	881	913	33.4	3.8e-06	1	218073	G2484-1 PROTEIN	ATG2484-1, G2484-1	EtHCD	Eclipse pd-EtHCD	N14	EtHCD_m2
AT4G17330	AT4G17330.1	919.21	4	-2.9	GATPIEQFQSGGKTNAVNQSLASHIQITQSTEK	HexNAc@Neutral loss|3	HexNAc@881-913|883	E20200930_19	99.44	881	913	25.9	1.4e-06	1	218073	G2484-1 PROTEIN	ATG2484-1, G2484-1	HCD	Eclipse_204_Filtered	N14	HCD_m
AT4G17330	AT4G17330.1	919.217	4	4.8	GATPIEQFQSGGKTNAVNQSLASHIQITQSTEK	HexNAc@Neutral loss|10|14|15|18|20	HexNAc@881-913|890|894|895|898|900	Q20200903_06	76.669	881	913	31.8	4.7e-11	1	218073	G2484-1 PROTEIN	ATG2484-1, G2484-1	HCD	QE_total	N14	HCD_m
AT4G17330	AT4G17330.1	791.733	3	-1.8	TNAVNQSLASHIQITQSTEK	HexNAc@7=14	HexNAc@900=14	E20200929_05e	71.103	894	913	54.2	1.7e-11	1	218073	G2484-1 PROTEIN	ATG2484-1, G2484-1	EtHCD	Eclipse pd-EtHCD	N14	EtHCD_m1
AT4G17330	AT4G17330.1	791.733	3	-1.8	TNAVNQSLASHIQITQSTEK	HexNAc@Neutral loss|7|10	HexNAc@894-913|900|903	E20200929_08e	71.085	894	913	44.4	3e-09	1	218073	G2484-1 PROTEIN	ATG2484-1, G2484-1	EtHCD	Eclipse pd-EtHCD	N14	EtHCD_m1
AT4G17330	AT4G17330.1	791.733	3	-1.8	TNAVNQSLASHIQITQSTEK	HexNAc@7=13	HexNAc@900=13	E20200929_05e	71.103	894	913	54.2	2.5e-11	1	218073	G2484-1 PROTEIN	ATG2484-1, G2484-1	EtHCD	Eclipse pd-EtHCD	N14	EtHCD_m2
AT4G17330	AT4G17330.1	791.737	3	2.8	TNAVNQSLASHIQITQSTEK	HexNAc@7=12	HexNAc@900=12	E20210820_04e	46.739	894	913	25	3.7e-09	1	218073	G2484-1 PROTEIN	ATG2484-1, G2484-1	EtHCD	Eclipse pd-EtHCD	N14	EtHCD_m2
AT4G17330	AT4G17330.1	791.736	3	1.5	TNAVNQSLASHIQITQSTEK	HexNAc@Neutral loss=37	HexNAc@894-913=37	Q20200903_25	59.123	894	913	51.1	2.8e-17	1	218073	G2484-1 PROTEIN	ATG2484-1, G2484-1	HCD	QE_204_filtered	N14	HCD_m
AT4G17330	AT4G17330.1	791.733	3	-1.8	TNAVNQSLASHIQITQSTEK	HexNAc@Neutral loss=32	HexNAc@894-913=32	E20200929_05	71.098	894	913	70.2	4.8e-16	1	218073	G2484-1 PROTEIN	ATG2484-1, G2484-1	HCD	Eclipse_204_Filtered	N14	HCD_m
AT4G17330	AT4G17330.1	791.733	3	-1.8	TNAVNQSLASHIQITQSTEK	HexNAc@Neutral loss=33	HexNAc@894-913=33	E20200929_08	71.081	894	913	65.5	2e-16	1	218073	G2484-1 PROTEIN	ATG2484-1, G2484-1	HCD	Eclipse_total	N14	HCD_m
AT4G17330	AT4G17330.1	791.737	3	2.8	TNAVNQSLASHIQITQSTEK	HexNAc@Neutral loss=14	HexNAc@894-913=14	E20210820_04f	46.734	894	913	41.5	2.2e-12	1	218073	G2484-1 PROTEIN	ATG2484-1, G2484-1	HCD	Eclipse_204_Filtered	N14	HCD_m
AT4G17330	AT4G17330.1	1354.71	2	1.9	AFGSLSTPTASLPDLNSSALSSILR	HexNAc@Neutral loss=18	HexNAc@924-948=18	Q20200903_36	119.059	924	948	50.1	1e-13	1	218073	G2484-1 PROTEIN	ATG2484-1, G2484-1	HCD	QE_204_filtered	N14	HCD_m
AT4G17330	AT4G17330.1	903.473	3	2.2	AFGSLSTPTASLPDLNSSALSSILR	HexNAc@Neutral loss=20	HexNAc@924-948=20	Q20200903_36	119.055	924	948	64.3	4.3e-15	1	218073	G2484-1 PROTEIN	ATG2484-1, G2484-1	HCD	QE_204_filtered	N14	HCD_m
AT4G17330	AT4G17330.1	628.675	3	2	SLVATPETPLQSRPGK	HexNAc@12=35	HexNAc@1019=35	E20201009_19e	56.589	1008	1023	11.2	0.00018	1	218073	G2484-1 PROTEIN	ATG2484-1, G2484-1	EtHCD	Eclipse pd-EtHCD	N14	EtHCD_m2
AT4G17330	AT4G17330.1	660.334	5	-1.2	SLVATPETPLQSRPGKTETPSAGHTNSK	HexNAc@12=12;HexNAc@17|19	HexNAc@1019=12;HexNAc@1024|1026	E20200929_08e	53.936	1008	1035	37.8	5.9e-06	1	218073	G2484-1 PROTEIN	ATG2484-1, G2484-1	EtHCD	Eclipse pd-EtHCD	N14	EtHCD_m1
AT4G17330	AT4G17330.1	774.396	4	-1.2	SLVATPETPLQSRPGKTETPSAGHTNSK	HexNAc@17=11	HexNAc@1024=11	E20200929_08e	54.938	1008	1035	56.6	1.7e-10	1	218073	G2484-1 PROTEIN	ATG2484-1, G2484-1	EtHCD	Eclipse pd-EtHCD	N14	EtHCD_m1
AT4G17330	AT4G17330.1	619.72	5	1.7	SLVATPETPLQSRPGKTETPSAGHTNSK	HexNAc@17=18	HexNAc@1024=18	E20201009_20e	44.121	1008	1035	49.6	1.8e-09	1	218073	G2484-1 PROTEIN	ATG2484-1, G2484-1	EtHCD	Eclipse pd-EtHCD	N14	EtHCD_m1
AT4G17330	AT4G17330.1	660.334	5	-1.2	SLVATPETPLQSRPGKTETPSAGHTNSK	HexNAc@12=11;HexNAc@17=6	HexNAc@1019=11;HexNAc@1024=6	E20200929_08e	53.936	1008	1035	37.8	1.7e-05	1	218073	G2484-1 PROTEIN	ATG2484-1, G2484-1	EtHCD	Eclipse pd-EtHCD	N14	EtHCD_m2
AT4G17330	AT4G17330.1	774.396	4	-1.2	SLVATPETPLQSRPGKTETPSAGHTNSK	HexNAc@17=10	HexNAc@1024=10	E20200929_08e	54.938	1008	1035	56.6	4.6e-10	1	218073	G2484-1 PROTEIN	ATG2484-1, G2484-1	EtHCD	Eclipse pd-EtHCD	N14	EtHCD_m2
AT4G17330	AT4G17330.1	619.72	5	1.7	SLVATPETPLQSRPGKTETPSAGHTNSK	HexNAc@17=17	HexNAc@1024=17	E20201009_20e	44.121	1008	1035	49.6	9.9e-09	1	218073	G2484-1 PROTEIN	ATG2484-1, G2484-1	EtHCD	Eclipse pd-EtHCD	N14	EtHCD_m2
AT4G17330	AT4G17330.1	628.677	3	4.4	SLVATPETPLQSRPGK	HexNAc@Neutral loss=12	HexNAc@1008-1023=12	Q20200903_25	53.029	1008	1023	31.8	2.1e-10	1	218073	G2484-1 PROTEIN	ATG2484-1, G2484-1	HCD	QE_204_filtered	N14	HCD_m
AT4G17330	AT4G17330.1	660.334	5	-1.2	SLVATPETPLQSRPGKTETPSAGHTNSK	HexNAc@Neutral loss=17;HexNAc@12|17|19	HexNAc@1008-1035=17;HexNAc@1019|1024|1026	E20200929_08	53.933	1008	1035	32.2	2.6e-05	1	218073	G2484-1 PROTEIN	ATG2484-1, G2484-1	HCD	Eclipse_204_Filtered	N14	HCD_m
AT4G17330	AT4G17330.1	774.396	4	-1.2	SLVATPETPLQSRPGKTETPSAGHTNSK	HexNAc@Neutral loss=10	HexNAc@1008-1035=10	E20200929_08	54.928	1008	1035	37.8	1e-06	1	218073	G2484-1 PROTEIN	ATG2484-1, G2484-1	HCD	Eclipse_204_Filtered	N14	HCD_m
AT4G17330	AT4G17330.1	619.72	5	1.7	SLVATPETPLQSRPGKTETPSAGHTNSK	HexNAc@Neutral loss=17	HexNAc@1008-1035=17	E20201009_20	44.118	1008	1035	46.5	1.7e-08	1	218073	G2484-1 PROTEIN	ATG2484-1, G2484-1	HCD	Eclipse_204_Filtered	N14	HCD_m
AT4G17330	AT4G17330.1	774.4	4	4.3	SLVATPETPLQSRPGKTETPSAGHTNSK	HexNAc@Neutral loss|8|12|17	HexNAc@1008-1035|1015|1019|1024	Q20200903_25	41.607	1008	1035	16.6	2.9e-07	1	218073	G2484-1 PROTEIN	ATG2484-1, G2484-1	HCD	QE_total	N14	HCD_m
AT4G17330	AT4G17330.1	774.398	4	2	SLVATPETPLQSRPGKTETPSAGHTNSK	HexNAc@Neutral loss=14	HexNAc@1008-1035=14	Q20200903_24	41.758	1008	1035	19.2	6.9e-07	1	218073	G2484-1 PROTEIN	ATG2484-1, G2484-1	HCD	QE_total	N14	HCD_m
AT4G17330	AT4G17330.1	619.721	5	3.8	SLVATPETPLQSRPGKTETPSAGHTNSK	HexNAc@Neutral loss=8	HexNAc@1008-1035=8	Q20200903_24	41.357	1008	1035	28.6	1.3e-11	1	218073	G2484-1 PROTEIN	ATG2484-1, G2484-1	HCD	QE_total	N14	HCD_m
AT4G17330	AT4G17330.1	774.399	4	2.9	SLVATPETPLQSRPGKTETPSAGHTNSK	HexNAc@Neutral loss=14	HexNAc@1008-1035=14	E20210820_05f	35.304	1008	1035	35.2	0.00016	1	218073	G2484-1 PROTEIN	ATG2484-1, G2484-1	HCD	Eclipse_204_Filtered	N14	HCD_m
AT4G17330	AT4G17330.1	1271.95	3	2.2	ESSGTNPMIPLSSPLWSLSTSVDTLQSSSVQR	Oxidation@8;HexNAc&HexNAc@((Neutral loss&(2|3|5|6))|(2&(3|5|6))|(3&(5|6))|(5&6))	Oxidation@1043;HexNAc&HexNAc@((1036-1089&(1037|1038|1040|1041))|(1037&(1038|1040|1041))|(1038&(1040|1041))|(1040&1041))	Q20200903_28	114.787	1036	1067	57.5	1.1e-16	1	218073	G2484-1 PROTEIN	ATG2484-1, G2484-1	HCD	QE_total	N14	HCD_m
AT4G17330	AT4G17330.1	1266.62	3	4.7	ESSGTNPMIPLSSPLWSLSTSVDTLQSSSVQR	HexNAc@Neutral loss=7;HexNAc@12|13	HexNAc@1036-1067=7;HexNAc@1047|1048	Q20200903_30	117.358	1036	1067	53.1	1.2e-17	1	218073	G2484-1 PROTEIN	ATG2484-1, G2484-1	HCD	QE_total	N14	HCD_m
AT4G17330	AT4G17330.1	1198.93	3	5.6	ESSGTNPMIPLSSPLWSLSTSVDTLQSSSVQR	HexNAc@Neutral loss=26	HexNAc@1036-1067=26	Q20200903_31	119.935	1036	1067	66.7	7.9e-18	1	218073	G2484-1 PROTEIN	ATG2484-1, G2484-1	HCD	QE_total	N14	HCD_m
AT4G17330	AT4G17330.1	861.43	5	3	GSAATHQPLLSASHAHQTPPTQNIVGHNTPWMSPLPFR	Oxidation@32;HexNAc@Neutral loss|11|13|18|21|23|28	Oxidation@1099;HexNAc@1068-1105|1078|1080|1085|1088|1090|1095	Q20200903_37	77.257	1068	1105	21	1.4e-08	1	218073	G2484-1 PROTEIN	ATG2484-1, G2484-1	HCD	QE_total	N14	HCD_m
AT4G17330	AT4G17330.1	718.026	6	2.6	GSAATHQPLLSASHAHQTPPTQNIVGHNTPWMSPLPFR	Oxidation@32;HexNAc@Neutral loss|21|23|28|29	Oxidation@1099;HexNAc@1068-1105|1088|1090|1095|1096	Q20200903_39	76.889	1068	1105	27.3	2.2e-09	1	218073	G2484-1 PROTEIN	ATG2484-1, G2484-1	HCD	QE_total	N14	HCD_m
AT4G17330	AT4G17330.1	858.232	5	4.2	GSAATHQPLLSASHAHQTPPTQNIVGHNTPWMSPLPFR	HexNAc@Neutral loss|21|23	HexNAc@1068-1105|1088|1090	Q20200903_39	82.241	1068	1105	45.4	3.9e-14	1	218073	G2484-1 PROTEIN	ATG2484-1, G2484-1	HCD	QE_total	N14	HCD_m
AT4G17330	AT4G17330.1	715.361	6	3.6	GSAATHQPLLSASHAHQTPPTQNIVGHNTPWMSPLPFR	HexNAc@Neutral loss|21|23|28|29	HexNAc@1068-1105|1088|1090|1095|1096	Q20200903_39	83.088	1068	1105	24.3	4.2e-08	1	218073	G2484-1 PROTEIN	ATG2484-1, G2484-1	HCD	QE_total	N14	HCD_m
AT4G17330	AT4G17330.1	861.431	5	3.1	GSAATHQPLLSASHAHQTPPTQNIVGHNTPWMSPLPFR	HexNAc@Neutral loss=8;Oxidation@32	HexNAc@1068-1105=8;Oxidation@1099	Q20200903_38	77.129	1068	1105	44.8	8.6e-15	1	218073	G2484-1 PROTEIN	ATG2484-1, G2484-1	HCD	QE_total	N14	HCD_m
AT4G17330	AT4G17330.1	715.361	6	3.1	GSAATHQPLLSASHAHQTPPTQNIVGHNTPWMSPLPFR	HexNAc@Neutral loss|21|23|28|29	HexNAc@1068-1105|1088|1090|1095|1096	Q20200903_07	81.654	1068	1105	36.8	1.4e-09	1	218073	G2484-1 PROTEIN	ATG2484-1, G2484-1	HCD	QE_total	N14	HCD_m
AT4G17330	AT4G17330.1	1013.98	2	1.3	NAWLASQQTSGFDVGSR	HexNAc@9=11	HexNAc@1114=11	E20201009_20e	81.554	1106	1122	41.1	1.5e-08	1	218073	G2484-1 PROTEIN	ATG2484-1, G2484-1	EtHCD	Eclipse pd-EtHCD	N14	EtHCD_m1
AT4G17330	AT4G17330.1	676.32	3	-1.1	NAWLASQQTSGFDVGSR	HexNAc@1|9|10	HexNAc@1106|1114|1115	E20200929_09e	99.638	1106	1122	43.4	4.1e-09	1	218073	G2484-1 PROTEIN	ATG2484-1, G2484-1	EtHCD	Eclipse pd-EtHCD	N14	EtHCD_m1
AT4G17330	AT4G17330.1	1013.98	2	-1.3	NAWLASQQTSGFDVGSR	HexNAc@9=3	HexNAc@1114=3	E20200929_09e	99.49	1106	1122	32.8	6.2e-08	1	218073	G2484-1 PROTEIN	ATG2484-1, G2484-1	EtHCD	Eclipse pd-EtHCD	N14	EtHCD_m2
AT4G17330	AT4G17330.1	676.32	3	-0.36	NAWLASQQTSGFDVGSR	HexNAc@9=4	HexNAc@1114=4	E20201009_19e	81.823	1106	1122	51.4	6.1e-10	1	218073	G2484-1 PROTEIN	ATG2484-1, G2484-1	EtHCD	Eclipse pd-EtHCD	N14	EtHCD_m2
AT4G17330	AT4G17330.1	1013.98	2	3.3	NAWLASQQTSGFDVGSR	HexNAc@Neutral loss=18	HexNAc@1106-1122=18	Q20200903_26	79.643	1106	1122	47.6	3.8e-15	1	218073	G2484-1 PROTEIN	ATG2484-1, G2484-1	HCD	QE_204_filtered	N14	HCD_m
AT4G17330	AT4G17330.1	676.323	3	4.1	NAWLASQQTSGFDVGSR	HexNAc@Neutral loss=17	HexNAc@1106-1122=17	Q20200903_25	80.518	1106	1122	45.5	2.6e-18	1	218073	G2484-1 PROTEIN	ATG2484-1, G2484-1	HCD	QE_204_filtered	N14	HCD_m
AT4G17330	AT4G17330.1	1013.98	2	1.3	NAWLASQQTSGFDVGSR	HexNAc@Neutral loss=22	HexNAc@1106-1122=22	E20201009_20	81.551	1106	1122	54.5	1.4e-15	1	218073	G2484-1 PROTEIN	ATG2484-1, G2484-1	HCD	Eclipse_204_Filtered	N14	HCD_m
AT4G17330	AT4G17330.1	676.32	3	-0.36	NAWLASQQTSGFDVGSR	HexNAc@Neutral loss=28	HexNAc@1106-1122=28	E20201009_19	81.82	1106	1122	50.2	3.6e-16	1	218073	G2484-1 PROTEIN	ATG2484-1, G2484-1	HCD	Eclipse_204_Filtered	N14	HCD_m
AT4G17330	AT4G17330.1	676.32	3	-1.1	NAWLASQQTSGFDVGSR	HexNAc@Neutral loss=31	HexNAc@1106-1122=31	E20200929_09	99.635	1106	1122	58.4	6.3e-17	1	218073	G2484-1 PROTEIN	ATG2484-1, G2484-1	HCD	Eclipse_total	N14	HCD_m
AT4G17330	AT4G17330.1	676.322	3	2.9	NAWLASQQTSGFDVGSR	HexNAc@Neutral loss=21	HexNAc@1106-1122=21	Q20210730_11	80.13	1106	1122	49.1	4e-17	1	218073	G2484-1 PROTEIN	ATG2484-1, G2484-1	HCD	QE_204_filtered	N14	HCD_m
AT4G17330	AT4G17330.1	1013.98	2	2.2	NAWLASQQTSGFDVGSR	HexNAc@Neutral loss=26	HexNAc@1106-1122=26	Q20210730_13	80.204	1106	1122	33.8	2.3e-15	1	218073	G2484-1 PROTEIN	ATG2484-1, G2484-1	HCD	QE_204_filtered	N14	HCD_m
AT4G17330	AT4G17330.1	607.284	2	-0.94	ESSMTLSGAK	HexNAc@Neutral loss|2	HexNAc@1139-1148|1140	E20200930_15	37.625	1139	1148	12.7	4.3e-05	1	218073	G2484-1 PROTEIN	ATG2484-1, G2484-1	HCD	Eclipse_204_Filtered	N14	HCD_m
AT4G17330	AT4G17330.1	607.284	2	0.053	ESSMTLSGAK	HexNAc@Neutral loss|2	HexNAc@1139-1148|1140	Q20200903_13	26.966	1139	1148	16.3	0.00032	1	218073	G2484-1 PROTEIN	ATG2484-1, G2484-1	HCD	QE_total	N14	HCD_m
AT4G17330	AT4G17330.1	833.424	3	-1.7	VTPTLEPTSTVVAPAQHSTR	HexNAc&HexNAc@((2&(8|9))|(4&(8|9)))	HexNAc&HexNAc@((1162&(1168|1169))|(1164&(1168|1169)))	E20200929_04e	65.547	1161	1180	34	1.2e-10	1	218073	G2484-1 PROTEIN	ATG2484-1, G2484-1	EtHCD	Eclipse pd-EtHCD	N14	EtHCD_m1
AT4G17330	AT4G17330.1	765.733	3	0.38	VTPTLEPTSTVVAPAQHSTR	HexNAc@2=10	HexNAc@1162=10	E20201009_18e	57.268	1161	1180	53.3	3.1e-13	1	218073	G2484-1 PROTEIN	ATG2484-1, G2484-1	EtHCD	Eclipse pd-EtHCD	N14	EtHCD_m1
AT4G17330	AT4G17330.1	765.732	3	-0.28	VTPTLEPTSTVVAPAQHSTR	HexNAc@10=8	HexNAc@1170=8	E20201009_18e	59.303	1161	1180	41.3	4.5e-09	1	218073	G2484-1 PROTEIN	ATG2484-1, G2484-1	EtHCD	Eclipse pd-EtHCD	N14	EtHCD_m1
AT4G17330	AT4G17330.1	833.424	3	-1.2	VTPTLEPTSTVVAPAQHSTR	HexNAc@2=4;HexNAc@8|9	HexNAc@1162=4;HexNAc@1168|1169	E20200929_07e	66.478	1161	1180	43.8	3.5e-09	1	218073	G2484-1 PROTEIN	ATG2484-1, G2484-1	EtHCD	Eclipse pd-EtHCD	N14	EtHCD_m2
AT4G17330	AT4G17330.1	765.733	3	0.38	VTPTLEPTSTVVAPAQHSTR	HexNAc@2=11	HexNAc@1162=11	E20201009_18e	57.268	1161	1180	53.3	1.4e-14	1	218073	G2484-1 PROTEIN	ATG2484-1, G2484-1	EtHCD	Eclipse pd-EtHCD	N14	EtHCD_m2
AT4G17330	AT4G17330.1	765.731	3	-2	VTPTLEPTSTVVAPAQHSTR	HexNAc@8|9|10	HexNAc@1168|1169|1170	E20200929_07e	71.042	1161	1180	17.3	2.5e-05	1	218073	G2484-1 PROTEIN	ATG2484-1, G2484-1	EtHCD	Eclipse pd-EtHCD	N14	EtHCD_m2
AT4G17330	AT4G17330.1	765.732	3	-0.28	VTPTLEPTSTVVAPAQHSTR	HexNAc@10=8	HexNAc@1170=8	E20201009_18e	59.303	1161	1180	41.3	6.4e-09	1	218073	G2484-1 PROTEIN	ATG2484-1, G2484-1	EtHCD	Eclipse pd-EtHCD	N14	EtHCD_m2
AT4G17330	AT4G17330.1	1249.64	2	3	VTPTLEPTSTVVAPAQHSTR	HexNAc&HexNAc@((Neutral loss&(2|4|8|9))|(2&4))	HexNAc&HexNAc@((1161-1192&(1162|1164|1168|1169))|(1162&1164))	Q20200903_20	51.588	1161	1180	14.9	2.9e-06	1	218073	G2484-1 PROTEIN	ATG2484-1, G2484-1	HCD	QE_204_filtered	N14	HCD_m
AT4G17330	AT4G17330.1	833.427	3	2.1	VTPTLEPTSTVVAPAQHSTR	HexNAc&HexNAc@((Neutral loss&(2|4))|(2&4))	HexNAc&HexNAc@((1161-1188&(1162|1164))|(1162&1164))	Q20200903_20	51.852	1161	1180	24.7	1.8e-08	1	218073	G2484-1 PROTEIN	ATG2484-1, G2484-1	HCD	QE_204_filtered	N14	HCD_m
AT4G17330	AT4G17330.1	1148.1	2	0.54	VTPTLEPTSTVVAPAQHSTR	HexNAc@Neutral loss=14	HexNAc@1161-1180=14	Q20200903_23	53.275	1161	1180	23.7	3.9e-10	1	218073	G2484-1 PROTEIN	ATG2484-1, G2484-1	HCD	QE_204_filtered	N14	HCD_m
AT4G17330	AT4G17330.1	574.552	4	1.3	VTPTLEPTSTVVAPAQHSTR	HexNAc@Neutral loss|4|8|9|10	HexNAc@1161-1180|1164|1168|1169|1170	Q20200903_23	53.326	1161	1180	22.1	1.3e-05	1	218073	G2484-1 PROTEIN	ATG2484-1, G2484-1	HCD	QE_204_filtered	N14	HCD_m
AT4G17330	AT4G17330.1	833.424	3	-2	VTPTLEPTSTVVAPAQHSTR	HexNAc@Neutral loss=20;HexNAc@2=20	HexNAc@1161-1180=20;HexNAc@1162=20	E20200929_04	66.387	1161	1180	46	3.3e-10	1	218073	G2484-1 PROTEIN	ATG2484-1, G2484-1	HCD	Eclipse_204_Filtered	N14	HCD_m
AT4G17330	AT4G17330.1	765.731	3	-1.7	VTPTLEPTSTVVAPAQHSTR	HexNAc@Neutral loss=34	HexNAc@1161-1180=34	E20200929_07	68.176	1161	1180	60.8	1.2e-12	1	218073	G2484-1 PROTEIN	ATG2484-1, G2484-1	HCD	Eclipse_204_Filtered	N14	HCD_m
AT4G17330	AT4G17330.1	833.427	3	2.2	VTPTLEPTSTVVAPAQHSTR	HexNAc&HexNAc@((Neutral loss&(2|4))|(2&4))	HexNAc&HexNAc@((1161-1188&(1162|1164))|(1162&1164))	Q20200903_05	51.676	1161	1180	14.8	1.6e-06	1	218073	G2484-1 PROTEIN	ATG2484-1, G2484-1	HCD	QE_204_filtered	N14	HCD_m
AT4G17330	AT4G17330.1	765.734	3	2.1	VTPTLEPTSTVVAPAQHSTR	HexNAc@Neutral loss=10	HexNAc@1161-1180=10	Q20200903_23	53.479	1161	1180	31.7	3.4e-11	1	218073	G2484-1 PROTEIN	ATG2484-1, G2484-1	HCD	QE_204_filtered	N14	HCD_m
AT4G17330	AT4G17330.1	765.735	3	3.3	VTPTLEPTSTVVAPAQHSTR	HexNAc@Neutral loss=20	HexNAc@1161-1180=20	Q20200903_05	55.265	1161	1180	31.3	2.6e-12	1	218073	G2484-1 PROTEIN	ATG2484-1, G2484-1	HCD	QE_total	N14	HCD_m
AT4G17330	AT4G17330.1	765.733	3	1.2	VTPTLEPTSTVVAPAQHSTR	HexNAc@Neutral loss|2	HexNAc@1161-1180|1162	Q20210730_03	55.985	1161	1180	26.5	4.2e-10	1	218073	G2484-1 PROTEIN	ATG2484-1, G2484-1	HCD	QE_204_filtered	N14	HCD_m
AT4G17330	AT4G17330.1	672.696	3	2.2	KMPVSVESGPNILNSLK	HexNAc@Neutral loss=41	HexNAc@1188-1204=41	Q20200903_30	81.378	1188	1204	33.5	1.7e-09	1	218073	G2484-1 PROTEIN	ATG2484-1, G2484-1	HCD	QE_204_filtered	N14	HCD_m
AT4G17330	AT4G17330.1	1255.41	4	5.4	QTELAASPLVPFTPTPANLGYNAGTLPSVVSMTAVPMDLVSTFPGKK	HexNAc@Neutral loss|13|15|18|22|25|28	HexNAc@1205-1251|1217|1219|1222|1226|1229|1232	Q20200903_07	122.543	1205	1251	19.4	1.6e-08	1	218073	G2484-1 PROTEIN	ATG2484-1, G2484-1	HCD	QE_total	N14	HCD_m
AT4G17330	AT4G17330.1	807.384	2	4	ETVSTSEGTFAGPK	HexNAc@Neutral loss|2	HexNAc@1491-1504|1492	Q20200903_12	45.377	1491	1504	14.2	1.6e-05	1	218073	G2484-1 PROTEIN	ATG2484-1, G2484-1	HCD	QE_204_filtered	N14	HCD_m
AT1G29370	AT1G29370.1	649.617	3	0.41	SGSTHFSSTDSGNFQGK	HexNAc@7=19	HexNAc@112=19	E20201009_16e	27.839	106	122	46.1	4.6e-19	2	90888.9	KINASE-RELATED PROTEIN OF UNKNOWN FUNCTION (DUF1296)		EtHCD	Eclipse pd-EtHCD	N14	EtHCD_m1
AT1G29370	AT1G29370.1	649.616	3	-0.67	SGSTHFSSTDSGNFQGK	HexNAc@7=18	HexNAc@112=18	E20200929_02e	38.294	106	122	43.8	3.4e-17	2	90888.9	KINASE-RELATED PROTEIN OF UNKNOWN FUNCTION (DUF1296)		EtHCD	Eclipse pd-EtHCD	N14	EtHCD_m2
AT1G29370	AT1G29370.1	649.616	3	-0.67	SGSTHFSSTDSGNFQGK	HexNAc@Neutral loss=59	HexNAc@106-122=59	E20200929_02	38.291	106	122	34.2	1.3e-15	2	90888.9	KINASE-RELATED PROTEIN OF UNKNOWN FUNCTION (DUF1296)		HCD	Eclipse_total	N14	HCD_m
AT1G29370	AT1G29370.1	1254.56	3	-2.3	ESGTQGYTSSWSSASGVANTYQTPHSEPVATENK	HexNAc@Neutral loss|2|4|8|9|10|12|13|15|19|20|23	HexNAc@128-161|129|131|135|136|137|139|140|142|146|147|150	E20200929_03	89.755	128	161	12.3	0.00018	1	90888.9	KINASE-RELATED PROTEIN OF UNKNOWN FUNCTION (DUF1296)		HCD	Eclipse_total	N14	HCD_m
AT1G29370	AT1G29370.1	1071.53	3	4.3	LPPVTLGDGISSSQSASGHQTAWFGAPGQR	HexNAc@Neutral loss=37	HexNAc@162-191=37	Q20200903_30	92.817	162	191	63	1.3e-19	2	90888.9	KINASE-RELATED PROTEIN OF UNKNOWN FUNCTION (DUF1296)		HCD	QE_total	N14	HCD_m
AT1G29370	AT1G29370.1	803.899	4	4.7	LPPVTLGDGISSSQSASGHQTAWFGAPGQR	HexNAc@Neutral loss|11|12|13|15|17	HexNAc@162-191|172|173|174|176|178	Q20200903_30	92.812	162	191	28.8	2.9e-10	2	90888.9	KINASE-RELATED PROTEIN OF UNKNOWN FUNCTION (DUF1296)		HCD	QE_total	N14	HCD_m
AT1G29370	AT1G29370.1	824.221	5	0.36	VSANHQAPVKDEWPSIEKPLAPSTSSLSVAPAESEVR	HexNAc@24|25	HexNAc@246|247	E20201009_18e	85.44	223	259	55.6	4.5e-12	1	90888.9	KINASE-RELATED PROTEIN OF UNKNOWN FUNCTION (DUF1296)		EtHCD	Eclipse pd-EtHCD	N14	EtHCD_m1
AT1G29370	AT1G29370.1	824.221	5	0.36	VSANHQAPVKDEWPSIEKPLAPSTSSLSVAPAESEVR	HexNAc@24|25	HexNAc@246|247	E20201009_18e	85.44	223	259	55.6	4.7e-12	1	90888.9	KINASE-RELATED PROTEIN OF UNKNOWN FUNCTION (DUF1296)		EtHCD	Eclipse pd-EtHCD	N14	EtHCD_m2
AT1G29370	AT1G29370.1	824.222	5	2.4	VSANHQAPVKDEWPSIEKPLAPSTSSLSVAPAESEVR	HexNAc@Neutral loss|15	HexNAc@223-259|237	Q20200903_05	81.123	223	259	42.4	2e-12	1	90888.9	KINASE-RELATED PROTEIN OF UNKNOWN FUNCTION (DUF1296)		HCD	QE_total	N14	HCD_m
AT1G29370	AT1G29370.1	987.429	4	0.14	NTEFYGDEHLGSTTNGNMVHTPATGNYDDSLETR	HexNAc@1|2|12|13|14|15	HexNAc@410|411|421|422|423|424	E20200930_16e	98.533	410	443	18.4	1.7e-08	2	90888.9	KINASE-RELATED PROTEIN OF UNKNOWN FUNCTION (DUF1296)		EtHCD	Eclipse pd-EtHCD	N14	EtHCD_m1
AT1G29370	AT1G29370.1	987.427	4	-1.9	NTEFYGDEHLGSTTNGNMVHTPATGNYDDSLETR	HexNAc@12=10	HexNAc@421=10	E20201009_15e	77.945	410	443	59	5.8e-19	2	90888.9	KINASE-RELATED PROTEIN OF UNKNOWN FUNCTION (DUF1296)		EtHCD	Eclipse pd-EtHCD	N14	EtHCD_m1
AT1G29370	AT1G29370.1	987.431	4	2	NTEFYGDEHLGSTTNGNMVHTPATGNYDDSLETR	HexNAc@14=10	HexNAc@423=10	E20201009_15e	78.824	410	443	55	1e-17	2	90888.9	KINASE-RELATED PROTEIN OF UNKNOWN FUNCTION (DUF1296)		EtHCD	Eclipse pd-EtHCD	N14	EtHCD_m1
AT1G29370	AT1G29370.1	987.429	4	-0.064	NTEFYGDEHLGSTTNGNMVHTPATGNYDDSLETR	HexNAc@13|14|15	HexNAc@422|423|424	E20200930_16e	99.039	410	443	32.8	5.8e-12	2	90888.9	KINASE-RELATED PROTEIN OF UNKNOWN FUNCTION (DUF1296)		EtHCD	Eclipse pd-EtHCD	N14	EtHCD_m1
AT1G29370	AT1G29370.1	987.429	4	0.14	NTEFYGDEHLGSTTNGNMVHTPATGNYDDSLETR	HexNAc@1|2|12|13|14|15	HexNAc@410|411|421|422|423|424	E20200930_16e	98.533	410	443	18.4	1.1e-07	2	90888.9	KINASE-RELATED PROTEIN OF UNKNOWN FUNCTION (DUF1296)		EtHCD	Eclipse pd-EtHCD	N14	EtHCD_m2
AT1G29370	AT1G29370.1	987.427	4	-1.9	NTEFYGDEHLGSTTNGNMVHTPATGNYDDSLETR	HexNAc@12=10	HexNAc@421=10	E20201009_15e	77.945	410	443	59	6.7e-19	2	90888.9	KINASE-RELATED PROTEIN OF UNKNOWN FUNCTION (DUF1296)		EtHCD	Eclipse pd-EtHCD	N14	EtHCD_m2
AT1G29370	AT1G29370.1	987.431	4	2	NTEFYGDEHLGSTTNGNMVHTPATGNYDDSLETR	HexNAc@14=10	HexNAc@423=10	E20201009_15e	78.824	410	443	55	1.9e-17	2	90888.9	KINASE-RELATED PROTEIN OF UNKNOWN FUNCTION (DUF1296)		EtHCD	Eclipse pd-EtHCD	N14	EtHCD_m2
AT1G29370	AT1G29370.1	987.429	4	-0.064	NTEFYGDEHLGSTTNGNMVHTPATGNYDDSLETR	HexNAc@13|14|15	HexNAc@422|423|424	E20200930_16e	99.039	410	443	32.8	6.4e-12	2	90888.9	KINASE-RELATED PROTEIN OF UNKNOWN FUNCTION (DUF1296)		EtHCD	Eclipse pd-EtHCD	N14	EtHCD_m2
AT1G29370	AT1G29370.1	991.433	4	5	NTEFYGDEHLGSTTNGNMVHTPATGNYDDSLETR	Oxidation@18;HexNAc@Neutral loss|17	Oxidation@427;HexNAc@410-443|426	Q20200903_13	69.558	410	443	39.5	5e-18	2	90888.9	KINASE-RELATED PROTEIN OF UNKNOWN FUNCTION (DUF1296)		HCD	QE_total	N14	HCD_m
AT1G29370	AT1G29370.1	987.434	4	4.8	NTEFYGDEHLGSTTNGNMVHTPATGNYDDSLETR	HexNAc@Neutral loss|12|13|14	HexNAc@410-443|421|422|423	Q20200903_15	76.116	410	443	41.9	1.7e-15	2	90888.9	KINASE-RELATED PROTEIN OF UNKNOWN FUNCTION (DUF1296)		HCD	QE_total	N14	HCD_m
AT1G29370	AT1G29370.1	987.43	4	0.54	NTEFYGDEHLGSTTNGNMVHTPATGNYDDSLETR	HexNAc@Neutral loss|12|13|14|15|17	HexNAc@410-443|421|422|423|424|426	E20200930_16	99.499	410	443	16.9	4.7e-07	2	90888.9	KINASE-RELATED PROTEIN OF UNKNOWN FUNCTION (DUF1296)		HCD	Eclipse_total	N14	HCD_m
AT1G29370	AT1G29370.1	987.43	4	0.85	NTEFYGDEHLGSTTNGNMVHTPATGNYDDSLETR	HexNAc@Neutral loss=28	HexNAc@410-443=28	E20200929_01	95.782	410	443	31.1	9.5e-13	2	90888.9	KINASE-RELATED PROTEIN OF UNKNOWN FUNCTION (DUF1296)		HCD	Eclipse_total	N14	HCD_m
AT1G29370	AT1G29370.1	992.205	4	-1.8	REVLKQENSEGAQEHQYTFTQSEQGYAYENAK	HexNAc@20=8	HexNAc@463=8	E20200929_01e	66.404	444	475	45.5	1.2e-15	2	90888.9	KINASE-RELATED PROTEIN OF UNKNOWN FUNCTION (DUF1296)		EtHCD	Eclipse pd-EtHCD	N14	EtHCD_m1
AT1G29370	AT1G29370.1	793.966	5	-1.4	REVLKQENSEGAQEHQYTFTQSEQGYAYENAK	HexNAc@20|22	HexNAc@463|465	E20201009_15e	53.755	444	475	64.6	2.2e-18	2	90888.9	KINASE-RELATED PROTEIN OF UNKNOWN FUNCTION (DUF1296)		EtHCD	Eclipse pd-EtHCD	N14	EtHCD_m1
AT1G29370	AT1G29370.1	793.965	5	-2.6	REVLKQENSEGAQEHQYTFTQSEQGYAYENAK	HexNAc@20|22	HexNAc@463|465	E20200930_16e	69.379	444	475	41.7	2.6e-11	2	90888.9	KINASE-RELATED PROTEIN OF UNKNOWN FUNCTION (DUF1296)		EtHCD	Eclipse pd-EtHCD	N14	EtHCD_m1
AT1G29370	AT1G29370.1	992.207	4	-0.16	REVLKQENSEGAQEHQYTFTQSEQGYAYENAK	HexNAc@Neutral loss|20|22|30	HexNAc@444-475|463|465|473	E20200930_16e	69.431	444	475	16	7.5e-05	2	90888.9	KINASE-RELATED PROTEIN OF UNKNOWN FUNCTION (DUF1296)		EtHCD	Eclipse pd-EtHCD	N14	EtHCD_m1
AT1G29370	AT1G29370.1	992.205	4	-1.8	REVLKQENSEGAQEHQYTFTQSEQGYAYENAK	HexNAc@20=8	HexNAc@463=8	E20200929_01e	66.404	444	475	45.5	2.3e-16	2	90888.9	KINASE-RELATED PROTEIN OF UNKNOWN FUNCTION (DUF1296)		EtHCD	Eclipse pd-EtHCD	N14	EtHCD_m2
AT1G29370	AT1G29370.1	793.966	5	-1.4	REVLKQENSEGAQEHQYTFTQSEQGYAYENAK	HexNAc@20|22	HexNAc@463|465	E20201009_15e	53.755	444	475	64.6	6.1e-17	2	90888.9	KINASE-RELATED PROTEIN OF UNKNOWN FUNCTION (DUF1296)		EtHCD	Eclipse pd-EtHCD	N14	EtHCD_m2
AT1G29370	AT1G29370.1	992.207	4	-0.16	REVLKQENSEGAQEHQYTFTQSEQGYAYENAK	HexNAc@20|22|30	HexNAc@463|465|473	E20200930_16e	69.431	444	475	16	3.6e-05	2	90888.9	KINASE-RELATED PROTEIN OF UNKNOWN FUNCTION (DUF1296)		EtHCD	Eclipse pd-EtHCD	N14	EtHCD_m2
AT1G29370	AT1G29370.1	793.965	5	-2.6	REVLKQENSEGAQEHQYTFTQSEQGYAYENAK	HexNAc@20|22	HexNAc@463|465	E20200930_16e	69.379	444	475	41.7	8e-11	2	90888.9	KINASE-RELATED PROTEIN OF UNKNOWN FUNCTION (DUF1296)		EtHCD	Eclipse pd-EtHCD	N14	EtHCD_m2
AT1G29370	AT1G29370.1	793.968	5	1.6	REVLKQENSEGAQEHQYTFTQSEQGYAYENAK	HexNAc@Neutral loss=9	HexNAc@444-475=9	Q20200903_14	52.186	444	475	35.9	9.2e-14	2	90888.9	KINASE-RELATED PROTEIN OF UNKNOWN FUNCTION (DUF1296)		HCD	QE_total	N14	HCD_m
AT1G29370	AT1G29370.1	793.965	5	-2.9	REVLKQENSEGAQEHQYTFTQSEQGYAYENAK	HexNAc@Neutral loss=10	HexNAc@444-475=10	E20200929_01	66.494	444	475	27.5	5.7e-12	2	90888.9	KINASE-RELATED PROTEIN OF UNKNOWN FUNCTION (DUF1296)		HCD	Eclipse_total	N14	HCD_m
AT1G29370	AT1G29370.1	953.181	4	-1	EVLKQENSEGAQEHQYTFTQSEQGYAYENAK	HexNAc@19=10	HexNAc@463=10	E20200929_01e	76.642	445	475	49.9	7.3e-17	2	90888.9	KINASE-RELATED PROTEIN OF UNKNOWN FUNCTION (DUF1296)		EtHCD	Eclipse pd-EtHCD	N14	EtHCD_m1
AT1G29370	AT1G29370.1	1270.57	3	-0.28	EVLKQENSEGAQEHQYTFTQSEQGYAYENAK	HexNAc@19|21	HexNAc@463|465	E20200930_15e	78.07	445	475	25.8	7e-13	2	90888.9	KINASE-RELATED PROTEIN OF UNKNOWN FUNCTION (DUF1296)		EtHCD	Eclipse pd-EtHCD	N14	EtHCD_m1
AT1G29370	AT1G29370.1	953.182	4	-0.19	EVLKQENSEGAQEHQYTFTQSEQGYAYENAK	HexNAc@19|21	HexNAc@463|465	E20200930_15e	80.486	445	475	55.6	4.2e-16	2	90888.9	KINASE-RELATED PROTEIN OF UNKNOWN FUNCTION (DUF1296)		EtHCD	Eclipse pd-EtHCD	N14	EtHCD_m1
AT1G29370	AT1G29370.1	953.18	4	-2	EVLKQENSEGAQEHQYTFTQSEQGYAYENAK	HexNAc@Neutral loss|17|19	HexNAc@445-475|461|463	E20200930_15e	82.561	445	475	26.6	2.2e-08	2	90888.9	KINASE-RELATED PROTEIN OF UNKNOWN FUNCTION (DUF1296)		EtHCD	Eclipse pd-EtHCD	N14	EtHCD_m1
AT1G29370	AT1G29370.1	953.18	4	-2	EVLKQENSEGAQEHQYTFTQSEQGYAYENAK	HexNAc@17|19	HexNAc@461|463	E20200930_15e	82.561	445	475	26.6	4.3e-08	2	90888.9	KINASE-RELATED PROTEIN OF UNKNOWN FUNCTION (DUF1296)		EtHCD	Eclipse pd-EtHCD	N14	EtHCD_m2
AT1G29370	AT1G29370.1	953.181	4	-1	EVLKQENSEGAQEHQYTFTQSEQGYAYENAK	HexNAc@19=11	HexNAc@463=11	E20200929_01e	76.642	445	475	49.9	8.4e-18	2	90888.9	KINASE-RELATED PROTEIN OF UNKNOWN FUNCTION (DUF1296)		EtHCD	Eclipse pd-EtHCD	N14	EtHCD_m2
AT1G29370	AT1G29370.1	1270.57	3	-0.28	EVLKQENSEGAQEHQYTFTQSEQGYAYENAK	HexNAc@19|21	HexNAc@463|465	E20200930_15e	78.07	445	475	25.8	1.2e-11	2	90888.9	KINASE-RELATED PROTEIN OF UNKNOWN FUNCTION (DUF1296)		EtHCD	Eclipse pd-EtHCD	N14	EtHCD_m2
AT1G29370	AT1G29370.1	953.181	4	-1.2	EVLKQENSEGAQEHQYTFTQSEQGYAYENAK	HexNAc@19|21	HexNAc@463|465	E20200930_15e	78.731	445	475	52.6	2.6e-15	2	90888.9	KINASE-RELATED PROTEIN OF UNKNOWN FUNCTION (DUF1296)		EtHCD	Eclipse pd-EtHCD	N14	EtHCD_m2
AT1G29370	AT1G29370.1	1270.58	3	4.4	EVLKQENSEGAQEHQYTFTQSEQGYAYENAK	HexNAc@Neutral loss|7|8	HexNAc@445-475|451|452	Q20200903_13	59.236	445	475	33.8	9.7e-12	2	90888.9	KINASE-RELATED PROTEIN OF UNKNOWN FUNCTION (DUF1296)		HCD	QE_total	N14	HCD_m
AT1G29370	AT1G29370.1	953.183	4	1.7	EVLKQENSEGAQEHQYTFTQSEQGYAYENAK	HexNAc@Neutral loss=26	HexNAc@445-475=26	Q20200903_13	60.401	445	475	63.2	1.3e-20	2	90888.9	KINASE-RELATED PROTEIN OF UNKNOWN FUNCTION (DUF1296)		HCD	QE_total	N14	HCD_m
AT1G29370	AT1G29370.1	1270.57	3	-0.28	EVLKQENSEGAQEHQYTFTQSEQGYAYENAK	HexNAc@Neutral loss|7|8	HexNAc@445-475|451|452	E20200930_15	78.067	445	475	25.7	4.8e-10	2	90888.9	KINASE-RELATED PROTEIN OF UNKNOWN FUNCTION (DUF1296)		HCD	Eclipse_total	N14	HCD_m
AT1G29370	AT1G29370.1	953.182	4	-0.19	EVLKQENSEGAQEHQYTFTQSEQGYAYENAK	HexNAc@Neutral loss=18	HexNAc@445-475=18	E20200930_15	80.481	445	475	54.7	6.8e-15	2	90888.9	KINASE-RELATED PROTEIN OF UNKNOWN FUNCTION (DUF1296)		HCD	Eclipse_total	N14	HCD_m
AT1G29370	AT1G29370.1	1114.14	3	-1.2	QENSEGAQEHQYTFTQSEQGYAYENAK	HexNAc@15|17	HexNAc@463|465	E20200930_15e	76.25	449	475	18.8	1.5e-05	2	90888.9	KINASE-RELATED PROTEIN OF UNKNOWN FUNCTION (DUF1296)		EtHCD	Eclipse pd-EtHCD	N14	EtHCD_m1
AT1G29370	AT1G29370.1	1114.14	3	-1.2	QENSEGAQEHQYTFTQSEQGYAYENAK	HexNAc@15|17	HexNAc@463|465	E20200930_15e	76.25	449	475	18.8	7.5e-06	2	90888.9	KINASE-RELATED PROTEIN OF UNKNOWN FUNCTION (DUF1296)		EtHCD	Eclipse pd-EtHCD	N14	EtHCD_m2
AT1G29370	AT1G29370.1	1108.47	3	4.6	QENSEGAQEHQYTFTQSEQGYAYENAK	HexNAc@Neutral loss=69;Gln->pyro-Glu@1	HexNAc@449-475=69;Gln->pyro-Glu@449	Q20200903_12	71.141	449	475	70.1	4e-22	2	90888.9	KINASE-RELATED PROTEIN OF UNKNOWN FUNCTION (DUF1296)		HCD	QE_total	N14	HCD_m
AT1G29370	AT1G29370.1	1114.15	3	3.7	QENSEGAQEHQYTFTQSEQGYAYENAK	HexNAc@Neutral loss|3|4|13	HexNAc@449-475|451|452|461	Q20200903_11	60.142	449	475	30.3	9.1e-14	2	90888.9	KINASE-RELATED PROTEIN OF UNKNOWN FUNCTION (DUF1296)		HCD	QE_total	N14	HCD_m
AT1G29370	AT1G29370.1	1114.15	3	4.4	QENSEGAQEHQYTFTQSEQGYAYENAK	HexNAc@Neutral loss=43	HexNAc@449-475=43	Q20200903_12	58.572	449	475	62.6	1.6e-24	2	90888.9	KINASE-RELATED PROTEIN OF UNKNOWN FUNCTION (DUF1296)		HCD	QE_total	N14	HCD_m
AT1G29370	AT1G29370.1	835.863	4	4.7	QENSEGAQEHQYTFTQSEQGYAYENAK	HexNAc@Neutral loss|13	HexNAc@449-475|461	Q20200903_12	59.421	449	475	37.9	1.4e-15	2	90888.9	KINASE-RELATED PROTEIN OF UNKNOWN FUNCTION (DUF1296)		HCD	QE_total	N14	HCD_m
AT1G29370	AT1G29370.1	1114.14	3	-1.2	QENSEGAQEHQYTFTQSEQGYAYENAK	HexNAc@Neutral loss|3|4|13	HexNAc@449-475|451|452|461	E20200930_15	76.242	449	475	13.9	1.3e-06	2	90888.9	KINASE-RELATED PROTEIN OF UNKNOWN FUNCTION (DUF1296)		HCD	Eclipse_total	N14	HCD_m
AT1G29370	AT1G29370.1	1133.92	5	3.2	QQQMNSAYDASHTNSQNQMHNLDSLSNVMQGYSHSVPNTLLAQTAQNAR	HexNAc&Oxidation&Oxidation@((Neutral loss&(4&(19|29))|(19&29))|(5&4&(19|29))|(6&4&(19|29))|(11&4&(19|29))|(13&4&(19|29))|(14&4&(19|29))|(15&4&(19|29))|(17&4&(19|29))|(21&4&(19|29))|(24&4&(19|29))|(26&4&(19|29))|(27&4&(19|29))|(33&4&(19|29)))	HexNAc&Oxidation&Oxidation@((476-689&(479&(494|504))|(494&504))|(480&479&(494|504))|(481&479&(494|504))|(486&479&(494|504))|(488&479&(494|504))|(489&479&(494|504))|(490&479&(494|504))|(492&479&(494|504))|(496&479&(494|504))|(499&479&(494|504))|(501&479&(494|504))|(502&479&(494|504))|(508&479&(494|504)))	Q20200903_06	91.48	476	524	33.2	4.7e-11	2	90888.9	KINASE-RELATED PROTEIN OF UNKNOWN FUNCTION (DUF1296)		HCD	QE_total	N14	HCD_m
AT1G29370	AT1G29370.1	1127.52	5	5.7	QQQMNSAYDASHTNSQNQMHNLDSLSNVMQGYSHSVPNTLLAQTAQNAR	HexNAc@Neutral loss|5|6|11|13|14|15|17|21|24	HexNAc@476-524|480|481|486|488|489|490|492|496|499	Q20200903_29	97.31	476	524	45.9	5.4e-13	2	90888.9	KINASE-RELATED PROTEIN OF UNKNOWN FUNCTION (DUF1296)		HCD	QE_total	N14	HCD_m
AT1G29370	AT1G29370.1	790.015	3	-4.3	ELDFQYSPFSAQQSMQSR	Oxidation@15;HexNAc@Neutral loss|7	Oxidation@539;HexNAc@525-542|531	E20200929_05e	113.701	525	542	12.3	9.5e-05	2	90888.9	KINASE-RELATED PROTEIN OF UNKNOWN FUNCTION (DUF1296)		EtHCD	Eclipse pd-EtHCD	N14	EtHCD_m1
AT1G29370	AT1G29370.1	784.685	3	-1.8	ELDFQYSPFSAQQSMQSR	HexNAc@Neutral loss|7	HexNAc@525-542|531	E20200929_08e	115.975	525	542	17.6	7.4e-08	2	90888.9	KINASE-RELATED PROTEIN OF UNKNOWN FUNCTION (DUF1296)		EtHCD	Eclipse pd-EtHCD	N14	EtHCD_m1
AT1G29370	AT1G29370.1	790.015	3	-4.3	ELDFQYSPFSAQQSMQSR	HexNAc@7=8;Oxidation@15	HexNAc@531=8;Oxidation@539	E20200929_05e	113.701	525	542	12.3	0.00014	2	90888.9	KINASE-RELATED PROTEIN OF UNKNOWN FUNCTION (DUF1296)		EtHCD	Eclipse pd-EtHCD	N14	EtHCD_m2
AT1G29370	AT1G29370.1	784.685	3	-1.8	ELDFQYSPFSAQQSMQSR	HexNAc@7=19	HexNAc@531=19	E20200929_08e	115.975	525	542	17.6	1.5e-07	2	90888.9	KINASE-RELATED PROTEIN OF UNKNOWN FUNCTION (DUF1296)		EtHCD	Eclipse pd-EtHCD	N14	EtHCD_m2
AT1G29370	AT1G29370.1	1184.53	2	4.3	ELDFQYSPFSAQQSMQSR	HexNAc@Neutral loss=53;Oxidation@15	HexNAc@525-542=53;Oxidation@539	Q20200903_24	94.301	525	542	39.2	6.9e-17	2	90888.9	KINASE-RELATED PROTEIN OF UNKNOWN FUNCTION (DUF1296)		HCD	QE_total	N14	HCD_m
AT1G29370	AT1G29370.1	790.02	3	2.5	ELDFQYSPFSAQQSMQSR	HexNAc@Neutral loss=31;Oxidation@15	HexNAc@525-542=31;Oxidation@539	Q20200903_05	94.624	525	542	34.5	4.1e-13	2	90888.9	KINASE-RELATED PROTEIN OF UNKNOWN FUNCTION (DUF1296)		HCD	QE_total	N14	HCD_m
AT1G29370	AT1G29370.1	1176.53	2	3.2	ELDFQYSPFSAQQSMQSR	HexNAc@Neutral loss=29	HexNAc@525-542=29	Q20200903_24	100.368	525	542	47.5	1.7e-16	2	90888.9	KINASE-RELATED PROTEIN OF UNKNOWN FUNCTION (DUF1296)		HCD	QE_total	N14	HCD_m
AT1G29370	AT1G29370.1	784.689	3	3.6	ELDFQYSPFSAQQSMQSR	HexNAc@Neutral loss=49	HexNAc@525-542=49	Q20200903_24	100.363	525	542	40.7	2.6e-17	2	90888.9	KINASE-RELATED PROTEIN OF UNKNOWN FUNCTION (DUF1296)		HCD	QE_total	N14	HCD_m
AT1G29370	AT1G29370.1	1184.52	2	-3	ELDFQYSPFSAQQSMQSR	HexNAc@Neutral loss=26;Oxidation@15	HexNAc@525-542=26;Oxidation@539	E20200929_08	113.357	525	542	48.7	1.6e-14	2	90888.9	KINASE-RELATED PROTEIN OF UNKNOWN FUNCTION (DUF1296)		HCD	Eclipse_total	N14	HCD_m
AT1G29370	AT1G29370.1	790.015	3	-4.3	ELDFQYSPFSAQQSMQSR	HexNAc@Neutral loss=44;Oxidation@15	HexNAc@525-542=44;Oxidation@539	E20200929_05	113.698	525	542	17.8	4.6e-10	2	90888.9	KINASE-RELATED PROTEIN OF UNKNOWN FUNCTION (DUF1296)		HCD	Eclipse_total	N14	HCD_m
AT1G29370	AT1G29370.1	784.685	3	-1.8	ELDFQYSPFSAQQSMQSR	HexNAc@Neutral loss=13	HexNAc@525-542=13	E20200929_08	115.972	525	542	13	8.7e-05	2	90888.9	KINASE-RELATED PROTEIN OF UNKNOWN FUNCTION (DUF1296)		HCD	Eclipse_total	N14	HCD_m
AT1G29370	AT1G29370.1	809.384	3	0.7	TSNNASSLGGQSISMPEALR	HexNAc&HexNAc@((Neutral loss&(6|7))|(7&(12|14))|(12&14))	HexNAc&HexNAc@((543-584&(548|549))|(549&(554|556))|(554&556))	E20201009_20e	81.201	543	562	31.1	2.5e-09	2	90888.9	KINASE-RELATED PROTEIN OF UNKNOWN FUNCTION (DUF1296)		EtHCD	Eclipse pd-EtHCD	N14	EtHCD_m1
AT1G29370	AT1G29370.1	809.382	3	-1.3	TSNNASSLGGQSISMPEALR	HexNAc@7=7;HexNAc@12=6	HexNAc@549=7;HexNAc@554=6	E20200929_05e	99.495	543	562	49.9	4.2e-13	2	90888.9	KINASE-RELATED PROTEIN OF UNKNOWN FUNCTION (DUF1296)		EtHCD	Eclipse pd-EtHCD	N14	EtHCD_m1
AT1G29370	AT1G29370.1	1213.57	2	-1.3	TSNNASSLGGQSISMPEALR	HexNAc@7=9;HexNAc@14=9	HexNAc@549=9;HexNAc@556=9	E20200929_05e	99.503	543	562	25.9	7.8e-06	2	90888.9	KINASE-RELATED PROTEIN OF UNKNOWN FUNCTION (DUF1296)		EtHCD	Eclipse pd-EtHCD	N14	EtHCD_m1
AT1G29370	AT1G29370.1	1112.03	2	1.9	TSNNASSLGGQSISMPEALR	HexNAc@7|14	HexNAc@549|556	E20201009_20e	83.982	543	562	36.2	6.3e-08	2	90888.9	KINASE-RELATED PROTEIN OF UNKNOWN FUNCTION (DUF1296)		EtHCD	Eclipse pd-EtHCD	N14	EtHCD_m1
AT1G29370	AT1G29370.1	814.713	3	-2.2	TSNNASSLGGQSISMPEALR	Oxidation@15;HexNAc&HexNAc@((Neutral loss&(12|14))|(12&14))	Oxidation@557;HexNAc&HexNAc@((543-574&(554|556))|(554&556))	E20200929_03e	75.11	543	562	21.1	3.4e-08	2	90888.9	KINASE-RELATED PROTEIN OF UNKNOWN FUNCTION (DUF1296)		EtHCD	Eclipse pd-EtHCD	N14	EtHCD_m1
AT1G29370	AT1G29370.1	809.384	3	1.2	TSNNASSLGGQSISMPEALR	HexNAc@12=9;HexNAc@14=15	HexNAc@554=9;HexNAc@556=15	E20201009_18e	81.543	543	562	48.8	2.3e-13	2	90888.9	KINASE-RELATED PROTEIN OF UNKNOWN FUNCTION (DUF1296)		EtHCD	Eclipse pd-EtHCD	N14	EtHCD_m1
AT1G29370	AT1G29370.1	747.021	3	-0.46	TSNNASSLGGQSISMPEALR	Oxidation@15;HexNAc@12|14	Oxidation@557;HexNAc@554|556	E20200929_08e	77.27	543	562	49	6.1e-12	2	90888.9	KINASE-RELATED PROTEIN OF UNKNOWN FUNCTION (DUF1296)		EtHCD	Eclipse pd-EtHCD	N14	EtHCD_m1
AT1G29370	AT1G29370.1	814.713	3	-2.7	TSNNASSLGGQSISMPEALR	HexNAc@Neutral loss=8;HexNAc@12=8;Oxidation@15	HexNAc@543-562=8;HexNAc@554=8;Oxidation@557	E20200929_03e	75.597	543	562	20.7	5.2e-08	2	90888.9	KINASE-RELATED PROTEIN OF UNKNOWN FUNCTION (DUF1296)		EtHCD	Eclipse pd-EtHCD	N14	EtHCD_m1
AT1G29370	AT1G29370.1	741.689	3	-0.82	TSNNASSLGGQSISMPEALR	HexNAc@Neutral loss|12	HexNAc@543-562|554	E20200929_05e	102.98	543	562	31.7	1.3e-10	2	90888.9	KINASE-RELATED PROTEIN OF UNKNOWN FUNCTION (DUF1296)		EtHCD	Eclipse pd-EtHCD	N14	EtHCD_m1
AT1G29370	AT1G29370.1	809.381	3	-2.1	TSNNASSLGGQSISMPEALR	HexNAc@12=8;HexNAc@Neutral loss|14	HexNAc@554=8;HexNAc@543-562|556	E20200929_05e	99.003	543	562	17.9	5.5e-06	2	90888.9	KINASE-RELATED PROTEIN OF UNKNOWN FUNCTION (DUF1296)		EtHCD	Eclipse pd-EtHCD	N14	EtHCD_m1
AT1G29370	AT1G29370.1	1120.03	2	-1.3	TSNNASSLGGQSISMPEALR	HexNAc@14=14;Oxidation@15	HexNAc@556=14;Oxidation@557	E20200929_06e	76.661	543	562	24.8	1.2e-05	2	90888.9	KINASE-RELATED PROTEIN OF UNKNOWN FUNCTION (DUF1296)		EtHCD	Eclipse pd-EtHCD	N14	EtHCD_m1
AT1G29370	AT1G29370.1	747.022	3	0.61	TSNNASSLGGQSISMPEALR	Oxidation@15;HexNAc@12|14	Oxidation@557;HexNAc@554|556	E20201009_20e	63.52	543	562	38.8	1.6e-09	2	90888.9	KINASE-RELATED PROTEIN OF UNKNOWN FUNCTION (DUF1296)		EtHCD	Eclipse pd-EtHCD	N14	EtHCD_m1
AT1G29370	AT1G29370.1	1112.03	2	-1.5	TSNNASSLGGQSISMPEALR	HexNAc@14=10	HexNAc@556=10	E20200929_07e	102.767	543	562	37.9	9e-09	2	90888.9	KINASE-RELATED PROTEIN OF UNKNOWN FUNCTION (DUF1296)		EtHCD	Eclipse pd-EtHCD	N14	EtHCD_m1
AT1G29370	AT1G29370.1	741.69	3	-0.68	TSNNASSLGGQSISMPEALR	HexNAc@Neutral loss=7	HexNAc@543-562=7	E20200929_08e	102.101	543	562	58.4	6.1e-15	2	90888.9	KINASE-RELATED PROTEIN OF UNKNOWN FUNCTION (DUF1296)		EtHCD	Eclipse pd-EtHCD	N14	EtHCD_m1
AT1G29370	AT1G29370.1	809.382	3	-1.3	TSNNASSLGGQSISMPEALR	HexNAc@7=13;HexNAc@12=6	HexNAc@549=13;HexNAc@554=6	E20200929_05e	99.495	543	562	49.9	1.9e-12	2	90888.9	KINASE-RELATED PROTEIN OF UNKNOWN FUNCTION (DUF1296)		EtHCD	Eclipse pd-EtHCD	N14	EtHCD_m2
AT1G29370	AT1G29370.1	1213.57	2	-1.3	TSNNASSLGGQSISMPEALR	HexNAc@7=9;HexNAc@14=9	HexNAc@549=9;HexNAc@556=9	E20200929_05e	99.503	543	562	25.9	1.5e-05	2	90888.9	KINASE-RELATED PROTEIN OF UNKNOWN FUNCTION (DUF1296)		EtHCD	Eclipse pd-EtHCD	N14	EtHCD_m2
AT1G29370	AT1G29370.1	1112.03	2	1.9	TSNNASSLGGQSISMPEALR	HexNAc@7=5	HexNAc@549=5	E20201009_20e	83.982	543	562	36.2	1.5e-07	2	90888.9	KINASE-RELATED PROTEIN OF UNKNOWN FUNCTION (DUF1296)		EtHCD	Eclipse pd-EtHCD	N14	EtHCD_m2
AT1G29370	AT1G29370.1	814.713	3	-2.2	TSNNASSLGGQSISMPEALR	HexNAc@12=17;HexNAc@14=17;Oxidation@15	HexNAc@554=17;HexNAc@556=17;Oxidation@557	E20200929_03e	75.11	543	562	21.1	1.3e-07	2	90888.9	KINASE-RELATED PROTEIN OF UNKNOWN FUNCTION (DUF1296)		EtHCD	Eclipse pd-EtHCD	N14	EtHCD_m2
AT1G29370	AT1G29370.1	809.384	3	1.3	TSNNASSLGGQSISMPEALR	HexNAc@12=37;HexNAc@14=36	HexNAc@554=37;HexNAc@556=36	E20201009_18e	81.088	543	562	43.9	1.4e-11	2	90888.9	KINASE-RELATED PROTEIN OF UNKNOWN FUNCTION (DUF1296)		EtHCD	Eclipse pd-EtHCD	N14	EtHCD_m2
AT1G29370	AT1G29370.1	747.023	3	1.4	TSNNASSLGGQSISMPEALR	Oxidation@15;HexNAc@12|14	Oxidation@557;HexNAc@554|556	E20201009_17e	63.877	543	562	58.1	7.9e-13	2	90888.9	KINASE-RELATED PROTEIN OF UNKNOWN FUNCTION (DUF1296)		EtHCD	Eclipse pd-EtHCD	N14	EtHCD_m2
AT1G29370	AT1G29370.1	741.689	3	-0.82	TSNNASSLGGQSISMPEALR	HexNAc@12=7	HexNAc@554=7	E20200929_05e	102.98	543	562	31.7	3.3e-10	2	90888.9	KINASE-RELATED PROTEIN OF UNKNOWN FUNCTION (DUF1296)		EtHCD	Eclipse pd-EtHCD	N14	EtHCD_m2
AT1G29370	AT1G29370.1	1120.03	2	-1.3	TSNNASSLGGQSISMPEALR	HexNAc@14=15;Oxidation@15	HexNAc@556=15;Oxidation@557	E20200929_06e	76.661	543	562	24.8	4.7e-06	2	90888.9	KINASE-RELATED PROTEIN OF UNKNOWN FUNCTION (DUF1296)		EtHCD	Eclipse pd-EtHCD	N14	EtHCD_m2
AT1G29370	AT1G29370.1	747.022	3	0.61	TSNNASSLGGQSISMPEALR	Oxidation@15;HexNAc@12|14	Oxidation@557;HexNAc@554|556	E20201009_20e	63.52	543	562	38.8	1.4e-09	2	90888.9	KINASE-RELATED PROTEIN OF UNKNOWN FUNCTION (DUF1296)		EtHCD	Eclipse pd-EtHCD	N14	EtHCD_m2
AT1G29370	AT1G29370.1	1112.03	2	-1.5	TSNNASSLGGQSISMPEALR	HexNAc@14=10	HexNAc@556=10	E20200929_07e	102.767	543	562	37.9	1.3e-08	2	90888.9	KINASE-RELATED PROTEIN OF UNKNOWN FUNCTION (DUF1296)		EtHCD	Eclipse pd-EtHCD	N14	EtHCD_m2
AT1G29370	AT1G29370.1	741.69	3	-0.68	TSNNASSLGGQSISMPEALR	HexNAc@14=12	HexNAc@556=12	E20200929_08e	102.101	543	562	55.8	1.4e-14	2	90888.9	KINASE-RELATED PROTEIN OF UNKNOWN FUNCTION (DUF1296)		EtHCD	Eclipse pd-EtHCD	N14	EtHCD_m2
AT1G29370	AT1G29370.1	814.718	3	4.1	TSNNASSLGGQSISMPEALR	Oxidation@15;HexNAc&HexNAc@((Neutral loss&(1|2|3|4|6))|(1&(2|3|4))|(2&(3|4))|(3&4))	Oxidation@557;HexNAc&HexNAc@((543-598&(543|544|545|546|548))|(543&(544|545|546))|(544&(545|546))|(545&546))	Q20200903_18	59.054	543	562	48.1	6.2e-17	2	90888.9	KINASE-RELATED PROTEIN OF UNKNOWN FUNCTION (DUF1296)		HCD	QE_total	N14	HCD_m
AT1G29370	AT1G29370.1	809.385	3	2.1	TSNNASSLGGQSISMPEALR	HexNAc&HexNAc@((Neutral loss&(1|2|3|4|6))|(1&(2|3|4))|(2&(3|4))|(3&4))	HexNAc&HexNAc@((543-598&(543|544|545|546|548))|(543&(544|545|546))|(544&(545|546))|(545&546))	Q20200903_05	78.673	543	562	40.6	7.5e-11	2	90888.9	KINASE-RELATED PROTEIN OF UNKNOWN FUNCTION (DUF1296)		HCD	QE_total	N14	HCD_m
AT1G29370	AT1G29370.1	1221.57	2	1.8	TSNNASSLGGQSISMPEALR	Oxidation@15;HexNAc&HexNAc@((Neutral loss&(1|2|3|4))|(1&(2|3|4))|(2&(3|4))|(3&4))	Oxidation@557;HexNAc&HexNAc@((543-596&(543|544|545|546))|(543&(544|545|546))|(544&(545|546))|(545&546))	Q20200903_18	58.704	543	562	29	1.9e-10	2	90888.9	KINASE-RELATED PROTEIN OF UNKNOWN FUNCTION (DUF1296)		HCD	QE_total	N14	HCD_m
AT1G29370	AT1G29370.1	1213.57	2	2.2	TSNNASSLGGQSISMPEALR	HexNAc&HexNAc@((Neutral loss&(1|2|3|4|6))|(1&(2|3|4))|(2&(3|4))|(3&4))	HexNAc&HexNAc@((543-598&(543|544|545|546|548))|(543&(544|545|546))|(544&(545|546))|(545&546))	Q20200903_05	78.417	543	562	35.2	2.8e-10	2	90888.9	KINASE-RELATED PROTEIN OF UNKNOWN FUNCTION (DUF1296)		HCD	QE_total	N14	HCD_m
AT1G29370	AT1G29370.1	809.383	3	-0.29	TSNNASSLGGQSISMPEALR	HexNAc&HexNAc@((Neutral loss&(1|2|3|4|6))|(1&(2|3|4))|(2&(3|4))|(3&4))	HexNAc&HexNAc@((543-598&(543|544|545|546|548))|(543&(544|545|546))|(544&(545|546))|(545&546))	Q20200903_05	79.115	543	562	34.1	4.4e-11	2	90888.9	KINASE-RELATED PROTEIN OF UNKNOWN FUNCTION (DUF1296)		HCD	QE_total	N14	HCD_m
AT1G29370	AT1G29370.1	814.714	3	-1.1	TSNNASSLGGQSISMPEALR	Oxidation@15;HexNAc&HexNAc@((Neutral loss&(1|2|3|4|6))|(1&(2|3|4))|(2&(3|4))|(3&4))	Oxidation@557;HexNAc&HexNAc@((543-598&(543|544|545|546|548))|(543&(544|545|546))|(544&(545|546))|(545&546))	Q20200903_18	58.633	543	562	44.4	1.2e-11	2	90888.9	KINASE-RELATED PROTEIN OF UNKNOWN FUNCTION (DUF1296)		HCD	QE_total	N14	HCD_m
AT1G29370	AT1G29370.1	1213.57	2	-0.83	TSNNASSLGGQSISMPEALR	HexNAc&HexNAc@((Neutral loss&(1|2|3|6))|(1&(4|6))|(2&(4|6))|(3&(4|6)))	HexNAc&HexNAc@((543-598&(543|544|545|548))|(543&(546|548))|(544&(546|548))|(545&(546|548)))	Q20200903_05	79.233	543	562	15.6	7.7e-06	2	90888.9	KINASE-RELATED PROTEIN OF UNKNOWN FUNCTION (DUF1296)		HCD	QE_total	N14	HCD_m
AT1G29370	AT1G29370.1	1120.03	2	1.9	TSNNASSLGGQSISMPEALR	HexNAc@Neutral loss=11;Oxidation@15	HexNAc@543-562=11;Oxidation@557	Q20200903_24	61.74	543	562	57.8	7.2e-17	2	90888.9	KINASE-RELATED PROTEIN OF UNKNOWN FUNCTION (DUF1296)		HCD	QE_total	N14	HCD_m
AT1G29370	AT1G29370.1	747.022	3	0.74	TSNNASSLGGQSISMPEALR	HexNAc@Neutral loss=21;Oxidation@15	HexNAc@543-562=21;Oxidation@557	Q20200903_19	61.343	543	562	58.7	2.4e-16	2	90888.9	KINASE-RELATED PROTEIN OF UNKNOWN FUNCTION (DUF1296)		HCD	QE_total	N14	HCD_m
AT1G29370	AT1G29370.1	1112.04	2	4	TSNNASSLGGQSISMPEALR	HexNAc@Neutral loss=15	HexNAc@543-562=15	Q20200903_24	81.367	543	562	53	2.7e-14	2	90888.9	KINASE-RELATED PROTEIN OF UNKNOWN FUNCTION (DUF1296)		HCD	QE_total	N14	HCD_m
AT1G29370	AT1G29370.1	741.692	3	2.3	TSNNASSLGGQSISMPEALR	HexNAc@Neutral loss=15	HexNAc@543-562=15	Q20200903_25	81.404	543	562	51.2	3.4e-16	2	90888.9	KINASE-RELATED PROTEIN OF UNKNOWN FUNCTION (DUF1296)		HCD	QE_total	N14	HCD_m
AT1G29370	AT1G29370.1	814.713	3	-2.7	TSNNASSLGGQSISMPEALR	Oxidation@15;HexNAc&HexNAc@((Neutral loss&(1|2|3|4))|(1&(2|3|4))|(2&(3|4))|(3&4))	Oxidation@557;HexNAc&HexNAc@((543-596&(543|544|545|546))|(543&(544|545|546))|(544&(545|546))|(545&546))	E20200929_03	75.583	543	562	39	4.5e-10	2	90888.9	KINASE-RELATED PROTEIN OF UNKNOWN FUNCTION (DUF1296)		HCD	Eclipse_total	N14	HCD_m
AT1G29370	AT1G29370.1	1213.57	2	-1.3	TSNNASSLGGQSISMPEALR	HexNAc&HexNAc@((Neutral loss&(1|2|3|4|6))|(1&(2|3|4|6))|(2&(3|4|6))|(3&(4|6))|(4&6))	HexNAc&HexNAc@((543-612&(543|544|545|546|548))|(543&(544|545|546|548))|(544&(545|546|548))|(545&(546|548))|(546&548))	E20200929_08	99.32	543	562	29.1	7.1e-10	2	90888.9	KINASE-RELATED PROTEIN OF UNKNOWN FUNCTION (DUF1296)		HCD	Eclipse_total	N14	HCD_m
AT1G29370	AT1G29370.1	809.382	3	-1	TSNNASSLGGQSISMPEALR	HexNAc&HexNAc@((Neutral loss&(1|2|3|4))|(1&(2|3|4))|(2&(3|4))|(3&4))	HexNAc&HexNAc@((543-596&(543|544|545|546))|(543&(544|545|546))|(544&(545|546))|(545&546))	E20200929_08	99.255	543	562	37.2	9.1e-11	2	90888.9	KINASE-RELATED PROTEIN OF UNKNOWN FUNCTION (DUF1296)		HCD	Eclipse_total	N14	HCD_m
AT1G29370	AT1G29370.1	809.384	3	0.7	TSNNASSLGGQSISMPEALR	HexNAc&HexNAc@((Neutral loss&(1|2|3|6|7))|(6&7))	HexNAc&HexNAc@((543-576&(543|544|545|548|549))|(548&549))	E20201009_20	81.199	543	562	19.7	1.5e-07	2	90888.9	KINASE-RELATED PROTEIN OF UNKNOWN FUNCTION (DUF1296)		HCD	Eclipse_total	N14	HCD_m
AT1G29370	AT1G29370.1	1112.03	2	0.97	TSNNASSLGGQSISMPEALR	HexNAc@Neutral loss|1|2|3|4|6|7	HexNAc@543-562|543|544|545|546|548|549	E20201009_18	84.372	543	562	23.6	1.4e-09	2	90888.9	KINASE-RELATED PROTEIN OF UNKNOWN FUNCTION (DUF1296)		HCD	Eclipse_total	N14	HCD_m
AT1G29370	AT1G29370.1	1120.03	2	-1.3	TSNNASSLGGQSISMPEALR	HexNAc@Neutral loss=13;Oxidation@15	HexNAc@543-562=13;Oxidation@557	E20200929_06	76.658	543	562	60.9	4.5e-17	2	90888.9	KINASE-RELATED PROTEIN OF UNKNOWN FUNCTION (DUF1296)		HCD	Eclipse_total	N14	HCD_m
AT1G29370	AT1G29370.1	747.02	3	-1.9	TSNNASSLGGQSISMPEALR	HexNAc@Neutral loss=26;Oxidation@15	HexNAc@543-562=26;Oxidation@557	E20200929_08	77.744	543	562	45.9	1.1e-16	2	90888.9	KINASE-RELATED PROTEIN OF UNKNOWN FUNCTION (DUF1296)		HCD	Eclipse_total	N14	HCD_m
AT1G29370	AT1G29370.1	1112.03	2	1.9	TSNNASSLGGQSISMPEALR	HexNAc@Neutral loss=28	HexNAc@543-562=28	E20201009_20	83.979	543	562	46.5	6.5e-16	2	90888.9	KINASE-RELATED PROTEIN OF UNKNOWN FUNCTION (DUF1296)		HCD	Eclipse_total	N14	HCD_m
AT1G29370	AT1G29370.1	741.69	3	-0.68	TSNNASSLGGQSISMPEALR	HexNAc@Neutral loss=18	HexNAc@543-562=18	E20200929_08	102.097	543	562	33.1	1.6e-12	2	90888.9	KINASE-RELATED PROTEIN OF UNKNOWN FUNCTION (DUF1296)		HCD	Eclipse_total	N14	HCD_m
AT1G24300	AT1G24300.1	599.278	3	-0.44	TTAASDRWNDVNSR	HexNAc@1|2	HexNAc@129|130	E20200929_02e	40.167	129	142	51.4	8e-12	2	166272	GYF DOMAIN-CONTAINING PROTEIN		EtHCD	Eclipse pd-EtHCD	N14	EtHCD_m1
AT1G24300	AT1G24300.1	599.278	3	-0.44	TTAASDRWNDVNSR	HexNAc@1|2	HexNAc@129|130	E20200929_02e	40.167	129	142	51.4	5.9e-11	2	166272	GYF DOMAIN-CONTAINING PROTEIN		EtHCD	Eclipse pd-EtHCD	N14	EtHCD_m2
AT1G24300	AT1G24300.1	599.28	3	3.1	TTAASDRWNDVNSR	HexNAc@Neutral loss=15	HexNAc@129-142=15	Q20200903_15	30.112	129	142	15.8	2e-05	2	166272	GYF DOMAIN-CONTAINING PROTEIN		HCD	QE_204_filtered	N14	HCD_m
AT1G24300	AT1G24300.1	599.279	3	0.89	TTAASDRWNDVNSR	HexNAc@Neutral loss=8	HexNAc@129-142=8	E20200930_16	42.185	129	142	15.5	1.7e-05	2	166272	GYF DOMAIN-CONTAINING PROTEIN		HCD	Eclipse_204_Filtered	N14	HCD_m
AT1G24300	AT1G24300.1	987.127	3	-1	LNSVASESYGSFGAGYQVSHGSPEAVR	HexNAc@6=17	HexNAc@410=17	E20200929_07e	91.433	405	431	27.3	1e-08	2	166272	GYF DOMAIN-CONTAINING PROTEIN		EtHCD	Eclipse pd-EtHCD	N14	EtHCD_m1
AT1G24300	AT1G24300.1	987.128	3	-0.84	LNSVASESYGSFGAGYQVSHGSPEAVR	HexNAc@Neutral loss=9	HexNAc@405-431=9	E20200929_05e	90.567	405	431	23.6	1.4e-07	2	166272	GYF DOMAIN-CONTAINING PROTEIN		EtHCD	Eclipse pd-EtHCD	N14	EtHCD_m1
AT1G24300	AT1G24300.1	987.127	3	-1	LNSVASESYGSFGAGYQVSHGSPEAVR	HexNAc@6=19	HexNAc@410=19	E20200929_07e	91.433	405	431	27.3	4.6e-10	2	166272	GYF DOMAIN-CONTAINING PROTEIN		EtHCD	Eclipse pd-EtHCD	N14	EtHCD_m2
AT1G24300	AT1G24300.1	987.128	3	-0.84	LNSVASESYGSFGAGYQVSHGSPEAVR	HexNAc@19=9	HexNAc@423=9	E20200929_05e	90.567	405	431	21.3	2.1e-07	2	166272	GYF DOMAIN-CONTAINING PROTEIN		EtHCD	Eclipse pd-EtHCD	N14	EtHCD_m2
AT1G24300	AT1G24300.1	987.132	3	4.1	LNSVASESYGSFGAGYQVSHGSPEAVR	HexNAc@Neutral loss=16	HexNAc@405-431=16	Q20200903_05	71.883	405	431	77.7	8.6e-22	2	166272	GYF DOMAIN-CONTAINING PROTEIN		HCD	QE_204_filtered	N14	HCD_m
AT1G24300	AT1G24300.1	987.127	3	-1	LNSVASESYGSFGAGYQVSHGSPEAVR	HexNAc@Neutral loss|3	HexNAc@405-431|407	E20200929_07	91.425	405	431	47.1	4.8e-16	2	166272	GYF DOMAIN-CONTAINING PROTEIN		HCD	Eclipse_204_Filtered	N14	HCD_m
AT1G24300	AT1G24300.1	1048.98	2	2.3	KSESEFYATPPHTEDR	HexNAc@Neutral loss=45	HexNAc@598-613=45	Q20200903_11	34.861	598	613	48.5	5.8e-13	2	166272	GYF DOMAIN-CONTAINING PROTEIN		HCD	QE_204_filtered	N14	HCD_m
AT1G24300	AT1G24300.1	699.654	3	2.5	KSESEFYATPPHTEDR	HexNAc@Neutral loss=32	HexNAc@598-613=32	Q20200903_11	34.229	598	613	44.5	4.4e-15	2	166272	GYF DOMAIN-CONTAINING PROTEIN		HCD	QE_204_filtered	N14	HCD_m
AT1G24300	AT1G24300.1	524.991	4	-0.071	KSESEFYATPPHTEDR	HexNAc@Neutral loss=33	HexNAc@598-613=33	Q20200903_10	34.755	598	613	37	1.2e-12	2	166272	GYF DOMAIN-CONTAINING PROTEIN		HCD	QE_204_filtered	N14	HCD_m
AT1G24300	AT1G24300.1	524.992	4	2.8	KSESEFYATPPHTEDR	HexNAc@Neutral loss=31	HexNAc@598-613=31	Q20200903_11	34.717	598	613	37.1	5e-12	2	166272	GYF DOMAIN-CONTAINING PROTEIN		HCD	QE_total	N14	HCD_m
AT1G24300	AT1G24300.1	524.992	4	2.2	KSESEFYATPPHTEDR	HexNAc@Neutral loss=10	HexNAc@598-613=10	E20210820_08f	23.912	598	613	16.3	0.00016	2	166272	GYF DOMAIN-CONTAINING PROTEIN		HCD	Eclipse_204_Filtered	N14	HCD_m
AT1G24300	AT1G24300.1	656.956	3	3.1	SESEFYATPPHTEDR	HexNAc@Neutral loss=12	HexNAc@599-613=12	Q20200903_09	45.008	599	613	29.9	3.1e-13	2	166272	GYF DOMAIN-CONTAINING PROTEIN		HCD	QE_204_filtered	N14	HCD_m
AT1G24300	AT1G24300.1	656.954	3	1.2	SESEFYATPPHTEDR	HexNAc@Neutral loss=26	HexNAc@599-613=26	Q20200903_09	46.002	599	613	31.2	1.4e-12	2	166272	GYF DOMAIN-CONTAINING PROTEIN		HCD	QE_total	N14	HCD_m
AT1G24300	AT1G24300.1	730.68	3	1.1	SFLDFSTQDEEIVFPGR	HexNAc@Neutral loss=9	HexNAc@614-630=9	Q20200903_20	117.297	614	630	32.6	1.3e-11	1	166272	GYF DOMAIN-CONTAINING PROTEIN		HCD	QE_204_filtered	N14	HCD_m
AT1G24300	AT1G24300.1	571.291	2	1.7	AGVSGYASVK	HexNAc@Neutral loss=57	HexNAc@631-640=57	Q20200903_18	31.999	631	640	19.4	1.3e-08	2	166272	GYF DOMAIN-CONTAINING PROTEIN		HCD	QE_204_filtered	N14	HCD_m
AT1G24300	AT1G24300.1	921.078	3	0.46	SSTSMHDAFMEVSGQSAIPVESTK	Oxidation@5;Oxidation@10;HexNAc@13=39	Oxidation@645;Oxidation@650;HexNAc@653=39	E20201009_15e	62.23	641	664	48.6	2.8e-18	2	166272	GYF DOMAIN-CONTAINING PROTEIN		EtHCD	Eclipse pd-EtHCD	N14	EtHCD_m1
AT1G24300	AT1G24300.1	921.077	3	-1.1	SSTSMHDAFMEVSGQSAIPVESTK	Oxidation@5;Oxidation@10;HexNAc@Neutral loss|13	Oxidation@645;Oxidation@650;HexNAc@641-664|653	E20200930_16e	77.418	641	664	19	1.5e-07	2	166272	GYF DOMAIN-CONTAINING PROTEIN		EtHCD	Eclipse pd-EtHCD	N14	EtHCD_m1
AT1G24300	AT1G24300.1	915.746	3	0.065	SSTSMHDAFMEVSGQSAIPVESTK	Oxidation@5=58;HexNAc@13=52	Oxidation@645=58;HexNAc@653=52	E20200929_02e	86.897	641	664	65.6	1.4e-22	2	166272	GYF DOMAIN-CONTAINING PROTEIN		EtHCD	Eclipse pd-EtHCD	N14	EtHCD_m1
AT1G24300	AT1G24300.1	915.747	3	1.5	SSTSMHDAFMEVSGQSAIPVESTK	Oxidation@5=43;HexNAc@Neutral loss|13|16	Oxidation@645=43;HexNAc@641-664|653|656	E20201009_17e	71.152	641	664	20	6.9e-07	2	166272	GYF DOMAIN-CONTAINING PROTEIN		EtHCD	Eclipse pd-EtHCD	N14	EtHCD_m1
AT1G24300	AT1G24300.1	915.745	3	-0.92	SSTSMHDAFMEVSGQSAIPVESTK	Oxidation@10=47;HexNAc@13=35	Oxidation@650=47;HexNAc@653=35	E20200930_17e	89.7	641	664	37.1	1.3e-15	2	166272	GYF DOMAIN-CONTAINING PROTEIN		EtHCD	Eclipse pd-EtHCD	N14	EtHCD_m1
AT1G24300	AT1G24300.1	910.414	3	-0.0021	SSTSMHDAFMEVSGQSAIPVESTK	HexNAc@13=48	HexNAc@653=48	E20201009_17e	79.909	641	664	53.8	6.1e-18	2	166272	GYF DOMAIN-CONTAINING PROTEIN		EtHCD	Eclipse pd-EtHCD	N14	EtHCD_m1
AT1G24300	AT1G24300.1	921.078	3	0.46	SSTSMHDAFMEVSGQSAIPVESTK	Oxidation@5;Oxidation@10;HexNAc@13=39	Oxidation@645;Oxidation@650;HexNAc@653=39	E20201009_15e	62.23	641	664	48.6	2.6e-18	2	166272	GYF DOMAIN-CONTAINING PROTEIN		EtHCD	Eclipse pd-EtHCD	N14	EtHCD_m2
AT1G24300	AT1G24300.1	915.746	3	0.065	SSTSMHDAFMEVSGQSAIPVESTK	Oxidation@5=53;HexNAc@13=47	Oxidation@645=53;HexNAc@653=47	E20200929_02e	86.897	641	664	65.6	2.3e-20	2	166272	GYF DOMAIN-CONTAINING PROTEIN		EtHCD	Eclipse pd-EtHCD	N14	EtHCD_m2
AT1G24300	AT1G24300.1	915.745	3	-0.92	SSTSMHDAFMEVSGQSAIPVESTK	Oxidation@10=40;HexNAc@13=42	Oxidation@650=40;HexNAc@653=42	E20200930_17e	89.7	641	664	37.1	2.2e-13	2	166272	GYF DOMAIN-CONTAINING PROTEIN		EtHCD	Eclipse pd-EtHCD	N14	EtHCD_m2
AT1G24300	AT1G24300.1	910.414	3	-0.0021	SSTSMHDAFMEVSGQSAIPVESTK	HexNAc@13=50	HexNAc@653=50	E20201009_17e	79.909	641	664	53.8	6.2e-19	2	166272	GYF DOMAIN-CONTAINING PROTEIN		EtHCD	Eclipse pd-EtHCD	N14	EtHCD_m2
AT1G24300	AT1G24300.1	921.081	3	3.6	SSTSMHDAFMEVSGQSAIPVESTK	HexNAc@Neutral loss=19;Oxidation@5;Oxidation@10	HexNAc@641-664=19;Oxidation@645;Oxidation@650	Q20200903_16	59.268	641	664	27.6	2.1e-09	2	166272	GYF DOMAIN-CONTAINING PROTEIN		HCD	QE_204_filtered	N14	HCD_m
AT1G24300	AT1G24300.1	915.75	3	4.5	SSTSMHDAFMEVSGQSAIPVESTK	HexNAc@Neutral loss=42;Oxidation@5=33	HexNAc@641-664=42;Oxidation@645=33	Q20200903_16	68.156	641	664	45.3	1.5e-15	2	166272	GYF DOMAIN-CONTAINING PROTEIN		HCD	QE_204_filtered	N14	HCD_m
AT1G24300	AT1G24300.1	915.749	3	3.7	SSTSMHDAFMEVSGQSAIPVESTK	HexNAc@Neutral loss=63;Oxidation@10=42	HexNAc@641-664=63;Oxidation@650=42	Q20200903_17	68.687	641	664	54.5	1e-18	2	166272	GYF DOMAIN-CONTAINING PROTEIN		HCD	QE_204_filtered	N14	HCD_m
AT1G24300	AT1G24300.1	910.418	3	4.1	SSTSMHDAFMEVSGQSAIPVESTK	HexNAc@Neutral loss=41	HexNAc@641-664=41	Q20200903_18	76.392	641	664	40.5	3.9e-14	2	166272	GYF DOMAIN-CONTAINING PROTEIN		HCD	QE_204_filtered	N14	HCD_m
AT1G24300	AT1G24300.1	921.077	3	-0.85	SSTSMHDAFMEVSGQSAIPVESTK	HexNAc@Neutral loss=8;Oxidation@5;Oxidation@10	HexNAc@641-664=8;Oxidation@645;Oxidation@650	E20200929_01	75.038	641	664	18.8	1.5e-06	2	166272	GYF DOMAIN-CONTAINING PROTEIN		HCD	Eclipse_204_Filtered	N14	HCD_m
AT1G24300	AT1G24300.1	915.746	3	0.065	SSTSMHDAFMEVSGQSAIPVESTK	HexNAc@Neutral loss=38;Oxidation@5=37	HexNAc@641-664=38;Oxidation@645=37	E20200929_02	86.893	641	664	56.4	3.3e-17	2	166272	GYF DOMAIN-CONTAINING PROTEIN		HCD	Eclipse_204_Filtered	N14	HCD_m
AT1G24300	AT1G24300.1	915.745	3	-0.92	SSTSMHDAFMEVSGQSAIPVESTK	HexNAc@Neutral loss=27;Oxidation@10=19	HexNAc@641-664=27;Oxidation@650=19	E20200930_17	89.697	641	664	32.4	5.3e-12	2	166272	GYF DOMAIN-CONTAINING PROTEIN		HCD	Eclipse_204_Filtered	N14	HCD_m
AT1G24300	AT1G24300.1	910.414	3	-0.66	SSTSMHDAFMEVSGQSAIPVESTK	HexNAc@Neutral loss=65	HexNAc@641-664=65	E20200929_03	97.644	641	664	64.8	2.4e-22	2	166272	GYF DOMAIN-CONTAINING PROTEIN		HCD	Eclipse_204_Filtered	N14	HCD_m
AT1G24300	AT1G24300.1	910.414	3	-0.11	SSTSMHDAFMEVSGQSAIPVESTK	HexNAc@Neutral loss=70	HexNAc@641-664=70	E20200929_06	96.858	641	664	58.5	3.3e-21	2	166272	GYF DOMAIN-CONTAINING PROTEIN		HCD	Eclipse_total	N14	HCD_m
AT1G24300	AT1G24300.1	790.028	3	-0.63	SYDAMGEPTGAIDNRPIDSR	HexNAc@1=18	HexNAc@699=18	E20201009_15e	64.082	699	718	36.3	1.3e-10	2	166272	GYF DOMAIN-CONTAINING PROTEIN		EtHCD	Eclipse pd-EtHCD	N14	EtHCD_m1
AT1G24300	AT1G24300.1	790.028	3	-0.63	SYDAMGEPTGAIDNRPIDSR	HexNAc@1=48	HexNAc@699=48	E20201009_15e	64.082	699	718	36.3	9.7e-12	2	166272	GYF DOMAIN-CONTAINING PROTEIN		EtHCD	Eclipse pd-EtHCD	N14	EtHCD_m2
AT1G24300	AT1G24300.1	790.028	3	-0.63	SYDAMGEPTGAIDNRPIDSR	HexNAc@Neutral loss=14	HexNAc@699-718=14	E20201009_15	64.08	699	718	17.2	4.2e-06	2	166272	GYF DOMAIN-CONTAINING PROTEIN		HCD	Eclipse_204_Filtered	N14	HCD_m
AT1G24300	AT1G24300.1	868.18	4	2.4	DMLSHSHIGDQAQDLDYLITLQLQQQQK	HexNAc@Neutral loss=23	HexNAc@767-794=23	Q20200903_25	111.939	767	794	38.9	8.5e-10	2	166272	GYF DOMAIN-CONTAINING PROTEIN		HCD	QE_total	N14	HCD_m
AT1G24300	AT1G24300.1	895.179	4	2.6	SSGHPSQNFAPYIEQLAAGNFGQLPHEGHQR	HexNAc@Neutral loss=49	HexNAc@891-921=49	Q20200903_30	95.12	891	921	56.7	3e-17	2	166272	GYF DOMAIN-CONTAINING PROTEIN		HCD	QE_total	N14	HCD_m
AT1G24300	AT1G24300.1	716.343	5	0.3	SSGHPSQNFAPYIEQLAAGNFGQLPHEGHQR	HexNAc@Neutral loss=32	HexNAc@891-921=32	Q20200903_31	95.016	891	921	50.3	2e-17	2	166272	GYF DOMAIN-CONTAINING PROTEIN		HCD	QE_total	N14	HCD_m
AT1G24300	AT1G24300.1	855.442	3	3.7	SLEYQLLQQEQLMQLANGVR	HexNAc@Neutral loss=25	HexNAc@953-972=25	Q20200903_06	114.869	953	972	47.5	3.7e-14	3	166272	GYF DOMAIN-CONTAINING PROTEIN		HCD	QE_204_filtered	N14	HCD_m
AT1G24300	AT1G24300.1	1072.88	3	1.6	SASLPVSVSGMNLDPVNGLGLSQGLELR	HexNAc&HexNAc@((Neutral loss&(1|3|7))|(1&3))	HexNAc&HexNAc@((1056-1085&(1056|1058|1062))|(1056&1058))	Q20200903_06	116.695	1056	1083	52.3	5.2e-14	2	166272	GYF DOMAIN-CONTAINING PROTEIN		HCD	QE_total	N14	HCD_m
AT1G24300	AT1G24300.1	1005.19	3	2.4	SASLPVSVSGMNLDPVNGLGLSQGLELR	HexNAc@Neutral loss|1|3|7	HexNAc@1056-1083|1056|1058|1062	Q20200903_30	117.916	1056	1083	14.2	0.00023	2	166272	GYF DOMAIN-CONTAINING PROTEIN		HCD	QE_total	N14	HCD_m
AT1G24300	AT1G24300.1	636.3	4	1	DATTHMQIGNSTLGFNHQNPR	HexNAc@3=7	HexNAc@1086=7	E20201009_20e	57.323	1084	1104	40.9	1.6e-12	2	166272	GYF DOMAIN-CONTAINING PROTEIN		EtHCD	Eclipse pd-EtHCD	N14	EtHCD_m1
AT1G24300	AT1G24300.1	636.3	4	1	DATTHMQIGNSTLGFNHQNPR	HexNAc@12=8	HexNAc@1095=8	E20200929_08e	68.266	1084	1104	53.7	2.6e-13	2	166272	GYF DOMAIN-CONTAINING PROTEIN		EtHCD	Eclipse pd-EtHCD	N14	EtHCD_m1
AT1G24300	AT1G24300.1	636.297	4	-2.4	DATTHMQIGNSTLGFNHQNPR	HexNAc@3=6	HexNAc@1086=6	E20200929_09e	70.829	1084	1104	50.7	6.2e-13	2	166272	GYF DOMAIN-CONTAINING PROTEIN		EtHCD	Eclipse pd-EtHCD	N14	EtHCD_m2
AT1G24300	AT1G24300.1	636.3	4	1	DATTHMQIGNSTLGFNHQNPR	HexNAc@12=8	HexNAc@1095=8	E20200929_08e	68.266	1084	1104	53.7	4.3e-14	2	166272	GYF DOMAIN-CONTAINING PROTEIN		EtHCD	Eclipse pd-EtHCD	N14	EtHCD_m2
AT1G24300	AT1G24300.1	636.301	4	2.5	DATTHMQIGNSTLGFNHQNPR	HexNAc@Neutral loss=46	HexNAc@1084-1104=46	Q20200903_26	55.544	1084	1104	58	4.8e-17	2	166272	GYF DOMAIN-CONTAINING PROTEIN		HCD	QE_204_filtered	N14	HCD_m
AT1G24300	AT1G24300.1	636.3	4	1	DATTHMQIGNSTLGFNHQNPR	HexNAc@Neutral loss=22	HexNAc@1084-1104=22	E20200929_08	68.264	1084	1104	53	2.4e-14	2	166272	GYF DOMAIN-CONTAINING PROTEIN		HCD	Eclipse_204_Filtered	N14	HCD_m
AT1G24300	AT1G24300.1	851.41	5	5.6	IPIGEPHFSQLESMEGRWSGADTQVVGDWAESQLHR	HexNAc@Neutral loss|9|13|19|23	HexNAc@1105-1140|1113|1117|1123|1127	Q20200903_25	110.097	1105	1140	35.3	7e-10	2	166272	GYF DOMAIN-CONTAINING PROTEIN		HCD	QE_total	N14	HCD_m
AT1G24300	AT1G24300.1	782.365	3	0.11	WSGADTQVVGDWAESQLHR	HexNAc@2=28	HexNAc@1123=28	E20201009_18e	94.464	1122	1140	71	1.6e-18	2	166272	GYF DOMAIN-CONTAINING PROTEIN		EtHCD	Eclipse pd-EtHCD	N14	EtHCD_m1
AT1G24300	AT1G24300.1	782.365	3	0.11	WSGADTQVVGDWAESQLHR	HexNAc@2=27	HexNAc@1123=27	E20201009_18e	94.464	1122	1140	71	4e-18	2	166272	GYF DOMAIN-CONTAINING PROTEIN		EtHCD	Eclipse pd-EtHCD	N14	EtHCD_m2
AT1G24300	AT1G24300.1	782.367	3	3.6	WSGADTQVVGDWAESQLHR	HexNAc@Neutral loss=26	HexNAc@1122-1140=26	Q20200903_20	92.347	1122	1140	53.6	8.4e-16	2	166272	GYF DOMAIN-CONTAINING PROTEIN		HCD	QE_204_filtered	N14	HCD_m
AT1G24300	AT1G24300.1	1173.04	2	-2.1	WSGADTQVVGDWAESQLHR	HexNAc@Neutral loss|2|6	HexNAc@1122-1140|1123|1127	E20200929_04	112.919	1122	1140	16.8	1.8e-07	2	166272	GYF DOMAIN-CONTAINING PROTEIN		HCD	Eclipse_204_Filtered	N14	HCD_m
AT1G24300	AT1G24300.1	782.363	3	-2.4	WSGADTQVVGDWAESQLHR	HexNAc@2=8	HexNAc@1123=8	E20200929_04	112.951	1122	1140	14.6	8.3e-06	2	166272	GYF DOMAIN-CONTAINING PROTEIN		HCD	Eclipse_204_Filtered	N14	HCD_m
AT1G24300	AT1G24300.1	782.363	3	-1.7	WSGADTQVVGDWAESQLHR	HexNAc@Neutral loss=39	HexNAc@1122-1140=39	E20200929_07	112.598	1122	1140	68	3.1e-17	2	166272	GYF DOMAIN-CONTAINING PROTEIN		HCD	Eclipse_204_Filtered	N14	HCD_m
AT1G24300	AT1G24300.1	836.893	4	-3	MAPSGLTPGIQTLGGYSDHGGSHNAPSTFGAR	HexNAc@12=2	HexNAc@1216=2	E20200930_19e	94.441	1205	1236	19.2	0.00014	2	166272	GYF DOMAIN-CONTAINING PROTEIN		EtHCD	Eclipse pd-EtHCD	N14	EtHCD_m2
AT1G24300	AT1G24300.1	836.893	4	-3	MAPSGLTPGIQTLGGYSDHGGSHNAPSTFGAR	HexNAc@Neutral loss=14	HexNAc@1205-1236=14	E20200930_19	94.439	1205	1236	33.5	3.6e-09	2	166272	GYF DOMAIN-CONTAINING PROTEIN		HCD	Eclipse_204_Filtered	N14	HCD_m
AT1G24300	AT1G24300.1	545.25	3	1.4	SSGDRNNMGSLHR	HexNAc@1=15	HexNAc@1246=15	E20201009_16e	12.388	1246	1258	30.1	3.7e-09	2	166272	GYF DOMAIN-CONTAINING PROTEIN		EtHCD	Eclipse pd-EtHCD	N14	EtHCD_m1
AT1G24300	AT1G24300.1	545.25	3	1.4	SSGDRNNMGSLHR	HexNAc@1=14	HexNAc@1246=14	E20201009_16e	12.388	1246	1258	30.1	1.1e-08	2	166272	GYF DOMAIN-CONTAINING PROTEIN		EtHCD	Eclipse pd-EtHCD	N14	EtHCD_m2
AT1G24300	AT1G24300.1	1084.47	2	2.2	STQNETQAFSNMYAMNK	HexNAc@Neutral loss=15	HexNAc@1272-1288=15	Q20200903_23	70.387	1272	1288	31.7	4.5e-14	2	166272	GYF DOMAIN-CONTAINING PROTEIN		HCD	QE_204_filtered	N14	HCD_m
AT1G24300	AT1G24300.1	723.318	3	5.4	STQNETQAFSNMYAMNK	HexNAc@Neutral loss|1|2|4|6	HexNAc@1272-1288|1272|1273|1275|1277	Q20200903_23	73.329	1272	1288	24.1	9.1e-12	2	166272	GYF DOMAIN-CONTAINING PROTEIN		HCD	QE_204_filtered	N14	HCD_m
AT1G24300	AT1G24300.1	1084.47	2	-1.2	STQNETQAFSNMYAMNK	HexNAc@Neutral loss|1|2|4	HexNAc@1272-1288|1272|1273|1275	E20200929_07	89.081	1272	1288	17.1	5.4e-07	2	166272	GYF DOMAIN-CONTAINING PROTEIN		HCD	Eclipse_204_Filtered	N14	HCD_m
AT1G24300	AT1G24300.1	565.322	3	1.9	LVVPSHGQNSVLLK	HexNAc@Neutral loss=48	HexNAc@1363-1376=48	Q20200903_31	53.782	1363	1376	34	2.3e-07	3	166272	GYF DOMAIN-CONTAINING PROTEIN		HCD	QE_204_filtered	N14	HCD_m
AT1G24300	AT1G24300.1	565.322	3	1.7	LVVPSHGQNSVLLK	HexNAc@Neutral loss=38	HexNAc@1363-1376=38	Q20210730_07	57.404	1363	1376	17.4	5.2e-05	3	166272	GYF DOMAIN-CONTAINING PROTEIN		HCD	QE_204_filtered	N14	HCD_m
AT1G24300	AT1G24300.1	517.253	4	0.4	RPPSSHSSSSHEGLIER	HexNAc@5=9	HexNAc@1381=9	E20200930_16e	22.737	1377	1393	33.1	6.2e-09	3	166272	GYF DOMAIN-CONTAINING PROTEIN		EtHCD	Eclipse pd-EtHCD	N14	EtHCD_m1
AT1G24300	AT1G24300.1	517.253	4	0.4	RPPSSHSSSSHEGLIER	HexNAc@5=8	HexNAc@1381=8	E20200930_16e	22.737	1377	1393	33.1	3.7e-08	3	166272	GYF DOMAIN-CONTAINING PROTEIN		EtHCD	Eclipse pd-EtHCD	N14	EtHCD_m2
AT1G24300	AT1G24300.1	517.254	4	1.8	RPPSSHSSSSHEGLIER	HexNAc@Neutral loss=8	HexNAc@1377-1393=8	Q20200903_15	13.987	1377	1393	28.4	3.2e-08	3	166272	GYF DOMAIN-CONTAINING PROTEIN		HCD	QE_204_filtered	N14	HCD_m
AT1G24300	AT1G24300.1	517.252	4	-0.95	RPPSSHSSSSHEGLIER	HexNAc@Neutral loss=19	HexNAc@1377-1393=19	E20200929_02	18.035	1377	1393	17.9	0.00015	3	166272	GYF DOMAIN-CONTAINING PROTEIN		HCD	Eclipse_204_Filtered	N14	HCD_m
AT1G24300	AT1G24300.1	779.374	2	0.4	TAASSYSGIEGGVR	HexNAc@Neutral loss|1	HexNAc@1401-1414|1401	E20201009_15e	45.797	1401	1414	34.1	5.2e-08	2	166272	GYF DOMAIN-CONTAINING PROTEIN		EtHCD	Eclipse pd-EtHCD	N14	EtHCD_m1
AT1G24300	AT1G24300.1	779.374	2	0.4	TAASSYSGIEGGVR	HexNAc@1=9	HexNAc@1401=9	E20201009_15e	45.797	1401	1414	34.1	5e-08	2	166272	GYF DOMAIN-CONTAINING PROTEIN		EtHCD	Eclipse pd-EtHCD	N14	EtHCD_m2
AT1G24300	AT1G24300.1	779.374	2	0.4	TAASSYSGIEGGVR	HexNAc@Neutral loss|1	HexNAc@1401-1414|1401	E20201009_15	45.795	1401	1414	13.8	3.8e-05	2	166272	GYF DOMAIN-CONTAINING PROTEIN		HCD	Eclipse_204_Filtered	N14	HCD_m
AT3G13060	AT3G13060.2	912.423	3	-0.38	MATTQSHTSDLTSEEQPASLDIMK	Met-loss+Acetyl@1;HexNAc@3=8	Met-loss+Acetyl@1;HexNAc@3=8	E20200929_01e	107.521	1	24	28.4	6.2e-12	2	69481.9	EVOLUTIONARILY CONSERVED C-TERMINAL REGION 5	ECT5	EtHCD	Eclipse pd-EtHCD	N14	EtHCD_m1
AT3G13060	AT3G13060.2	912.424	3	0.5	MATTQSHTSDLTSEEQPASLDIMK	Met-loss+Acetyl@1;HexNAc@4|6|8|9	Met-loss+Acetyl@1;HexNAc@4|6|8|9	E20201009_15e	90.89	1	24	43.4	1.3e-11	2	69481.9	EVOLUTIONARILY CONSERVED C-TERMINAL REGION 5	ECT5	EtHCD	Eclipse pd-EtHCD	N14	EtHCD_m1
AT3G13060	AT3G13060.2	912.423	3	-0.16	MATTQSHTSDLTSEEQPASLDIMK	Met-loss+Acetyl@1;HexNAc@3|4|6	Met-loss+Acetyl@1;HexNAc@3|4|6	E20200929_01e	107.109	1	24	42.1	7.2e-13	2	69481.9	EVOLUTIONARILY CONSERVED C-TERMINAL REGION 5	ECT5	EtHCD	Eclipse pd-EtHCD	N14	EtHCD_m1
AT3G13060	AT3G13060.2	912.423	3	-0.38	MATTQSHTSDLTSEEQPASLDIMK	Met-loss+Acetyl@1;HexNAc@3=7	Met-loss+Acetyl@1;HexNAc@3=7	E20200929_01e	107.521	1	24	28.4	1.1e-11	2	69481.9	EVOLUTIONARILY CONSERVED C-TERMINAL REGION 5	ECT5	EtHCD	Eclipse pd-EtHCD	N14	EtHCD_m2
AT3G13060	AT3G13060.2	912.424	3	0.5	MATTQSHTSDLTSEEQPASLDIMK	Met-loss+Acetyl@1;HexNAc@4|6	Met-loss+Acetyl@1;HexNAc@4|6	E20201009_15e	90.89	1	24	43.4	5.3e-10	2	69481.9	EVOLUTIONARILY CONSERVED C-TERMINAL REGION 5	ECT5	EtHCD	Eclipse pd-EtHCD	N14	EtHCD_m2
AT3G13060	AT3G13060.2	912.423	3	-0.16	MATTQSHTSDLTSEEQPASLDIMK	Met-loss+Acetyl@1;HexNAc@6=5	Met-loss+Acetyl@1;HexNAc@6=5	E20200929_01e	107.109	1	24	42.1	8.3e-11	2	69481.9	EVOLUTIONARILY CONSERVED C-TERMINAL REGION 5	ECT5	EtHCD	Eclipse pd-EtHCD	N14	EtHCD_m2
AT3G13060	AT3G13060.2	912.43	3	6.6	MATTQSHTSDLTSEEQPASLDIMK	HexNAc@Neutral loss=49;Met-loss+Acetyl@1	HexNAc@1-24=49;Met-loss+Acetyl@1	Q20200903_14	86.766	1	24	61.1	2.5e-17	2	69481.9	EVOLUTIONARILY CONSERVED C-TERMINAL REGION 5	ECT5	HCD	QE_204_filtered	N14	HCD_m
AT3G13060	AT3G13060.2	912.424	3	0.5	MATTQSHTSDLTSEEQPASLDIMK	HexNAc@Neutral loss=28;Met-loss+Acetyl@1	HexNAc@1-24=28;Met-loss+Acetyl@1	E20201009_15	90.888	1	24	34.8	1.1e-12	2	69481.9	EVOLUTIONARILY CONSERVED C-TERMINAL REGION 5	ECT5	HCD	Eclipse_204_Filtered	N14	HCD_m
AT3G13060	AT3G13060.2	840.411	4	-2.4	EQTVPANNETSASFKSSQEAPVVVHPAK	HexNAc@11=9;HexNAc@16|17	HexNAc@35=9;HexNAc@40|41	E20200929_02e	63.703	25	52	22.8	7.6e-06	2	69481.9	EVOLUTIONARILY CONSERVED C-TERMINAL REGION 5	ECT5	EtHCD	Eclipse pd-EtHCD	N14	EtHCD_m1
AT3G13060	AT3G13060.2	840.411	4	-2.4	EQTVPANNETSASFKSSQEAPVVVHPAK	HexNAc@11=10;HexNAc@16|17	HexNAc@35=10;HexNAc@40|41	E20200929_02e	63.703	25	52	22.8	2.2e-06	2	69481.9	EVOLUTIONARILY CONSERVED C-TERMINAL REGION 5	ECT5	EtHCD	Eclipse pd-EtHCD	N14	EtHCD_m2
AT3G13060	AT3G13060.2	840.414	4	2.2	EQTVPANNETSASFKSSQEAPVVVHPAK	HexNAc@11=6;HexNAc@16|17	HexNAc@35=6;HexNAc@40|41	E20210820_05e	42.36	25	52	43.7	4.6e-11	2	69481.9	EVOLUTIONARILY CONSERVED C-TERMINAL REGION 5	ECT5	EtHCD	Eclipse pd-EtHCD	N14	EtHCD_m2
AT3G13060	AT3G13060.2	789.644	4	2.2	EQTVPANNETSASFKSSQEAPVVVHPAK	HexNAc@16|17	HexNAc@40|41	E20210820_06e	42.847	25	52	57	8.7e-13	2	69481.9	EVOLUTIONARILY CONSERVED C-TERMINAL REGION 5	ECT5	EtHCD	Eclipse pd-EtHCD	N14	EtHCD_m2
AT3G13060	AT3G13060.2	913.428	2	2.6	EQTVPANNETSASFK	HexNAc@Neutral loss=9	HexNAc@25-39=9	Q20200903_11	41.322	25	39	14.1	6.8e-06	2	69481.9	EVOLUTIONARILY CONSERVED C-TERMINAL REGION 5	ECT5	HCD	QE_204_filtered	N14	HCD_m
AT3G13060	AT3G13060.2	789.644	4	2.2	EQTVPANNETSASFKSSQEAPVVVHPAK	HexNAc@Neutral loss=23	HexNAc@25-52=23	E20210820_06f	42.84	25	52	38.3	2.3e-10	2	69481.9	EVOLUTIONARILY CONSERVED C-TERMINAL REGION 5	ECT5	HCD	Eclipse_204_Filtered	N14	HCD_m
AT3G13060	AT3G13060.2	776.404	2	-0.9	SSQEAPVVVHPAK	HexNAc@Neutral loss|1|2	HexNAc@40-52|40|41	E20200929_01e	35.168	40	52	28.2	4.9e-07	2	69481.9	EVOLUTIONARILY CONSERVED C-TERMINAL REGION 5	ECT5	EtHCD	Eclipse pd-EtHCD	N14	EtHCD_m1
AT3G13060	AT3G13060.2	517.939	3	1.3	SSQEAPVVVHPAK	HexNAc@Neutral loss|1|2	HexNAc@40-52|40|41	E20201009_15e	28.108	40	52	25.8	9.5e-08	2	69481.9	EVOLUTIONARILY CONSERVED C-TERMINAL REGION 5	ECT5	EtHCD	Eclipse pd-EtHCD	N14	EtHCD_m1
AT3G13060	AT3G13060.2	776.404	2	-0.64	SSQEAPVVVHPAK	HexNAc@Neutral loss|1	HexNAc@40-52|40	E20200930_16e	37.326	40	52	39.3	4.2e-09	2	69481.9	EVOLUTIONARILY CONSERVED C-TERMINAL REGION 5	ECT5	EtHCD	Eclipse pd-EtHCD	N14	EtHCD_m1
AT3G13060	AT3G13060.2	517.938	3	-1.2	SSQEAPVVVHPAK	HexNAc@Neutral loss=10	HexNAc@40-52=10	E20200929_01e	35.073	40	52	41.9	9.7e-13	2	69481.9	EVOLUTIONARILY CONSERVED C-TERMINAL REGION 5	ECT5	EtHCD	Eclipse pd-EtHCD	N14	EtHCD_m1
AT3G13060	AT3G13060.2	776.404	2	-0.64	SSQEAPVVVHPAK	HexNAc@1=3	HexNAc@40=3	E20200930_16e	37.326	40	52	37.4	4.8e-09	2	69481.9	EVOLUTIONARILY CONSERVED C-TERMINAL REGION 5	ECT5	EtHCD	Eclipse pd-EtHCD	N14	EtHCD_m2
AT3G13060	AT3G13060.2	517.938	3	-0.82	SSQEAPVVVHPAK	HexNAc@1=7	HexNAc@40=7	E20200930_16e	37.742	40	52	39.9	7.1e-12	2	69481.9	EVOLUTIONARILY CONSERVED C-TERMINAL REGION 5	ECT5	EtHCD	Eclipse pd-EtHCD	N14	EtHCD_m2
AT3G13060	AT3G13060.2	776.407	2	3.1	SSQEAPVVVHPAK	HexNAc@Neutral loss=34	HexNAc@40-52=34	Q20200903_15	25.714	40	52	21.8	2e-09	2	69481.9	EVOLUTIONARILY CONSERVED C-TERMINAL REGION 5	ECT5	HCD	QE_204_filtered	N14	HCD_m
AT3G13060	AT3G13060.2	776.404	2	-0.64	SSQEAPVVVHPAK	HexNAc@Neutral loss=48	HexNAc@40-52=48	E20200930_16	37.323	40	52	38.7	1.1e-12	2	69481.9	EVOLUTIONARILY CONSERVED C-TERMINAL REGION 5	ECT5	HCD	Eclipse_204_Filtered	N14	HCD_m
AT3G13060	AT3G13060.2	517.938	3	-0.82	SSQEAPVVVHPAK	HexNAc@Neutral loss=44	HexNAc@40-52=44	E20200930_16	37.735	40	52	33.5	5e-16	2	69481.9	EVOLUTIONARILY CONSERVED C-TERMINAL REGION 5	ECT5	HCD	Eclipse_204_Filtered	N14	HCD_m
AT3G13060	AT3G13060.2	517.94	3	2.3	SSQEAPVVVHPAK	HexNAc@Neutral loss=23	HexNAc@40-52=23	Q20200903_16	25.972	40	52	30.4	3.6e-14	2	69481.9	EVOLUTIONARILY CONSERVED C-TERMINAL REGION 5	ECT5	HCD	QE_204_filtered	N14	HCD_m
AT3G13060	AT3G13060.2	517.94	3	3.1	SSQEAPVVVHPAK	HexNAc@Neutral loss=29	HexNAc@40-52=29	Q20200903_15	26.049	40	52	28.5	1.5e-12	2	69481.9	EVOLUTIONARILY CONSERVED C-TERMINAL REGION 5	ECT5	HCD	QE_total	N14	HCD_m
AT3G13060	AT3G13060.2	517.94	3	2.3	SSQEAPVVVHPAK	HexNAc@Neutral loss=20	HexNAc@40-52=20	E20210820_03f	16.965	40	52	18.1	1.4e-07	2	69481.9	EVOLUTIONARILY CONSERVED C-TERMINAL REGION 5	ECT5	HCD	Eclipse_204_Filtered	N14	HCD_m
AT3G13060	AT3G13060.2	1108.2	3	3.4	HSSSISPALSPQPLGSYGSYGQNIPMGSQR	HexNAc@Neutral loss=13;Oxidation@26	HexNAc@244-273=13;Oxidation@269	Q20200903_30	80.891	244	273	62.3	1.3e-20	2	69481.9	EVOLUTIONARILY CONSERVED C-TERMINAL REGION 5	ECT5	HCD	QE_total	N14	HCD_m
AT3G13060	AT3G13060.2	831.4	4	4.4	HSSSISPALSPQPLGSYGSYGQNIPMGSQR	Oxidation@26;HexNAc@Neutral loss|16|19	Oxidation@269;HexNAc@244-273|259|262	Q20200903_30	81.026	244	273	37.5	7e-12	2	69481.9	EVOLUTIONARILY CONSERVED C-TERMINAL REGION 5	ECT5	HCD	QE_total	N14	HCD_m
AT3G13060	AT3G13060.2	1102.87	3	4	HSSSISPALSPQPLGSYGSYGQNIPMGSQR	HexNAc@Neutral loss=45	HexNAc@244-273=45	Q20200903_31	87.761	244	273	75.5	1.3e-21	2	69481.9	EVOLUTIONARILY CONSERVED C-TERMINAL REGION 5	ECT5	HCD	QE_total	N14	HCD_m
AT3G13060	AT3G13060.2	827.401	4	3.8	HSSSISPALSPQPLGSYGSYGQNIPMGSQR	HexNAc@Neutral loss|16|19	HexNAc@244-273|259|262	Q20200903_31	87.793	244	273	32.7	1.5e-10	2	69481.9	EVOLUTIONARILY CONSERVED C-TERMINAL REGION 5	ECT5	HCD	QE_total	N14	HCD_m
AT3G13060	AT3G13060.2	831.918	4	-1.2	RQPSLPSAGVVAGENEHKPASAALPTDFMK	HexNAc@21=24;Oxidation@29	HexNAc@585=24;Oxidation@593	E20200930_18e	83.679	565	594	61.6	1.3e-16	1	69481.9	EVOLUTIONARILY CONSERVED C-TERMINAL REGION 5	ECT5	EtHCD	Eclipse pd-EtHCD	N14	EtHCD_m1
AT3G13060	AT3G13060.2	665.737	5	0.3	RQPSLPSAGVVAGENEHKPASAALPTDFMK	Oxidation@29;HexNAc@21|26	Oxidation@593;HexNAc@585|590	E20201009_20e	66.443	565	594	50.5	3.9e-12	1	69481.9	EVOLUTIONARILY CONSERVED C-TERMINAL REGION 5	ECT5	EtHCD	Eclipse pd-EtHCD	N14	EtHCD_m1
AT3G13060	AT3G13060.2	827.918	4	-1.9	RQPSLPSAGVVAGENEHKPASAALPTDFMK	HexNAc@21=16	HexNAc@585=16	E20200930_19e	94.371	565	594	56.5	7.2e-16	1	69481.9	EVOLUTIONARILY CONSERVED C-TERMINAL REGION 5	ECT5	EtHCD	Eclipse pd-EtHCD	N14	EtHCD_m1
AT3G13060	AT3G13060.2	831.918	4	-1.2	RQPSLPSAGVVAGENEHKPASAALPTDFMK	HexNAc@21=25;Oxidation@29	HexNAc@585=25;Oxidation@593	E20200930_18e	83.679	565	594	61.6	3.5e-17	1	69481.9	EVOLUTIONARILY CONSERVED C-TERMINAL REGION 5	ECT5	EtHCD	Eclipse pd-EtHCD	N14	EtHCD_m2
AT3G13060	AT3G13060.2	665.737	5	0.3	RQPSLPSAGVVAGENEHKPASAALPTDFMK	Oxidation@29;HexNAc@21|26	Oxidation@593;HexNAc@585|590	E20201009_20e	66.443	565	594	50.5	3.6e-12	1	69481.9	EVOLUTIONARILY CONSERVED C-TERMINAL REGION 5	ECT5	EtHCD	Eclipse pd-EtHCD	N14	EtHCD_m2
AT3G13060	AT3G13060.2	827.918	4	-1.9	RQPSLPSAGVVAGENEHKPASAALPTDFMK	HexNAc@21=16	HexNAc@585=16	E20200930_19e	94.371	565	594	56.5	2.6e-15	1	69481.9	EVOLUTIONARILY CONSERVED C-TERMINAL REGION 5	ECT5	EtHCD	Eclipse pd-EtHCD	N14	EtHCD_m2
AT3G13060	AT3G13060.2	831.922	4	3.9	RQPSLPSAGVVAGENEHKPASAALPTDFMK	HexNAc@21=28;Oxidation@29	HexNAc@585=28;Oxidation@593	E20210820_05e	59.166	565	594	57.3	3.5e-16	1	69481.9	EVOLUTIONARILY CONSERVED C-TERMINAL REGION 5	ECT5	EtHCD	Eclipse pd-EtHCD	N14	EtHCD_m2
AT3G13060	AT3G13060.2	827.922	4	2.4	RQPSLPSAGVVAGENEHKPASAALPTDFMK	HexNAc@21=29	HexNAc@585=29	E20210820_07e	68.39	565	594	70.7	1.7e-17	1	69481.9	EVOLUTIONARILY CONSERVED C-TERMINAL REGION 5	ECT5	EtHCD	Eclipse pd-EtHCD	N14	EtHCD_m2
AT3G13060	AT3G13060.2	662.539	5	2.1	RQPSLPSAGVVAGENEHKPASAALPTDFMK	HexNAc@21=12	HexNAc@585=12	E20210820_07e	68.437	565	594	61	4.3e-13	1	69481.9	EVOLUTIONARILY CONSERVED C-TERMINAL REGION 5	ECT5	EtHCD	Eclipse pd-EtHCD	N14	EtHCD_m2
AT3G13060	AT3G13060.2	831.917	4	-2.4	RQPSLPSAGVVAGENEHKPASAALPTDFMK	HexNAc@Neutral loss=29;Oxidation@29	HexNAc@565-594=29;Oxidation@593	E20200929_08	80.61	565	594	43.7	4.1e-10	1	69481.9	EVOLUTIONARILY CONSERVED C-TERMINAL REGION 5	ECT5	HCD	Eclipse_204_Filtered	N14	HCD_m
AT3G13060	AT3G13060.2	665.737	5	0.3	RQPSLPSAGVVAGENEHKPASAALPTDFMK	HexNAc@Neutral loss=25;Oxidation@29	HexNAc@565-594=25;Oxidation@593	E20201009_20	66.44	565	594	17.5	8.7e-07	1	69481.9	EVOLUTIONARILY CONSERVED C-TERMINAL REGION 5	ECT5	HCD	Eclipse_204_Filtered	N14	HCD_m
AT3G13060	AT3G13060.2	827.919	4	-0.78	RQPSLPSAGVVAGENEHKPASAALPTDFMK	HexNAc@Neutral loss=21	HexNAc@565-594=21	E20201009_21	75.359	565	594	19.9	2e-07	1	69481.9	EVOLUTIONARILY CONSERVED C-TERMINAL REGION 5	ECT5	HCD	Eclipse_204_Filtered	N14	HCD_m
AT3G13060	AT3G13060.2	662.536	5	-1.7	RQPSLPSAGVVAGENEHKPASAALPTDFMK	HexNAc@Neutral loss=17	HexNAc@565-594=17	E20200929_09	92.808	565	594	19.2	6e-06	1	69481.9	EVOLUTIONARILY CONSERVED C-TERMINAL REGION 5	ECT5	HCD	Eclipse_204_Filtered	N14	HCD_m
AT3G13060	AT3G13060.2	827.924	4	4.4	RQPSLPSAGVVAGENEHKPASAALPTDFMK	HexNAc@Neutral loss=23	HexNAc@565-594=23	Q20200903_27	72.078	565	594	38	3.9e-12	1	69481.9	EVOLUTIONARILY CONSERVED C-TERMINAL REGION 5	ECT5	HCD	QE_total	N14	HCD_m
AT3G13060	AT3G13060.2	662.539	5	2.8	RQPSLPSAGVVAGENEHKPASAALPTDFMK	HexNAc@Neutral loss=22	HexNAc@565-594=22	Q20200903_27	72.467	565	594	39.2	5.2e-13	1	69481.9	EVOLUTIONARILY CONSERVED C-TERMINAL REGION 5	ECT5	HCD	QE_total	N14	HCD_m
AT3G13060	AT3G13060.2	831.922	4	3.9	RQPSLPSAGVVAGENEHKPASAALPTDFMK	HexNAc@Neutral loss=28;Oxidation@29	HexNAc@565-594=28;Oxidation@593	E20210820_05f	59.16	565	594	30.5	5.6e-08	1	69481.9	EVOLUTIONARILY CONSERVED C-TERMINAL REGION 5	ECT5	HCD	Eclipse_204_Filtered	N14	HCD_m
AT3G13060	AT3G13060.2	827.922	4	2.4	RQPSLPSAGVVAGENEHKPASAALPTDFMK	HexNAc@Neutral loss=43	HexNAc@565-594=43	E20210820_07f	68.385	565	594	54.1	6.3e-13	1	69481.9	EVOLUTIONARILY CONSERVED C-TERMINAL REGION 5	ECT5	HCD	Eclipse_204_Filtered	N14	HCD_m
AT3G13060	AT3G13060.2	662.539	5	2.1	RQPSLPSAGVVAGENEHKPASAALPTDFMK	HexNAc@Neutral loss=34	HexNAc@565-594=34	E20210820_07f	68.431	565	594	28.5	2.8e-08	1	69481.9	EVOLUTIONARILY CONSERVED C-TERMINAL REGION 5	ECT5	HCD	Eclipse_204_Filtered	N14	HCD_m
AT3G13060	AT3G13060.2	792.892	4	-1.3	QPSLPSAGVVAGENEHKPASAALPTDFMK	HexNAc@20=17;Oxidation@28	HexNAc@585=17;Oxidation@593	E20200929_07e	92.045	566	594	22.4	2e-06	1	69481.9	EVOLUTIONARILY CONSERVED C-TERMINAL REGION 5	ECT5	EtHCD	Eclipse pd-EtHCD	N14	EtHCD_m1
AT3G13060	AT3G13060.2	788.893	4	-1.6	QPSLPSAGVVAGENEHKPASAALPTDFMK	HexNAc@20=11	HexNAc@585=11	E20200929_08e	102.703	566	594	53.2	1e-13	1	69481.9	EVOLUTIONARILY CONSERVED C-TERMINAL REGION 5	ECT5	EtHCD	Eclipse pd-EtHCD	N14	EtHCD_m1
AT3G13060	AT3G13060.2	792.892	4	-1.3	QPSLPSAGVVAGENEHKPASAALPTDFMK	HexNAc@20=19;Oxidation@28	HexNAc@585=19;Oxidation@593	E20200929_07e	92.045	566	594	22.4	2.9e-07	1	69481.9	EVOLUTIONARILY CONSERVED C-TERMINAL REGION 5	ECT5	EtHCD	Eclipse pd-EtHCD	N14	EtHCD_m2
AT3G13060	AT3G13060.2	788.893	4	-1.6	QPSLPSAGVVAGENEHKPASAALPTDFMK	HexNAc@20=10	HexNAc@585=10	E20200929_08e	102.703	566	594	53.2	3.3e-13	1	69481.9	EVOLUTIONARILY CONSERVED C-TERMINAL REGION 5	ECT5	EtHCD	Eclipse pd-EtHCD	N14	EtHCD_m2
AT3G13060	AT3G13060.2	505.269	2	-0.76	SFAQVVR	HexNAc@1	HexNAc@599	E20200929_05e	48.216	599	605	13.1	0.00011	1	69481.9	EVOLUTIONARILY CONSERVED C-TERMINAL REGION 5	ECT5	EtHCD	Eclipse pd-EtHCD	N14	EtHCD_m2
AT3G13060	AT3G13060.2	1071.84	3	-1	LDEGSKEAVKASSSPDAITTAAVSSGQSN	HexNAc&HexNAc@((Neutral loss&(12|13|14|19|20|24|25))|(12&(13|14|19|20|24|25|28|29))|(13&(14|19|20|24|25|28|29))|(14&(19|20|24|25|28|29))|(19&(20|24|25|28|29))|(20&(24|25|28|29))|(24&(25|28|29))|(25&(28|29)))	HexNAc&HexNAc@((606-798&(617|618|619|624|625|629|630))|(617&(618|619|624|625|629|630|633|634))|(618&(619|624|625|629|630|633|634))|(619&(624|625|629|630|633|634))|(624&(625|629|630|633|634))|(625&(629|630|633|634))|(629&(630|633|634))|(630&(633|634)))	E20201009_15e	57.193	606	634	13.6	8e-05	1	69481.9	EVOLUTIONARILY CONSERVED C-TERMINAL REGION 5	ECT5	EtHCD	Eclipse pd-EtHCD	N14	EtHCD_m1
AT3G13060	AT3G13060.2	1139.54	3	0.88	LDEGSKEAVKASSSPDAITTAAVSSGQSN	HexNAc&HexNAc&HexNAc@((Neutral loss&(12&(28|29))|(13&(28|29))|(14&(28|29))|(19&(28|29))|(20&(28|29))|(24&(28|29))|(25&(28|29)))|(12&(13&(14|19|20|24|25))|(14&(19|20|24|25))|(19&(20|24|25))|(20&(24|25))|(24&25))|(13&(14&(19|20|24|25))|(19&(20|24|25))|(20&(24|25))|(24&25))|(14&(19&(20|24|25))|(20&(24|25))|(24&25))|(19&(20&(24|25))|(24&25)|(28&29))|(20&(24&25)|(28&29)))	HexNAc&HexNAc&HexNAc@((606-953&(617&(633|634))|(618&(633|634))|(619&(633|634))|(624&(633|634))|(625&(633|634))|(629&(633|634))|(630&(633|634)))|(617&(618&(619|624|625|629|630))|(619&(624|625|629|630))|(624&(625|629|630))|(625&(629|630))|(629&630))|(618&(619&(624|625|629|630))|(624&(625|629|630))|(625&(629|630))|(629&630))|(619&(624&(625|629|630))|(625&(629|630))|(629&630))|(624&(625&(629|630))|(6…	E20201009_15e	53.15	606	634	13	0.00018	1	69481.9	EVOLUTIONARILY CONSERVED C-TERMINAL REGION 5	ECT5	EtHCD	Eclipse pd-EtHCD	N14	EtHCD_m1
AT3G13060	AT3G13060.2	1139.54	3	0.88	LDEGSKEAVKASSSPDAITTAAVSSGQSN	HexNAc&HexNAc&HexNAc@((12&(13&(14|19|20|24|25))|(14&(19|20|24|25))|(19&(20|24|25))|(20&(24|25))|(24&25)|(28&29))|(13&(14&(19|20|24|25))|(19&(20|24|25))|(20&(24|25))|(24&25)|(28&29))|(14&(19&(20|24|25))|(20&(24|25))|(24&25)|(28&29))|(19&(20&(24|25))|(24&25)|(28&29))|(20&(24&25)|(28&29))|(24&28&29)|(25&28&29))	HexNAc&HexNAc&HexNAc@((617&(618&(619|624|625|629|630))|(619&(624|625|629|630))|(624&(625|629|630))|(625&(629|630))|(629&630)|(633&634))|(618&(619&(624|625|629|630))|(624&(625|629|630))|(625&(629|630))|(629&630)|(633&634))|(619&(624&(625|629|630))|(625&(629|630))|(629&630)|(633&634))|(624&(625&(629|630))|(629&630)|(633&634))|(625&(629&630)|(633&634))|(629&633&634)|(630&633&634))	E20201009_15e	53.15	606	634	13	0.00022	1	69481.9	EVOLUTIONARILY CONSERVED C-TERMINAL REGION 5	ECT5	EtHCD	Eclipse pd-EtHCD	N14	EtHCD_m2
AT3G13060	AT3G13060.2	1071.84	3	-1	LDEGSKEAVKASSSPDAITTAAVSSGQSN	HexNAc&HexNAc@((12&(13|14|19|20|24|25|28|29))|(13&(14|19|20|24|25|28|29))|(14&(19|20|24|25|28|29))|(19&(20|24|25|28|29))|(20&(24|25|28|29))|(24&(25|28|29))|(25&(28|29)))	HexNAc&HexNAc@((617&(618|619|624|625|629|630|633|634))|(618&(619|624|625|629|630|633|634))|(619&(624|625|629|630|633|634))|(624&(625|629|630|633|634))|(625&(629|630|633|634))|(629&(630|633|634))|(630&(633|634)))	E20201009_15e	57.193	606	634	13.6	2e-05	1	69481.9	EVOLUTIONARILY CONSERVED C-TERMINAL REGION 5	ECT5	EtHCD	Eclipse pd-EtHCD	N14	EtHCD_m2
AT3G13060	AT3G13060.2	862.074	3	-0.72	EAVKASSSPDAITTAAVSSGQSN	HexNAc@6=9;HexNAc@Neutral loss|23	HexNAc@617=9;HexNAc@612-634|634	E20201009_15e	56.959	612	634	37	3.5e-10	1	69481.9	EVOLUTIONARILY CONSERVED C-TERMINAL REGION 5	ECT5	EtHCD	Eclipse pd-EtHCD	N14	EtHCD_m1
AT3G13060	AT3G13060.2	1292.61	2	-2.3	EAVKASSSPDAITTAAVSSGQSN	HexNAc&HexNAc@((Neutral loss&(6|7|8))|(6&(18|19|22|23))|(7&(18|19|22|23))|(8&(18|19|22|23)))	HexNAc&HexNAc@((612-689&(617|618|619))|(617&(629|630|633|634))|(618&(629|630|633|634))|(619&(629|630|633|634)))	E20200929_01e	66.66	612	634	22.8	9.4e-06	1	69481.9	EVOLUTIONARILY CONSERVED C-TERMINAL REGION 5	ECT5	EtHCD	Eclipse pd-EtHCD	N14	EtHCD_m1
AT3G13060	AT3G13060.2	1292.61	2	-2.3	EAVKASSSPDAITTAAVSSGQSN	HexNAc&HexNAc@((6&(18|19|22|23))|(7&(18|19|22|23))|(8&(18|19|22|23)))	HexNAc&HexNAc@((617&(629|630|633|634))|(618&(629|630|633|634))|(619&(629|630|633|634)))	E20200929_01e	66.66	612	634	22.8	1.1e-06	1	69481.9	EVOLUTIONARILY CONSERVED C-TERMINAL REGION 5	ECT5	EtHCD	Eclipse pd-EtHCD	N14	EtHCD_m2
AT3G13060	AT3G13060.2	862.074	3	-1.6	EAVKASSSPDAITTAAVSSGQSN	HexNAc@6=11;HexNAc@18|19|23	HexNAc@617=11;HexNAc@629|630|634	E20200930_16e	68.664	612	634	28	3.9e-09	1	69481.9	EVOLUTIONARILY CONSERVED C-TERMINAL REGION 5	ECT5	EtHCD	Eclipse pd-EtHCD	N14	EtHCD_m2
AT3G13060	AT3G13060.2	862.074	3	-0.72	EAVKASSSPDAITTAAVSSGQSN	HexNAc@6=10;HexNAc@Neutral loss	HexNAc@617=10;HexNAc@634=10	E20201009_15e	56.959	612	634	37	8e-12	1	69481.9	EVOLUTIONARILY CONSERVED C-TERMINAL REGION 5	ECT5	EtHCD	Eclipse pd-EtHCD	N14	EtHCD_m2
AT3G13060	AT3G13060.2	1292.61	2	3.5	EAVKASSSPDAITTAAVSSGQSN	HexNAc&HexNAc@((Neutral loss&(7|8))|(7&8))	HexNAc&HexNAc@((612-639&(618|619))|(618&619))	Q20200903_14	53.223	612	634	25.9	2.4e-10	1	69481.9	EVOLUTIONARILY CONSERVED C-TERMINAL REGION 5	ECT5	HCD	QE_204_filtered	N14	HCD_m
AT3G13060	AT3G13060.2	929.772	3	3.6	EAVKASSSPDAITTAAVSSGQSN	HexNAc@Neutral loss=13;HexNAc@13=13;HexNAc@14=13	HexNAc@612-634=13;HexNAc@624=13;HexNAc@625=13	Q20200903_13	48.506	612	634	25.5	1.3e-08	1	69481.9	EVOLUTIONARILY CONSERVED C-TERMINAL REGION 5	ECT5	HCD	QE_204_filtered	N14	HCD_m
AT3G13060	AT3G13060.2	862.078	3	3.3	EAVKASSSPDAITTAAVSSGQSN	HexNAc&HexNAc@((Neutral loss&(13|14))|(13&14))	HexNAc&HexNAc@((612-643&(624|625))|(624&625))	Q20200903_14	53.516	612	634	16.7	2e-08	1	69481.9	EVOLUTIONARILY CONSERVED C-TERMINAL REGION 5	ECT5	HCD	QE_204_filtered	N14	HCD_m
AT3G13060	AT3G13060.2	862.08	3	5.1	EAVKASSSPDAITTAAVSSGQSN	HexNAc&HexNAc@((Neutral loss&(13|14))|(13&14))	HexNAc&HexNAc@((612-643&(624|625))|(624&625))	Q20200903_15	53.136	612	634	32	1.8e-10	1	69481.9	EVOLUTIONARILY CONSERVED C-TERMINAL REGION 5	ECT5	HCD	QE_204_filtered	N14	HCD_m
AT3G13060	AT3G13060.2	1191.07	2	1.7	EAVKASSSPDAITTAAVSSGQSN	HexNAc@Neutral loss=48	HexNAc@612-634=48	Q20200903_15	53.307	612	634	48.6	2.2e-14	1	69481.9	EVOLUTIONARILY CONSERVED C-TERMINAL REGION 5	ECT5	HCD	QE_204_filtered	N14	HCD_m
AT3G13060	AT3G13060.2	794.385	3	4.2	EAVKASSSPDAITTAAVSSGQSN	HexNAc@Neutral loss=9	HexNAc@612-634=9	Q20200903_16	56.995	612	634	12.5	1.5e-05	1	69481.9	EVOLUTIONARILY CONSERVED C-TERMINAL REGION 5	ECT5	HCD	QE_204_filtered	N14	HCD_m
AT3G13060	AT3G13060.2	1292.61	2	-2.3	EAVKASSSPDAITTAAVSSGQSN	HexNAc&HexNAc@((Neutral loss&(6|7|8|13))|(6&(7|8))|(7&8))	HexNAc&HexNAc@((612-654&(617|618|619|624))|(617&(618|619))|(618&619))	E20200929_01	66.657	612	634	34.8	1.2e-11	1	69481.9	EVOLUTIONARILY CONSERVED C-TERMINAL REGION 5	ECT5	HCD	Eclipse_204_Filtered	N14	HCD_m
AT3G13060	AT3G13060.2	862.075	3	-0.023	EAVKASSSPDAITTAAVSSGQSN	HexNAc&HexNAc@((Neutral loss&(6|7|8|13))|(6&(7|8))|(7&8))	HexNAc&HexNAc@((612-654&(617|618|619|624))|(617&(618|619))|(618&619))	E20201009_16	56.985	612	634	20.3	2e-06	1	69481.9	EVOLUTIONARILY CONSERVED C-TERMINAL REGION 5	ECT5	HCD	Eclipse_204_Filtered	N14	HCD_m
AT3G13060	AT3G13060.2	862.074	3	-0.72	EAVKASSSPDAITTAAVSSGQSN	HexNAc@Neutral loss=9;HexNAc@7|8|13	HexNAc@612-634=9;HexNAc@618|619|624	E20201009_15	56.957	612	634	38	2.2e-10	1	69481.9	EVOLUTIONARILY CONSERVED C-TERMINAL REGION 5	ECT5	HCD	Eclipse_204_Filtered	N14	HCD_m
AT3G13060	AT3G13060.2	1292.61	2	-1.4	EAVKASSSPDAITTAAVSSGQSN	HexNAc@Neutral loss=7;HexNAc@13=7	HexNAc@612-634=7;HexNAc@624=7	E20200930_16	68.704	612	634	22	1.8e-08	1	69481.9	EVOLUTIONARILY CONSERVED C-TERMINAL REGION 5	ECT5	HCD	Eclipse_204_Filtered	N14	HCD_m
AT3G13060	AT3G13060.2	862.074	3	-1.6	EAVKASSSPDAITTAAVSSGQSN	HexNAc@Neutral loss=9;HexNAc@13|14	HexNAc@612-634=9;HexNAc@624|625	E20200930_16	68.661	612	634	39.1	1.9e-10	1	69481.9	EVOLUTIONARILY CONSERVED C-TERMINAL REGION 5	ECT5	HCD	Eclipse_204_Filtered	N14	HCD_m
AT3G13060	AT3G13060.2	862.074	3	-1.5	EAVKASSSPDAITTAAVSSGQSN	HexNAc&HexNAc@((Neutral loss&(6|7|8|13|14))|(13&14))	HexNAc&HexNAc@((612-649&(617|618|619|624|625))|(624&625))	E20200929_01	66.601	612	634	23.5	8.6e-07	1	69481.9	EVOLUTIONARILY CONSERVED C-TERMINAL REGION 5	ECT5	HCD	Eclipse_204_Filtered	N14	HCD_m
AT3G13060	AT3G13060.2	1191.07	2	-1.6	EAVKASSSPDAITTAAVSSGQSN	HexNAc@Neutral loss=25	HexNAc@612-634=25	E20200930_16	68.793	612	634	39.4	1.2e-12	1	69481.9	EVOLUTIONARILY CONSERVED C-TERMINAL REGION 5	ECT5	HCD	Eclipse_204_Filtered	N14	HCD_m
AT3G13060	AT3G13060.2	1078.99	2	0.00062	ASSSPDAITTAAVSSGQSN	HexNAc&HexNAc@((2&(14|15))|(3&(14|15))|(4&(14|15)))	HexNAc&HexNAc@((617&(629|630))|(618&(629|630))|(619&(629|630)))	E20201009_15e	61.647	616	634	21.3	2.8e-05	1	69481.9	EVOLUTIONARILY CONSERVED C-TERMINAL REGION 5	ECT5	EtHCD	Eclipse pd-EtHCD	N14	EtHCD_m1
AT3G13060	AT3G13060.2	977.447	2	-0.53	ASSSPDAITTAAVSSGQSN	HexNAc@2|3|4	HexNAc@617|618|619	E20200930_16e	79.461	616	634	38.9	1.1e-09	1	69481.9	EVOLUTIONARILY CONSERVED C-TERMINAL REGION 5	ECT5	EtHCD	Eclipse pd-EtHCD	N14	EtHCD_m1
AT3G13060	AT3G13060.2	1078.99	2	-1.6	ASSSPDAITTAAVSSGQSN	HexNAc&HexNAc@((Neutral loss&(2|3|4|9))|(2&(14|15|18|19))|(3&(14|15|18|19))|(4&(14|15|18|19))|(9&(14|15|18|19)))	HexNAc&HexNAc@((616-713&(617|618|619|624))|(617&(629|630|633|634))|(618&(629|630|633|634))|(619&(629|630|633|634))|(624&(629|630|633|634)))	E20200929_01e	71.533	616	634	21.2	2.8e-05	1	69481.9	EVOLUTIONARILY CONSERVED C-TERMINAL REGION 5	ECT5	EtHCD	Eclipse pd-EtHCD	N14	EtHCD_m1
AT3G13060	AT3G13060.2	719.66	3	-0.78	ASSSPDAITTAAVSSGQSN	HexNAc@14=8;HexNAc@2|3|4|9|10	HexNAc@629=8;HexNAc@617|618|619|624|625	E20200929_01e	71.726	616	634	28	3.6e-07	1	69481.9	EVOLUTIONARILY CONSERVED C-TERMINAL REGION 5	ECT5	EtHCD	Eclipse pd-EtHCD	N14	EtHCD_m1
AT3G13060	AT3G13060.2	1078.99	2	0.00062	ASSSPDAITTAAVSSGQSN	HexNAc&HexNAc@((2&(14|15))|(3&(14|15))|(4&(14|15)))	HexNAc&HexNAc@((617&(629|630))|(618&(629|630))|(619&(629|630)))	E20201009_15e	61.647	616	634	21.3	1.8e-06	1	69481.9	EVOLUTIONARILY CONSERVED C-TERMINAL REGION 5	ECT5	EtHCD	Eclipse pd-EtHCD	N14	EtHCD_m2
AT3G13060	AT3G13060.2	977.447	2	-0.53	ASSSPDAITTAAVSSGQSN	HexNAc@2|3|4|9	HexNAc@617|618|619|624	E20200929_02e	77.443	616	634	33.2	2.1e-09	1	69481.9	EVOLUTIONARILY CONSERVED C-TERMINAL REGION 5	ECT5	EtHCD	Eclipse pd-EtHCD	N14	EtHCD_m2
AT3G13060	AT3G13060.2	977.447	2	-0.53	ASSSPDAITTAAVSSGQSN	HexNAc@2|3|4	HexNAc@617|618|619	E20200930_16e	79.461	616	634	38.9	2e-08	1	69481.9	EVOLUTIONARILY CONSERVED C-TERMINAL REGION 5	ECT5	EtHCD	Eclipse pd-EtHCD	N14	EtHCD_m2
AT3G13060	AT3G13060.2	1078.99	2	0.19	ASSSPDAITTAAVSSGQSN	HexNAc&HexNAc@((2&(14|15))|(3&(14|15))|(4&(14|15))|(9&(14|15))|(10&(14|15)))	HexNAc&HexNAc@((617&(629|630))|(618&(629|630))|(619&(629|630))|(624&(629|630))|(625&(629|630)))	E20200930_16e	74.152	616	634	17	1.7e-05	1	69481.9	EVOLUTIONARILY CONSERVED C-TERMINAL REGION 5	ECT5	EtHCD	Eclipse pd-EtHCD	N14	EtHCD_m2
AT3G13060	AT3G13060.2	719.66	3	-0.78	ASSSPDAITTAAVSSGQSN	HexNAc@14=10;HexNAc@2|3|4|9|10	HexNAc@629=10;HexNAc@617|618|619|624|625	E20200929_01e	71.726	616	634	28	1.4e-08	1	69481.9	EVOLUTIONARILY CONSERVED C-TERMINAL REGION 5	ECT5	EtHCD	Eclipse pd-EtHCD	N14	EtHCD_m2
AT3G13060	AT3G13060.2	1078.99	2	1.6	ASSSPDAITTAAVSSGQSN	HexNAc&HexNAc@((Neutral loss&(2|3|4|9|10))|(2&(3|4))|(3&4)|(9&10))	HexNAc&HexNAc@((616-667&(617|618|619|624|625))|(617&(618|619))|(618&619)|(624&625))	Q20200903_14	58.646	616	634	24.2	5e-07	1	69481.9	EVOLUTIONARILY CONSERVED C-TERMINAL REGION 5	ECT5	HCD	QE_204_filtered	N14	HCD_m
AT3G13060	AT3G13060.2	719.661	3	0.89	ASSSPDAITTAAVSSGQSN	HexNAc&HexNAc@((Neutral loss&(9|10))|(9&10))	HexNAc&HexNAc@((616-645&(624|625))|(624&625))	Q20200903_14	58.644	616	634	20.9	1.3e-07	1	69481.9	EVOLUTIONARILY CONSERVED C-TERMINAL REGION 5	ECT5	HCD	QE_204_filtered	N14	HCD_m
AT3G13060	AT3G13060.2	977.448	2	0.6	ASSSPDAITTAAVSSGQSN	HexNAc@Neutral loss=9	HexNAc@616-634=9	Q20200903_16	62.87	616	634	18.9	3.1e-09	1	69481.9	EVOLUTIONARILY CONSERVED C-TERMINAL REGION 5	ECT5	HCD	QE_204_filtered	N14	HCD_m
AT3G13060	AT3G13060.2	651.968	3	1.3	ASSSPDAITTAAVSSGQSN	HexNAc@Neutral loss|9|10	HexNAc@616-634|624|625	Q20200903_15	62.962	616	634	14.7	3e-05	1	69481.9	EVOLUTIONARILY CONSERVED C-TERMINAL REGION 5	ECT5	HCD	QE_204_filtered	N14	HCD_m
AT3G13060	AT3G13060.2	1078.99	2	-1.6	ASSSPDAITTAAVSSGQSN	HexNAc&HexNAc@((Neutral loss&(2|3|4))|(2&(3|4))|(3&4))	HexNAc&HexNAc@((616-655&(617|618|619))|(617&(618|619))|(618&619))	E20200929_01	71.529	616	634	26.1	5.1e-07	1	69481.9	EVOLUTIONARILY CONSERVED C-TERMINAL REGION 5	ECT5	HCD	Eclipse_204_Filtered	N14	HCD_m
AT3G13060	AT3G13060.2	1078.99	2	0.19	ASSSPDAITTAAVSSGQSN	HexNAc&HexNAc@((Neutral loss&(2|3|4))|(2&(3|4))|(3&4))	HexNAc&HexNAc@((616-655&(617|618|619))|(617&(618|619))|(618&619))	E20200930_16	74.148	616	634	25.4	4.8e-08	1	69481.9	EVOLUTIONARILY CONSERVED C-TERMINAL REGION 5	ECT5	HCD	Eclipse_204_Filtered	N14	HCD_m
AT3G13060	AT3G13060.2	977.447	2	-0.53	ASSSPDAITTAAVSSGQSN	HexNAc@Neutral loss=41	HexNAc@616-634=41	E20200930_16	79.459	616	634	44.2	6.1e-15	1	69481.9	EVOLUTIONARILY CONSERVED C-TERMINAL REGION 5	ECT5	HCD	Eclipse_204_Filtered	N14	HCD_m
AT3G13060	AT3G13060.2	651.968	3	0.72	ASSSPDAITTAAVSSGQSN	HexNAc@Neutral loss=16	HexNAc@616-634=16	E20200930_16	79.592	616	634	11.7	5.9e-05	1	69481.9	EVOLUTIONARILY CONSERVED C-TERMINAL REGION 5	ECT5	HCD	Eclipse_204_Filtered	N14	HCD_m
AT3G50370	AT3G50370.1	690.341	2	-1.6	GSNGLNTSLASR	HexNAc@Neutral loss|2	HexNAc@81-92|82	E20200929_04e	49.279	81	92	28.9	5.8e-06	1	236266	UNKNOWN PROTEIN; FUNCTIONS IN: MOLECULAR_FUNCTION UNKNOWN; INVOLVED IN: BIOLOGICAL_PROCESS UNKNOWN; LOCATED IN: CELLULAR_COMPONENT UNKNOWN; EXPRESSED IN: 26 PLANT STRUCTURES; EXPRESSED DURING: 15 GROWTH STAGES; HAS 27734 BLAST HITS TO 16708 PROTEINS IN 1259 SPECIES: ARCHAE - 81; BACTERIA - 3434; METAZOA - 10876; FUNGI - 2514; PLANTS - 987; VIRUSES - 212; OTHER EUKARYOTES - 9630 (SOURCE: NCBI BLIN…		EtHCD	Eclipse pd-EtHCD	N14	EtHCD_m1
AT3G50370	AT3G50370.1	690.341	2	-1.6	GSNGLNTSLASR	HexNAc@2=18	HexNAc@82=18	E20200929_04e	49.279	81	92	28.9	2.1e-06	1	236266	UNKNOWN PROTEIN; FUNCTIONS IN: MOLECULAR_FUNCTION UNKNOWN; INVOLVED IN: BIOLOGICAL_PROCESS UNKNOWN; LOCATED IN: CELLULAR_COMPONENT UNKNOWN; EXPRESSED IN: 26 PLANT STRUCTURES; EXPRESSED DURING: 15 GROWTH STAGES; HAS 27734 BLAST HITS TO 16708 PROTEINS IN 1259 SPECIES: ARCHAE - 81; BACTERIA - 3434; METAZOA - 10876; FUNGI - 2514; PLANTS - 987; VIRUSES - 212; OTHER EUKARYOTES - 9630 (SOURCE: NCBI BLIN…		EtHCD	Eclipse pd-EtHCD	N14	EtHCD_m2
AT3G50370	AT3G50370.1	776.689	3	-1.4	GVSGMSSSLVDMRPQNQSGR	HexNAc@3=11;Oxidation@5;Oxidation@12	HexNAc@158=11;Oxidation@160;Oxidation@167	E20200929_06e	44.567	156	175	44.3	3.7e-15	1	236266	UNKNOWN PROTEIN; FUNCTIONS IN: MOLECULAR_FUNCTION UNKNOWN; INVOLVED IN: BIOLOGICAL_PROCESS UNKNOWN; LOCATED IN: CELLULAR_COMPONENT UNKNOWN; EXPRESSED IN: 26 PLANT STRUCTURES; EXPRESSED DURING: 15 GROWTH STAGES; HAS 27734 BLAST HITS TO 16708 PROTEINS IN 1259 SPECIES: ARCHAE - 81; BACTERIA - 3434; METAZOA - 10876; FUNGI - 2514; PLANTS - 987; VIRUSES - 212; OTHER EUKARYOTES - 9630 (SOURCE: NCBI BLIN…		EtHCD	Eclipse pd-EtHCD	N14	EtHCD_m1
AT3G50370	AT3G50370.1	771.357	3	-1.4	GVSGMSSSLVDMRPQNQSGR	HexNAc@3=22;Oxidation@5=47	HexNAc@158=22;Oxidation@160=47	E20200930_18e	61.114	156	175	36.5	2.2e-12	1	236266	UNKNOWN PROTEIN; FUNCTIONS IN: MOLECULAR_FUNCTION UNKNOWN; INVOLVED IN: BIOLOGICAL_PROCESS UNKNOWN; LOCATED IN: CELLULAR_COMPONENT UNKNOWN; EXPRESSED IN: 26 PLANT STRUCTURES; EXPRESSED DURING: 15 GROWTH STAGES; HAS 27734 BLAST HITS TO 16708 PROTEINS IN 1259 SPECIES: ARCHAE - 81; BACTERIA - 3434; METAZOA - 10876; FUNGI - 2514; PLANTS - 987; VIRUSES - 212; OTHER EUKARYOTES - 9630 (SOURCE: NCBI BLIN…		EtHCD	Eclipse pd-EtHCD	N14	EtHCD_m1
AT3G50370	AT3G50370.1	771.359	3	0.18	GVSGMSSSLVDMRPQNQSGR	HexNAc@3=29;Oxidation@12=85	HexNAc@158=29;Oxidation@167=85	E20201009_20e	48.596	156	175	51.8	2.5e-15	1	236266	UNKNOWN PROTEIN; FUNCTIONS IN: MOLECULAR_FUNCTION UNKNOWN; INVOLVED IN: BIOLOGICAL_PROCESS UNKNOWN; LOCATED IN: CELLULAR_COMPONENT UNKNOWN; EXPRESSED IN: 26 PLANT STRUCTURES; EXPRESSED DURING: 15 GROWTH STAGES; HAS 27734 BLAST HITS TO 16708 PROTEINS IN 1259 SPECIES: ARCHAE - 81; BACTERIA - 3434; METAZOA - 10876; FUNGI - 2514; PLANTS - 987; VIRUSES - 212; OTHER EUKARYOTES - 9630 (SOURCE: NCBI BLIN…		EtHCD	Eclipse pd-EtHCD	N14	EtHCD_m1
AT3G50370	AT3G50370.1	766.026	3	-1.3	GVSGMSSSLVDMRPQNQSGR	HexNAc@3=19	HexNAc@158=19	E20200930_18e	78.232	156	175	44.4	3.5e-12	1	236266	UNKNOWN PROTEIN; FUNCTIONS IN: MOLECULAR_FUNCTION UNKNOWN; INVOLVED IN: BIOLOGICAL_PROCESS UNKNOWN; LOCATED IN: CELLULAR_COMPONENT UNKNOWN; EXPRESSED IN: 26 PLANT STRUCTURES; EXPRESSED DURING: 15 GROWTH STAGES; HAS 27734 BLAST HITS TO 16708 PROTEINS IN 1259 SPECIES: ARCHAE - 81; BACTERIA - 3434; METAZOA - 10876; FUNGI - 2514; PLANTS - 987; VIRUSES - 212; OTHER EUKARYOTES - 9630 (SOURCE: NCBI BLIN…		EtHCD	Eclipse pd-EtHCD	N14	EtHCD_m1
AT3G50370	AT3G50370.1	776.69	3	-0.13	GVSGMSSSLVDMRPQNQSGR	HexNAc@Neutral loss=10;Oxidation@5;Oxidation@12	HexNAc@156-175=10;Oxidation@160;Oxidation@167	E20201009_17e	34.375	156	175	47.2	5.2e-16	1	236266	UNKNOWN PROTEIN; FUNCTIONS IN: MOLECULAR_FUNCTION UNKNOWN; INVOLVED IN: BIOLOGICAL_PROCESS UNKNOWN; LOCATED IN: CELLULAR_COMPONENT UNKNOWN; EXPRESSED IN: 26 PLANT STRUCTURES; EXPRESSED DURING: 15 GROWTH STAGES; HAS 27734 BLAST HITS TO 16708 PROTEINS IN 1259 SPECIES: ARCHAE - 81; BACTERIA - 3434; METAZOA - 10876; FUNGI - 2514; PLANTS - 987; VIRUSES - 212; OTHER EUKARYOTES - 9630 (SOURCE: NCBI BLIN…		EtHCD	Eclipse pd-EtHCD	N14	EtHCD_m1
AT3G50370	AT3G50370.1	771.356	3	-3.1	GVSGMSSSLVDMRPQNQSGR	HexNAc@Neutral loss=7;Oxidation@5=52	HexNAc@156-175=7;Oxidation@160=52	E20200930_19e	60.735	156	175	44	1.5e-12	1	236266	UNKNOWN PROTEIN; FUNCTIONS IN: MOLECULAR_FUNCTION UNKNOWN; INVOLVED IN: BIOLOGICAL_PROCESS UNKNOWN; LOCATED IN: CELLULAR_COMPONENT UNKNOWN; EXPRESSED IN: 26 PLANT STRUCTURES; EXPRESSED DURING: 15 GROWTH STAGES; HAS 27734 BLAST HITS TO 16708 PROTEINS IN 1259 SPECIES: ARCHAE - 81; BACTERIA - 3434; METAZOA - 10876; FUNGI - 2514; PLANTS - 987; VIRUSES - 212; OTHER EUKARYOTES - 9630 (SOURCE: NCBI BLIN…		EtHCD	Eclipse pd-EtHCD	N14	EtHCD_m1
AT3G50370	AT3G50370.1	776.689	3	-0.64	GVSGMSSSLVDMRPQNQSGR	HexNAc@3=23;Oxidation@5;Oxidation@12	HexNAc@158=23;Oxidation@160;Oxidation@167	E20201009_18e	34.316	156	175	50.7	2.2e-15	1	236266	UNKNOWN PROTEIN; FUNCTIONS IN: MOLECULAR_FUNCTION UNKNOWN; INVOLVED IN: BIOLOGICAL_PROCESS UNKNOWN; LOCATED IN: CELLULAR_COMPONENT UNKNOWN; EXPRESSED IN: 26 PLANT STRUCTURES; EXPRESSED DURING: 15 GROWTH STAGES; HAS 27734 BLAST HITS TO 16708 PROTEINS IN 1259 SPECIES: ARCHAE - 81; BACTERIA - 3434; METAZOA - 10876; FUNGI - 2514; PLANTS - 987; VIRUSES - 212; OTHER EUKARYOTES - 9630 (SOURCE: NCBI BLIN…		EtHCD	Eclipse pd-EtHCD	N14	EtHCD_m2
AT3G50370	AT3G50370.1	771.359	3	0.44	GVSGMSSSLVDMRPQNQSGR	HexNAc@3=24;Oxidation@5=51	HexNAc@158=24;Oxidation@160=51	E20201009_21e	47.273	156	175	48	3.2e-13	1	236266	UNKNOWN PROTEIN; FUNCTIONS IN: MOLECULAR_FUNCTION UNKNOWN; INVOLVED IN: BIOLOGICAL_PROCESS UNKNOWN; LOCATED IN: CELLULAR_COMPONENT UNKNOWN; EXPRESSED IN: 26 PLANT STRUCTURES; EXPRESSED DURING: 15 GROWTH STAGES; HAS 27734 BLAST HITS TO 16708 PROTEINS IN 1259 SPECIES: ARCHAE - 81; BACTERIA - 3434; METAZOA - 10876; FUNGI - 2514; PLANTS - 987; VIRUSES - 212; OTHER EUKARYOTES - 9630 (SOURCE: NCBI BLIN…		EtHCD	Eclipse pd-EtHCD	N14	EtHCD_m2
AT3G50370	AT3G50370.1	771.357	3	-2.2	GVSGMSSSLVDMRPQNQSGR	HexNAc@3=37;Oxidation@12=69	HexNAc@158=37;Oxidation@167=69	E20200929_08e	61.323	156	175	46.3	2.6e-14	1	236266	UNKNOWN PROTEIN; FUNCTIONS IN: MOLECULAR_FUNCTION UNKNOWN; INVOLVED IN: BIOLOGICAL_PROCESS UNKNOWN; LOCATED IN: CELLULAR_COMPONENT UNKNOWN; EXPRESSED IN: 26 PLANT STRUCTURES; EXPRESSED DURING: 15 GROWTH STAGES; HAS 27734 BLAST HITS TO 16708 PROTEINS IN 1259 SPECIES: ARCHAE - 81; BACTERIA - 3434; METAZOA - 10876; FUNGI - 2514; PLANTS - 987; VIRUSES - 212; OTHER EUKARYOTES - 9630 (SOURCE: NCBI BLIN…		EtHCD	Eclipse pd-EtHCD	N14	EtHCD_m2
AT3G50370	AT3G50370.1	766.026	3	-1.3	GVSGMSSSLVDMRPQNQSGR	HexNAc@3=37	HexNAc@158=37	E20200930_19e	78.05	156	175	49.2	5.4e-14	1	236266	UNKNOWN PROTEIN; FUNCTIONS IN: MOLECULAR_FUNCTION UNKNOWN; INVOLVED IN: BIOLOGICAL_PROCESS UNKNOWN; LOCATED IN: CELLULAR_COMPONENT UNKNOWN; EXPRESSED IN: 26 PLANT STRUCTURES; EXPRESSED DURING: 15 GROWTH STAGES; HAS 27734 BLAST HITS TO 16708 PROTEINS IN 1259 SPECIES: ARCHAE - 81; BACTERIA - 3434; METAZOA - 10876; FUNGI - 2514; PLANTS - 987; VIRUSES - 212; OTHER EUKARYOTES - 9630 (SOURCE: NCBI BLIN…		EtHCD	Eclipse pd-EtHCD	N14	EtHCD_m2
AT3G50370	AT3G50370.1	776.692	3	3.1	GVSGMSSSLVDMRPQNQSGR	HexNAc@Neutral loss=10;Oxidation@5;Oxidation@12	HexNAc@156-175=10;Oxidation@160;Oxidation@167	Q20200903_20	34.258	156	175	14.2	2.4e-05	1	236266	UNKNOWN PROTEIN; FUNCTIONS IN: MOLECULAR_FUNCTION UNKNOWN; INVOLVED IN: BIOLOGICAL_PROCESS UNKNOWN; LOCATED IN: CELLULAR_COMPONENT UNKNOWN; EXPRESSED IN: 26 PLANT STRUCTURES; EXPRESSED DURING: 15 GROWTH STAGES; HAS 27734 BLAST HITS TO 16708 PROTEINS IN 1259 SPECIES: ARCHAE - 81; BACTERIA - 3434; METAZOA - 10876; FUNGI - 2514; PLANTS - 987; VIRUSES - 212; OTHER EUKARYOTES - 9630 (SOURCE: NCBI BLIN…		HCD	QE_204_filtered	N14	HCD_m
AT3G50370	AT3G50370.1	766.029	3	2.8	GVSGMSSSLVDMRPQNQSGR	HexNAc@Neutral loss=11	HexNAc@156-175=11	Q20200903_27	60.269	156	175	21	2.9e-05	1	236266	UNKNOWN PROTEIN; FUNCTIONS IN: MOLECULAR_FUNCTION UNKNOWN; INVOLVED IN: BIOLOGICAL_PROCESS UNKNOWN; LOCATED IN: CELLULAR_COMPONENT UNKNOWN; EXPRESSED IN: 26 PLANT STRUCTURES; EXPRESSED DURING: 15 GROWTH STAGES; HAS 27734 BLAST HITS TO 16708 PROTEINS IN 1259 SPECIES: ARCHAE - 81; BACTERIA - 3434; METAZOA - 10876; FUNGI - 2514; PLANTS - 987; VIRUSES - 212; OTHER EUKARYOTES - 9630 (SOURCE: NCBI BLIN…		HCD	QE_204_filtered	N14	HCD_m
AT3G50370	AT3G50370.1	574.774	4	3.7	GVSGMSSSLVDMRPQNQSGR	HexNAc@Neutral loss=24	HexNAc@156-175=24	Q20200903_28	60.574	156	175	17.7	2.2e-06	1	236266	UNKNOWN PROTEIN; FUNCTIONS IN: MOLECULAR_FUNCTION UNKNOWN; INVOLVED IN: BIOLOGICAL_PROCESS UNKNOWN; LOCATED IN: CELLULAR_COMPONENT UNKNOWN; EXPRESSED IN: 26 PLANT STRUCTURES; EXPRESSED DURING: 15 GROWTH STAGES; HAS 27734 BLAST HITS TO 16708 PROTEINS IN 1259 SPECIES: ARCHAE - 81; BACTERIA - 3434; METAZOA - 10876; FUNGI - 2514; PLANTS - 987; VIRUSES - 212; OTHER EUKARYOTES - 9630 (SOURCE: NCBI BLIN…		HCD	QE_204_filtered	N14	HCD_m
AT3G50370	AT3G50370.1	776.69	3	-0.13	GVSGMSSSLVDMRPQNQSGR	HexNAc@Neutral loss=22;Oxidation@5;Oxidation@12	HexNAc@156-175=22;Oxidation@160;Oxidation@167	E20201009_17	34.373	156	175	15.3	3.8e-06	1	236266	UNKNOWN PROTEIN; FUNCTIONS IN: MOLECULAR_FUNCTION UNKNOWN; INVOLVED IN: BIOLOGICAL_PROCESS UNKNOWN; LOCATED IN: CELLULAR_COMPONENT UNKNOWN; EXPRESSED IN: 26 PLANT STRUCTURES; EXPRESSED DURING: 15 GROWTH STAGES; HAS 27734 BLAST HITS TO 16708 PROTEINS IN 1259 SPECIES: ARCHAE - 81; BACTERIA - 3434; METAZOA - 10876; FUNGI - 2514; PLANTS - 987; VIRUSES - 212; OTHER EUKARYOTES - 9630 (SOURCE: NCBI BLIN…		HCD	Eclipse_204_Filtered	N14	HCD_m
AT3G50370	AT3G50370.1	771.357	3	-1.4	GVSGMSSSLVDMRPQNQSGR	HexNAc@Neutral loss=23;Oxidation@5=59	HexNAc@156-175=23;Oxidation@160=59	E20200930_18	61.11	156	175	22.8	1.1e-06	1	236266	UNKNOWN PROTEIN; FUNCTIONS IN: MOLECULAR_FUNCTION UNKNOWN; INVOLVED IN: BIOLOGICAL_PROCESS UNKNOWN; LOCATED IN: CELLULAR_COMPONENT UNKNOWN; EXPRESSED IN: 26 PLANT STRUCTURES; EXPRESSED DURING: 15 GROWTH STAGES; HAS 27734 BLAST HITS TO 16708 PROTEINS IN 1259 SPECIES: ARCHAE - 81; BACTERIA - 3434; METAZOA - 10876; FUNGI - 2514; PLANTS - 987; VIRUSES - 212; OTHER EUKARYOTES - 9630 (SOURCE: NCBI BLIN…		HCD	Eclipse_204_Filtered	N14	HCD_m
AT3G50370	AT3G50370.1	771.357	3	-1.6	GVSGMSSSLVDMRPQNQSGR	HexNAc@Neutral loss=19;Oxidation@12=51	HexNAc@156-175=19;Oxidation@167=51	E20200929_08	60.849	156	175	19.1	6.1e-07	1	236266	UNKNOWN PROTEIN; FUNCTIONS IN: MOLECULAR_FUNCTION UNKNOWN; INVOLVED IN: BIOLOGICAL_PROCESS UNKNOWN; LOCATED IN: CELLULAR_COMPONENT UNKNOWN; EXPRESSED IN: 26 PLANT STRUCTURES; EXPRESSED DURING: 15 GROWTH STAGES; HAS 27734 BLAST HITS TO 16708 PROTEINS IN 1259 SPECIES: ARCHAE - 81; BACTERIA - 3434; METAZOA - 10876; FUNGI - 2514; PLANTS - 987; VIRUSES - 212; OTHER EUKARYOTES - 9630 (SOURCE: NCBI BLIN…		HCD	Eclipse_204_Filtered	N14	HCD_m
AT3G50370	AT3G50370.1	771.361	3	3	GVSGMSSSLVDMRPQNQSGR	HexNAc@Neutral loss=12;Oxidation@5=42	HexNAc@156-175=12;Oxidation@160=42	Q20200903_25	46.575	156	175	11.3	0.00028	1	236266	UNKNOWN PROTEIN; FUNCTIONS IN: MOLECULAR_FUNCTION UNKNOWN; INVOLVED IN: BIOLOGICAL_PROCESS UNKNOWN; LOCATED IN: CELLULAR_COMPONENT UNKNOWN; EXPRESSED IN: 26 PLANT STRUCTURES; EXPRESSED DURING: 15 GROWTH STAGES; HAS 27734 BLAST HITS TO 16708 PROTEINS IN 1259 SPECIES: ARCHAE - 81; BACTERIA - 3434; METAZOA - 10876; FUNGI - 2514; PLANTS - 987; VIRUSES - 212; OTHER EUKARYOTES - 9630 (SOURCE: NCBI BLIN…		HCD	QE_204_filtered	N14	HCD_m
AT3G50370	AT3G50370.1	771.361	3	2.8	GVSGMSSSLVDMRPQNQSGR	HexNAc@Neutral loss=7;Oxidation@12=43	HexNAc@156-175=7;Oxidation@167=43	Q20200903_24	47.269	156	175	12.4	0.00042	1	236266	UNKNOWN PROTEIN; FUNCTIONS IN: MOLECULAR_FUNCTION UNKNOWN; INVOLVED IN: BIOLOGICAL_PROCESS UNKNOWN; LOCATED IN: CELLULAR_COMPONENT UNKNOWN; EXPRESSED IN: 26 PLANT STRUCTURES; EXPRESSED DURING: 15 GROWTH STAGES; HAS 27734 BLAST HITS TO 16708 PROTEINS IN 1259 SPECIES: ARCHAE - 81; BACTERIA - 3434; METAZOA - 10876; FUNGI - 2514; PLANTS - 987; VIRUSES - 212; OTHER EUKARYOTES - 9630 (SOURCE: NCBI BLIN…		HCD	QE_204_filtered	N14	HCD_m
AT3G50370	AT3G50370.1	766.026	3	-1.3	GVSGMSSSLVDMRPQNQSGR	HexNAc@Neutral loss=25	HexNAc@156-175=25	E20200930_19	78.044	156	175	12.7	1.9e-05	1	236266	UNKNOWN PROTEIN; FUNCTIONS IN: MOLECULAR_FUNCTION UNKNOWN; INVOLVED IN: BIOLOGICAL_PROCESS UNKNOWN; LOCATED IN: CELLULAR_COMPONENT UNKNOWN; EXPRESSED IN: 26 PLANT STRUCTURES; EXPRESSED DURING: 15 GROWTH STAGES; HAS 27734 BLAST HITS TO 16708 PROTEINS IN 1259 SPECIES: ARCHAE - 81; BACTERIA - 3434; METAZOA - 10876; FUNGI - 2514; PLANTS - 987; VIRUSES - 212; OTHER EUKARYOTES - 9630 (SOURCE: NCBI BLIN…		HCD	Eclipse_204_Filtered	N14	HCD_m
AT3G50370	AT3G50370.1	771.361	3	3.3	GVSGMSSSLVDMRPQNQSGR	HexNAc@Neutral loss=8;Oxidation@12=44	HexNAc@156-175=8;Oxidation@167=44	Q20200903_25	47.23	156	175	12.8	0.00036	1	236266	UNKNOWN PROTEIN; FUNCTIONS IN: MOLECULAR_FUNCTION UNKNOWN; INVOLVED IN: BIOLOGICAL_PROCESS UNKNOWN; LOCATED IN: CELLULAR_COMPONENT UNKNOWN; EXPRESSED IN: 26 PLANT STRUCTURES; EXPRESSED DURING: 15 GROWTH STAGES; HAS 27734 BLAST HITS TO 16708 PROTEINS IN 1259 SPECIES: ARCHAE - 81; BACTERIA - 3434; METAZOA - 10876; FUNGI - 2514; PLANTS - 987; VIRUSES - 212; OTHER EUKARYOTES - 9630 (SOURCE: NCBI BLIN…		HCD	QE_total	N14	HCD_m
AT3G50370	AT3G50370.1	1156.53	2	-2.2	GVSGMSSSLVDMRPQNQSGR	HexNAc@Neutral loss=6;Oxidation@5=42	HexNAc@156-175=6;Oxidation@160=42	E20200930_19	60.846	156	175	17	0.00015	1	236266	UNKNOWN PROTEIN; FUNCTIONS IN: MOLECULAR_FUNCTION UNKNOWN; INVOLVED IN: BIOLOGICAL_PROCESS UNKNOWN; LOCATED IN: CELLULAR_COMPONENT UNKNOWN; EXPRESSED IN: 26 PLANT STRUCTURES; EXPRESSED DURING: 15 GROWTH STAGES; HAS 27734 BLAST HITS TO 16708 PROTEINS IN 1259 SPECIES: ARCHAE - 81; BACTERIA - 3434; METAZOA - 10876; FUNGI - 2514; PLANTS - 987; VIRUSES - 212; OTHER EUKARYOTES - 9630 (SOURCE: NCBI BLIN…		HCD	Eclipse_total	N14	HCD_m
AT3G50370	AT3G50370.1	766.026	3	-1.3	GVSGMSSSLVDMRPQNQSGR	HexNAc@Neutral loss=19	HexNAc@156-175=19	E20200930_18	78.221	156	175	19.8	7.6e-07	1	236266	UNKNOWN PROTEIN; FUNCTIONS IN: MOLECULAR_FUNCTION UNKNOWN; INVOLVED IN: BIOLOGICAL_PROCESS UNKNOWN; LOCATED IN: CELLULAR_COMPONENT UNKNOWN; EXPRESSED IN: 26 PLANT STRUCTURES; EXPRESSED DURING: 15 GROWTH STAGES; HAS 27734 BLAST HITS TO 16708 PROTEINS IN 1259 SPECIES: ARCHAE - 81; BACTERIA - 3434; METAZOA - 10876; FUNGI - 2514; PLANTS - 987; VIRUSES - 212; OTHER EUKARYOTES - 9630 (SOURCE: NCBI BLIN…		HCD	Eclipse_total	N14	HCD_m
AT3G50370	AT3G50370.1	647.554	4	1.3	LGNELSESPSFSDGLHSSEHVR	HexNAc@8|10|12	HexNAc@185|187|189	E20201009_16e	61.804	178	199	49.4	7.7e-10	1	236266	UNKNOWN PROTEIN; FUNCTIONS IN: MOLECULAR_FUNCTION UNKNOWN; INVOLVED IN: BIOLOGICAL_PROCESS UNKNOWN; LOCATED IN: CELLULAR_COMPONENT UNKNOWN; EXPRESSED IN: 26 PLANT STRUCTURES; EXPRESSED DURING: 15 GROWTH STAGES; HAS 27734 BLAST HITS TO 16708 PROTEINS IN 1259 SPECIES: ARCHAE - 81; BACTERIA - 3434; METAZOA - 10876; FUNGI - 2514; PLANTS - 987; VIRUSES - 212; OTHER EUKARYOTES - 9630 (SOURCE: NCBI BLIN…		EtHCD	Eclipse pd-EtHCD	N14	EtHCD_m1
AT3G50370	AT3G50370.1	647.553	4	-0.82	LGNELSESPSFSDGLHSSEHVR	HexNAc@12=11	HexNAc@189=11	E20200929_02e	75.46	178	199	51.4	1.5e-11	1	236266	UNKNOWN PROTEIN; FUNCTIONS IN: MOLECULAR_FUNCTION UNKNOWN; INVOLVED IN: BIOLOGICAL_PROCESS UNKNOWN; LOCATED IN: CELLULAR_COMPONENT UNKNOWN; EXPRESSED IN: 26 PLANT STRUCTURES; EXPRESSED DURING: 15 GROWTH STAGES; HAS 27734 BLAST HITS TO 16708 PROTEINS IN 1259 SPECIES: ARCHAE - 81; BACTERIA - 3434; METAZOA - 10876; FUNGI - 2514; PLANTS - 987; VIRUSES - 212; OTHER EUKARYOTES - 9630 (SOURCE: NCBI BLIN…		EtHCD	Eclipse pd-EtHCD	N14	EtHCD_m1
AT3G50370	AT3G50370.1	647.554	4	1.3	LGNELSESPSFSDGLHSSEHVR	HexNAc@8|10|12	HexNAc@185|187|189	E20201009_16e	61.804	178	199	49.4	6.6e-10	1	236266	UNKNOWN PROTEIN; FUNCTIONS IN: MOLECULAR_FUNCTION UNKNOWN; INVOLVED IN: BIOLOGICAL_PROCESS UNKNOWN; LOCATED IN: CELLULAR_COMPONENT UNKNOWN; EXPRESSED IN: 26 PLANT STRUCTURES; EXPRESSED DURING: 15 GROWTH STAGES; HAS 27734 BLAST HITS TO 16708 PROTEINS IN 1259 SPECIES: ARCHAE - 81; BACTERIA - 3434; METAZOA - 10876; FUNGI - 2514; PLANTS - 987; VIRUSES - 212; OTHER EUKARYOTES - 9630 (SOURCE: NCBI BLIN…		EtHCD	Eclipse pd-EtHCD	N14	EtHCD_m2
AT3G50370	AT3G50370.1	647.553	4	-0.82	LGNELSESPSFSDGLHSSEHVR	HexNAc@12=10	HexNAc@189=10	E20200929_02e	75.46	178	199	51.4	1.5e-10	1	236266	UNKNOWN PROTEIN; FUNCTIONS IN: MOLECULAR_FUNCTION UNKNOWN; INVOLVED IN: BIOLOGICAL_PROCESS UNKNOWN; LOCATED IN: CELLULAR_COMPONENT UNKNOWN; EXPRESSED IN: 26 PLANT STRUCTURES; EXPRESSED DURING: 15 GROWTH STAGES; HAS 27734 BLAST HITS TO 16708 PROTEINS IN 1259 SPECIES: ARCHAE - 81; BACTERIA - 3434; METAZOA - 10876; FUNGI - 2514; PLANTS - 987; VIRUSES - 212; OTHER EUKARYOTES - 9630 (SOURCE: NCBI BLIN…		EtHCD	Eclipse pd-EtHCD	N14	EtHCD_m2
AT3G50370	AT3G50370.1	647.553	4	0.27	LGNELSESPSFSDGLHSSEHVR	HexNAc@Neutral loss=17	HexNAc@178-199=17	Q20200903_15	59.906	178	199	53.5	4.9e-15	1	236266	UNKNOWN PROTEIN; FUNCTIONS IN: MOLECULAR_FUNCTION UNKNOWN; INVOLVED IN: BIOLOGICAL_PROCESS UNKNOWN; LOCATED IN: CELLULAR_COMPONENT UNKNOWN; EXPRESSED IN: 26 PLANT STRUCTURES; EXPRESSED DURING: 15 GROWTH STAGES; HAS 27734 BLAST HITS TO 16708 PROTEINS IN 1259 SPECIES: ARCHAE - 81; BACTERIA - 3434; METAZOA - 10876; FUNGI - 2514; PLANTS - 987; VIRUSES - 212; OTHER EUKARYOTES - 9630 (SOURCE: NCBI BLIN…		HCD	QE_204_filtered	N14	HCD_m
AT3G50370	AT3G50370.1	647.554	4	1.3	LGNELSESPSFSDGLHSSEHVR	HexNAc@Neutral loss=45	HexNAc@178-199=45	E20201009_16	61.783	178	199	39.4	5.3e-14	1	236266	UNKNOWN PROTEIN; FUNCTIONS IN: MOLECULAR_FUNCTION UNKNOWN; INVOLVED IN: BIOLOGICAL_PROCESS UNKNOWN; LOCATED IN: CELLULAR_COMPONENT UNKNOWN; EXPRESSED IN: 26 PLANT STRUCTURES; EXPRESSED DURING: 15 GROWTH STAGES; HAS 27734 BLAST HITS TO 16708 PROTEINS IN 1259 SPECIES: ARCHAE - 81; BACTERIA - 3434; METAZOA - 10876; FUNGI - 2514; PLANTS - 987; VIRUSES - 212; OTHER EUKARYOTES - 9630 (SOURCE: NCBI BLIN…		HCD	Eclipse_204_Filtered	N14	HCD_m
AT3G50370	AT3G50370.1	647.555	4	2.3	LGNELSESPSFSDGLHSSEHVR	HexNAc@Neutral loss=12	HexNAc@178-199=12	Q20210730_09	61.513	178	199	20.4	2.7e-07	1	236266	UNKNOWN PROTEIN; FUNCTIONS IN: MOLECULAR_FUNCTION UNKNOWN; INVOLVED IN: BIOLOGICAL_PROCESS UNKNOWN; LOCATED IN: CELLULAR_COMPONENT UNKNOWN; EXPRESSED IN: 26 PLANT STRUCTURES; EXPRESSED DURING: 15 GROWTH STAGES; HAS 27734 BLAST HITS TO 16708 PROTEINS IN 1259 SPECIES: ARCHAE - 81; BACTERIA - 3434; METAZOA - 10876; FUNGI - 2514; PLANTS - 987; VIRUSES - 212; OTHER EUKARYOTES - 9630 (SOURCE: NCBI BLIN…		HCD	QE_204_filtered	N14	HCD_m
AT3G50370	AT3G50370.1	802.422	2	-1.7	SSLTQVRPVSGGGR	HexNAc@1|2	HexNAc@280|281	E20200930_18e	40.657	280	293	19.8	0.00018	1	236266	UNKNOWN PROTEIN; FUNCTIONS IN: MOLECULAR_FUNCTION UNKNOWN; INVOLVED IN: BIOLOGICAL_PROCESS UNKNOWN; LOCATED IN: CELLULAR_COMPONENT UNKNOWN; EXPRESSED IN: 26 PLANT STRUCTURES; EXPRESSED DURING: 15 GROWTH STAGES; HAS 27734 BLAST HITS TO 16708 PROTEINS IN 1259 SPECIES: ARCHAE - 81; BACTERIA - 3434; METAZOA - 10876; FUNGI - 2514; PLANTS - 987; VIRUSES - 212; OTHER EUKARYOTES - 9630 (SOURCE: NCBI BLIN…		EtHCD	Eclipse pd-EtHCD	N14	EtHCD_m1
AT3G50370	AT3G50370.1	535.284	3	-1.3	SSLTQVRPVSGGGR	HexNAc@1|2|4	HexNAc@280|281|283	E20200930_19e	40.236	280	293	33.5	3.7e-09	1	236266	UNKNOWN PROTEIN; FUNCTIONS IN: MOLECULAR_FUNCTION UNKNOWN; INVOLVED IN: BIOLOGICAL_PROCESS UNKNOWN; LOCATED IN: CELLULAR_COMPONENT UNKNOWN; EXPRESSED IN: 26 PLANT STRUCTURES; EXPRESSED DURING: 15 GROWTH STAGES; HAS 27734 BLAST HITS TO 16708 PROTEINS IN 1259 SPECIES: ARCHAE - 81; BACTERIA - 3434; METAZOA - 10876; FUNGI - 2514; PLANTS - 987; VIRUSES - 212; OTHER EUKARYOTES - 9630 (SOURCE: NCBI BLIN…		EtHCD	Eclipse pd-EtHCD	N14	EtHCD_m1
AT3G50370	AT3G50370.1	535.285	3	0.2	SSLTQVRPVSGGGR	HexNAc@1|2|4	HexNAc@280|281|283	E20201009_21e	29.381	280	293	37.9	6.8e-08	1	236266	UNKNOWN PROTEIN; FUNCTIONS IN: MOLECULAR_FUNCTION UNKNOWN; INVOLVED IN: BIOLOGICAL_PROCESS UNKNOWN; LOCATED IN: CELLULAR_COMPONENT UNKNOWN; EXPRESSED IN: 26 PLANT STRUCTURES; EXPRESSED DURING: 15 GROWTH STAGES; HAS 27734 BLAST HITS TO 16708 PROTEINS IN 1259 SPECIES: ARCHAE - 81; BACTERIA - 3434; METAZOA - 10876; FUNGI - 2514; PLANTS - 987; VIRUSES - 212; OTHER EUKARYOTES - 9630 (SOURCE: NCBI BLIN…		EtHCD	Eclipse pd-EtHCD	N14	EtHCD_m1
AT3G50370	AT3G50370.1	802.422	2	-1.7	SSLTQVRPVSGGGR	HexNAc@1|2	HexNAc@280|281	E20200930_18e	40.657	280	293	19.8	3e-05	1	236266	UNKNOWN PROTEIN; FUNCTIONS IN: MOLECULAR_FUNCTION UNKNOWN; INVOLVED IN: BIOLOGICAL_PROCESS UNKNOWN; LOCATED IN: CELLULAR_COMPONENT UNKNOWN; EXPRESSED IN: 26 PLANT STRUCTURES; EXPRESSED DURING: 15 GROWTH STAGES; HAS 27734 BLAST HITS TO 16708 PROTEINS IN 1259 SPECIES: ARCHAE - 81; BACTERIA - 3434; METAZOA - 10876; FUNGI - 2514; PLANTS - 987; VIRUSES - 212; OTHER EUKARYOTES - 9630 (SOURCE: NCBI BLIN…		EtHCD	Eclipse pd-EtHCD	N14	EtHCD_m2
AT3G50370	AT3G50370.1	535.284	3	-1.1	SSLTQVRPVSGGGR	HexNAc@1|2	HexNAc@280|281	E20200930_18e	40.577	280	293	39.7	4.8e-09	1	236266	UNKNOWN PROTEIN; FUNCTIONS IN: MOLECULAR_FUNCTION UNKNOWN; INVOLVED IN: BIOLOGICAL_PROCESS UNKNOWN; LOCATED IN: CELLULAR_COMPONENT UNKNOWN; EXPRESSED IN: 26 PLANT STRUCTURES; EXPRESSED DURING: 15 GROWTH STAGES; HAS 27734 BLAST HITS TO 16708 PROTEINS IN 1259 SPECIES: ARCHAE - 81; BACTERIA - 3434; METAZOA - 10876; FUNGI - 2514; PLANTS - 987; VIRUSES - 212; OTHER EUKARYOTES - 9630 (SOURCE: NCBI BLIN…		EtHCD	Eclipse pd-EtHCD	N14	EtHCD_m2
AT3G50370	AT3G50370.1	535.285	3	0.2	SSLTQVRPVSGGGR	HexNAc@2=3	HexNAc@281=3	E20201009_21e	29.381	280	293	37.9	8e-08	1	236266	UNKNOWN PROTEIN; FUNCTIONS IN: MOLECULAR_FUNCTION UNKNOWN; INVOLVED IN: BIOLOGICAL_PROCESS UNKNOWN; LOCATED IN: CELLULAR_COMPONENT UNKNOWN; EXPRESSED IN: 26 PLANT STRUCTURES; EXPRESSED DURING: 15 GROWTH STAGES; HAS 27734 BLAST HITS TO 16708 PROTEINS IN 1259 SPECIES: ARCHAE - 81; BACTERIA - 3434; METAZOA - 10876; FUNGI - 2514; PLANTS - 987; VIRUSES - 212; OTHER EUKARYOTES - 9630 (SOURCE: NCBI BLIN…		EtHCD	Eclipse pd-EtHCD	N14	EtHCD_m2
AT3G50370	AT3G50370.1	535.286	3	1.5	SSLTQVRPVSGGGR	HexNAc@Neutral loss=29	HexNAc@280-293=29	Q20200903_27	28.984	280	293	15.1	3.7e-05	1	236266	UNKNOWN PROTEIN; FUNCTIONS IN: MOLECULAR_FUNCTION UNKNOWN; INVOLVED IN: BIOLOGICAL_PROCESS UNKNOWN; LOCATED IN: CELLULAR_COMPONENT UNKNOWN; EXPRESSED IN: 26 PLANT STRUCTURES; EXPRESSED DURING: 15 GROWTH STAGES; HAS 27734 BLAST HITS TO 16708 PROTEINS IN 1259 SPECIES: ARCHAE - 81; BACTERIA - 3434; METAZOA - 10876; FUNGI - 2514; PLANTS - 987; VIRUSES - 212; OTHER EUKARYOTES - 9630 (SOURCE: NCBI BLIN…		HCD	QE_204_filtered	N14	HCD_m
AT3G50370	AT3G50370.1	535.284	3	-1.1	SSLTQVRPVSGGGR	HexNAc@Neutral loss=22	HexNAc@280-293=22	E20200930_18	40.575	280	293	17.9	1.1e-05	1	236266	UNKNOWN PROTEIN; FUNCTIONS IN: MOLECULAR_FUNCTION UNKNOWN; INVOLVED IN: BIOLOGICAL_PROCESS UNKNOWN; LOCATED IN: CELLULAR_COMPONENT UNKNOWN; EXPRESSED IN: 26 PLANT STRUCTURES; EXPRESSED DURING: 15 GROWTH STAGES; HAS 27734 BLAST HITS TO 16708 PROTEINS IN 1259 SPECIES: ARCHAE - 81; BACTERIA - 3434; METAZOA - 10876; FUNGI - 2514; PLANTS - 987; VIRUSES - 212; OTHER EUKARYOTES - 9630 (SOURCE: NCBI BLIN…		HCD	Eclipse_204_Filtered	N14	HCD_m
AT3G50370	AT3G50370.1	870.439	2	-1.1	ITTSSTLDLSVPMR	Oxidation@13;HexNAc@3|4|5|6	Oxidation@609;HexNAc@599|600|601|602	E20200929_08e	90.597	597	610	32.9	2.1e-07	1	236266	UNKNOWN PROTEIN; FUNCTIONS IN: MOLECULAR_FUNCTION UNKNOWN; INVOLVED IN: BIOLOGICAL_PROCESS UNKNOWN; LOCATED IN: CELLULAR_COMPONENT UNKNOWN; EXPRESSED IN: 26 PLANT STRUCTURES; EXPRESSED DURING: 15 GROWTH STAGES; HAS 27734 BLAST HITS TO 16708 PROTEINS IN 1259 SPECIES: ARCHAE - 81; BACTERIA - 3434; METAZOA - 10876; FUNGI - 2514; PLANTS - 987; VIRUSES - 212; OTHER EUKARYOTES - 9630 (SOURCE: NCBI BLIN…		EtHCD	Eclipse pd-EtHCD	N14	EtHCD_m1
AT3G50370	AT3G50370.1	870.44	2	-0.71	ITTSSTLDLSVPMR	Oxidation@13;HexNAc@3|4|5|6	Oxidation@609;HexNAc@599|600|601|602	E20201009_20e	75.48	597	610	31.5	6.1e-07	1	236266	UNKNOWN PROTEIN; FUNCTIONS IN: MOLECULAR_FUNCTION UNKNOWN; INVOLVED IN: BIOLOGICAL_PROCESS UNKNOWN; LOCATED IN: CELLULAR_COMPONENT UNKNOWN; EXPRESSED IN: 26 PLANT STRUCTURES; EXPRESSED DURING: 15 GROWTH STAGES; HAS 27734 BLAST HITS TO 16708 PROTEINS IN 1259 SPECIES: ARCHAE - 81; BACTERIA - 3434; METAZOA - 10876; FUNGI - 2514; PLANTS - 987; VIRUSES - 212; OTHER EUKARYOTES - 9630 (SOURCE: NCBI BLIN…		EtHCD	Eclipse pd-EtHCD	N14	EtHCD_m1
AT3G50370	AT3G50370.1	862.443	2	0.74	ITTSSTLDLSVPMR	HexNAc@3|4	HexNAc@599|600	E20201009_20e	88.473	597	610	29	2e-07	1	236266	UNKNOWN PROTEIN; FUNCTIONS IN: MOLECULAR_FUNCTION UNKNOWN; INVOLVED IN: BIOLOGICAL_PROCESS UNKNOWN; LOCATED IN: CELLULAR_COMPONENT UNKNOWN; EXPRESSED IN: 26 PLANT STRUCTURES; EXPRESSED DURING: 15 GROWTH STAGES; HAS 27734 BLAST HITS TO 16708 PROTEINS IN 1259 SPECIES: ARCHAE - 81; BACTERIA - 3434; METAZOA - 10876; FUNGI - 2514; PLANTS - 987; VIRUSES - 212; OTHER EUKARYOTES - 9630 (SOURCE: NCBI BLIN…		EtHCD	Eclipse pd-EtHCD	N14	EtHCD_m1
AT3G50370	AT3G50370.1	870.439	2	-1.1	ITTSSTLDLSVPMR	Oxidation@13;HexNAc@3|4	Oxidation@609;HexNAc@599|600	E20200929_08e	90.597	597	610	32.9	2.2e-07	1	236266	UNKNOWN PROTEIN; FUNCTIONS IN: MOLECULAR_FUNCTION UNKNOWN; INVOLVED IN: BIOLOGICAL_PROCESS UNKNOWN; LOCATED IN: CELLULAR_COMPONENT UNKNOWN; EXPRESSED IN: 26 PLANT STRUCTURES; EXPRESSED DURING: 15 GROWTH STAGES; HAS 27734 BLAST HITS TO 16708 PROTEINS IN 1259 SPECIES: ARCHAE - 81; BACTERIA - 3434; METAZOA - 10876; FUNGI - 2514; PLANTS - 987; VIRUSES - 212; OTHER EUKARYOTES - 9630 (SOURCE: NCBI BLIN…		EtHCD	Eclipse pd-EtHCD	N14	EtHCD_m2
AT3G50370	AT3G50370.1	862.443	2	0.74	ITTSSTLDLSVPMR	HexNAc@3|4	HexNAc@599|600	E20201009_20e	88.473	597	610	29	5.7e-08	1	236266	UNKNOWN PROTEIN; FUNCTIONS IN: MOLECULAR_FUNCTION UNKNOWN; INVOLVED IN: BIOLOGICAL_PROCESS UNKNOWN; LOCATED IN: CELLULAR_COMPONENT UNKNOWN; EXPRESSED IN: 26 PLANT STRUCTURES; EXPRESSED DURING: 15 GROWTH STAGES; HAS 27734 BLAST HITS TO 16708 PROTEINS IN 1259 SPECIES: ARCHAE - 81; BACTERIA - 3434; METAZOA - 10876; FUNGI - 2514; PLANTS - 987; VIRUSES - 212; OTHER EUKARYOTES - 9630 (SOURCE: NCBI BLIN…		EtHCD	Eclipse pd-EtHCD	N14	EtHCD_m2
AT3G50370	AT3G50370.1	580.629	3	0.28	ITTSSTLDLSVPMR	HexNAc@Neutral loss=9;Oxidation@13	HexNAc@597-610=9;Oxidation@609	Q20200903_24	73.042	597	610	39.4	3.1e-13	1	236266	UNKNOWN PROTEIN; FUNCTIONS IN: MOLECULAR_FUNCTION UNKNOWN; INVOLVED IN: BIOLOGICAL_PROCESS UNKNOWN; LOCATED IN: CELLULAR_COMPONENT UNKNOWN; EXPRESSED IN: 26 PLANT STRUCTURES; EXPRESSED DURING: 15 GROWTH STAGES; HAS 27734 BLAST HITS TO 16708 PROTEINS IN 1259 SPECIES: ARCHAE - 81; BACTERIA - 3434; METAZOA - 10876; FUNGI - 2514; PLANTS - 987; VIRUSES - 212; OTHER EUKARYOTES - 9630 (SOURCE: NCBI BLIN…		HCD	QE_204_filtered	N14	HCD_m
AT3G50370	AT3G50370.1	862.446	2	4.2	ITTSSTLDLSVPMR	HexNAc@Neutral loss=6	HexNAc@597-610=6	Q20200903_27	83.85	597	610	36	1.6e-11	1	236266	UNKNOWN PROTEIN; FUNCTIONS IN: MOLECULAR_FUNCTION UNKNOWN; INVOLVED IN: BIOLOGICAL_PROCESS UNKNOWN; LOCATED IN: CELLULAR_COMPONENT UNKNOWN; EXPRESSED IN: 26 PLANT STRUCTURES; EXPRESSED DURING: 15 GROWTH STAGES; HAS 27734 BLAST HITS TO 16708 PROTEINS IN 1259 SPECIES: ARCHAE - 81; BACTERIA - 3434; METAZOA - 10876; FUNGI - 2514; PLANTS - 987; VIRUSES - 212; OTHER EUKARYOTES - 9630 (SOURCE: NCBI BLIN…		HCD	QE_204_filtered	N14	HCD_m
AT3G50370	AT3G50370.1	575.299	3	2.1	ITTSSTLDLSVPMR	HexNAc@Neutral loss=11	HexNAc@597-610=11	Q20200903_27	83.853	597	610	36.3	9.1e-11	1	236266	UNKNOWN PROTEIN; FUNCTIONS IN: MOLECULAR_FUNCTION UNKNOWN; INVOLVED IN: BIOLOGICAL_PROCESS UNKNOWN; LOCATED IN: CELLULAR_COMPONENT UNKNOWN; EXPRESSED IN: 26 PLANT STRUCTURES; EXPRESSED DURING: 15 GROWTH STAGES; HAS 27734 BLAST HITS TO 16708 PROTEINS IN 1259 SPECIES: ARCHAE - 81; BACTERIA - 3434; METAZOA - 10876; FUNGI - 2514; PLANTS - 987; VIRUSES - 212; OTHER EUKARYOTES - 9630 (SOURCE: NCBI BLIN…		HCD	QE_204_filtered	N14	HCD_m
AT3G50370	AT3G50370.1	870.439	2	-1.1	ITTSSTLDLSVPMR	Oxidation@13;HexNAc@Neutral loss|2	Oxidation@609;HexNAc@597-610|598	E20200929_08	90.595	597	610	37.5	1.8e-15	1	236266	UNKNOWN PROTEIN; FUNCTIONS IN: MOLECULAR_FUNCTION UNKNOWN; INVOLVED IN: BIOLOGICAL_PROCESS UNKNOWN; LOCATED IN: CELLULAR_COMPONENT UNKNOWN; EXPRESSED IN: 26 PLANT STRUCTURES; EXPRESSED DURING: 15 GROWTH STAGES; HAS 27734 BLAST HITS TO 16708 PROTEINS IN 1259 SPECIES: ARCHAE - 81; BACTERIA - 3434; METAZOA - 10876; FUNGI - 2514; PLANTS - 987; VIRUSES - 212; OTHER EUKARYOTES - 9630 (SOURCE: NCBI BLIN…		HCD	Eclipse_204_Filtered	N14	HCD_m
AT3G50370	AT3G50370.1	642.992	3	1.7	ITTSSTLDLSVPMR	HexNAc&HexNAc@((Neutral loss&(2|3))|(2&3))	HexNAc&HexNAc@((597-624&(598|599))|(598&599))	Q20200903_26	81.712	597	610	13.1	0.00047	1	236266	UNKNOWN PROTEIN; FUNCTIONS IN: MOLECULAR_FUNCTION UNKNOWN; INVOLVED IN: BIOLOGICAL_PROCESS UNKNOWN; LOCATED IN: CELLULAR_COMPONENT UNKNOWN; EXPRESSED IN: 26 PLANT STRUCTURES; EXPRESSED DURING: 15 GROWTH STAGES; HAS 27734 BLAST HITS TO 16708 PROTEINS IN 1259 SPECIES: ARCHAE - 81; BACTERIA - 3434; METAZOA - 10876; FUNGI - 2514; PLANTS - 987; VIRUSES - 212; OTHER EUKARYOTES - 9630 (SOURCE: NCBI BLIN…		HCD	QE_204_filtered	N14	HCD_m
AT3G50370	AT3G50370.1	862.446	2	4.2	ITTSSTLDLSVPMR	HexNAc@Neutral loss|2	HexNAc@597-610|598	Q20210730_13	84.73	597	610	22.2	1.3e-08	1	236266	UNKNOWN PROTEIN; FUNCTIONS IN: MOLECULAR_FUNCTION UNKNOWN; INVOLVED IN: BIOLOGICAL_PROCESS UNKNOWN; LOCATED IN: CELLULAR_COMPONENT UNKNOWN; EXPRESSED IN: 26 PLANT STRUCTURES; EXPRESSED DURING: 15 GROWTH STAGES; HAS 27734 BLAST HITS TO 16708 PROTEINS IN 1259 SPECIES: ARCHAE - 81; BACTERIA - 3434; METAZOA - 10876; FUNGI - 2514; PLANTS - 987; VIRUSES - 212; OTHER EUKARYOTES - 9630 (SOURCE: NCBI BLIN…		HCD	QE_204_filtered	N14	HCD_m
AT3G50370	AT3G50370.1	575.526	4	-0.49	SEVEHPGPSTSIGGINYSHK	HexNAc@11=12	HexNAc@791=12	E20200930_17e	60.736	781	800	18.1	3e-06	1	236266	UNKNOWN PROTEIN; FUNCTIONS IN: MOLECULAR_FUNCTION UNKNOWN; INVOLVED IN: BIOLOGICAL_PROCESS UNKNOWN; LOCATED IN: CELLULAR_COMPONENT UNKNOWN; EXPRESSED IN: 26 PLANT STRUCTURES; EXPRESSED DURING: 15 GROWTH STAGES; HAS 27734 BLAST HITS TO 16708 PROTEINS IN 1259 SPECIES: ARCHAE - 81; BACTERIA - 3434; METAZOA - 10876; FUNGI - 2514; PLANTS - 987; VIRUSES - 212; OTHER EUKARYOTES - 9630 (SOURCE: NCBI BLIN…		EtHCD	Eclipse pd-EtHCD	N14	EtHCD_m1
AT3G50370	AT3G50370.1	575.526	4	-0.49	SEVEHPGPSTSIGGINYSHK	HexNAc@11=12	HexNAc@791=12	E20200930_17e	60.736	781	800	18.1	2.6e-06	1	236266	UNKNOWN PROTEIN; FUNCTIONS IN: MOLECULAR_FUNCTION UNKNOWN; INVOLVED IN: BIOLOGICAL_PROCESS UNKNOWN; LOCATED IN: CELLULAR_COMPONENT UNKNOWN; EXPRESSED IN: 26 PLANT STRUCTURES; EXPRESSED DURING: 15 GROWTH STAGES; HAS 27734 BLAST HITS TO 16708 PROTEINS IN 1259 SPECIES: ARCHAE - 81; BACTERIA - 3434; METAZOA - 10876; FUNGI - 2514; PLANTS - 987; VIRUSES - 212; OTHER EUKARYOTES - 9630 (SOURCE: NCBI BLIN…		EtHCD	Eclipse pd-EtHCD	N14	EtHCD_m2
AT3G50370	AT3G50370.1	575.528	4	3.5	SEVEHPGPSTSIGGINYSHK	HexNAc@Neutral loss=9	HexNAc@781-800=9	Q20200903_17	44.509	781	800	24.9	6.7e-07	1	236266	UNKNOWN PROTEIN; FUNCTIONS IN: MOLECULAR_FUNCTION UNKNOWN; INVOLVED IN: BIOLOGICAL_PROCESS UNKNOWN; LOCATED IN: CELLULAR_COMPONENT UNKNOWN; EXPRESSED IN: 26 PLANT STRUCTURES; EXPRESSED DURING: 15 GROWTH STAGES; HAS 27734 BLAST HITS TO 16708 PROTEINS IN 1259 SPECIES: ARCHAE - 81; BACTERIA - 3434; METAZOA - 10876; FUNGI - 2514; PLANTS - 987; VIRUSES - 212; OTHER EUKARYOTES - 9630 (SOURCE: NCBI BLIN…		HCD	QE_204_filtered	N14	HCD_m
AT3G50370	AT3G50370.1	575.526	4	-0.49	SEVEHPGPSTSIGGINYSHK	HexNAc@Neutral loss=9	HexNAc@781-800=9	E20200930_17	60.733	781	800	15.3	3.3e-05	1	236266	UNKNOWN PROTEIN; FUNCTIONS IN: MOLECULAR_FUNCTION UNKNOWN; INVOLVED IN: BIOLOGICAL_PROCESS UNKNOWN; LOCATED IN: CELLULAR_COMPONENT UNKNOWN; EXPRESSED IN: 26 PLANT STRUCTURES; EXPRESSED DURING: 15 GROWTH STAGES; HAS 27734 BLAST HITS TO 16708 PROTEINS IN 1259 SPECIES: ARCHAE - 81; BACTERIA - 3434; METAZOA - 10876; FUNGI - 2514; PLANTS - 987; VIRUSES - 212; OTHER EUKARYOTES - 9630 (SOURCE: NCBI BLIN…		HCD	Eclipse_204_Filtered	N14	HCD_m
AT3G50370	AT3G50370.1	937.44	6	-2.2	NSESTFPLHQHTVDSLDDERPSIETSRGEQAAQPAVVSDPLGMHNASR	HexNAc@38=11;HexNAc@25|26	HexNAc@1025=11;HexNAc@1012|1013	E20200929_03e	95.961	988	1035	23.9	1.2e-08	1	236266	UNKNOWN PROTEIN; FUNCTIONS IN: MOLECULAR_FUNCTION UNKNOWN; INVOLVED IN: BIOLOGICAL_PROCESS UNKNOWN; LOCATED IN: CELLULAR_COMPONENT UNKNOWN; EXPRESSED IN: 26 PLANT STRUCTURES; EXPRESSED DURING: 15 GROWTH STAGES; HAS 27734 BLAST HITS TO 16708 PROTEINS IN 1259 SPECIES: ARCHAE - 81; BACTERIA - 3434; METAZOA - 10876; FUNGI - 2514; PLANTS - 987; VIRUSES - 212; OTHER EUKARYOTES - 9630 (SOURCE: NCBI BLIN…		EtHCD	Eclipse pd-EtHCD	N14	EtHCD_m1
AT3G50370	AT3G50370.1	937.44	6	-2.2	NSESTFPLHQHTVDSLDDERPSIETSRGEQAAQPAVVSDPLGMHNASR	HexNAc@38=12;HexNAc@25|26	HexNAc@1025=12;HexNAc@1012|1013	E20200929_03e	95.961	988	1035	23.9	4.6e-09	1	236266	UNKNOWN PROTEIN; FUNCTIONS IN: MOLECULAR_FUNCTION UNKNOWN; INVOLVED IN: BIOLOGICAL_PROCESS UNKNOWN; LOCATED IN: CELLULAR_COMPONENT UNKNOWN; EXPRESSED IN: 26 PLANT STRUCTURES; EXPRESSED DURING: 15 GROWTH STAGES; HAS 27734 BLAST HITS TO 16708 PROTEINS IN 1259 SPECIES: ARCHAE - 81; BACTERIA - 3434; METAZOA - 10876; FUNGI - 2514; PLANTS - 987; VIRUSES - 212; OTHER EUKARYOTES - 9630 (SOURCE: NCBI BLIN…		EtHCD	Eclipse pd-EtHCD	N14	EtHCD_m2
AT3G50370	AT3G50370.1	660.91	5	-1.1	NSESTFPLHQHTVDSLDDERPSIETSR	HexNAc@22|25|26	HexNAc@1009|1012|1013	E20200929_02	80.64	988	1014	19.8	6.4e-06	1	236266	UNKNOWN PROTEIN; FUNCTIONS IN: MOLECULAR_FUNCTION UNKNOWN; INVOLVED IN: BIOLOGICAL_PROCESS UNKNOWN; LOCATED IN: CELLULAR_COMPONENT UNKNOWN; EXPRESSED IN: 26 PLANT STRUCTURES; EXPRESSED DURING: 15 GROWTH STAGES; HAS 27734 BLAST HITS TO 16708 PROTEINS IN 1259 SPECIES: ARCHAE - 81; BACTERIA - 3434; METAZOA - 10876; FUNGI - 2514; PLANTS - 987; VIRUSES - 212; OTHER EUKARYOTES - 9630 (SOURCE: NCBI BLIN…		HCD	Eclipse_204_Filtered	N14	HCD_m
AT3G50370	AT3G50370.1	660.912	5	1.5	NSESTFPLHQHTVDSLDDERPSIETSR	HexNAc@26=14	HexNAc@1013=14	Q20200903_16	63.101	988	1014	22.9	1.7e-09	1	236266	UNKNOWN PROTEIN; FUNCTIONS IN: MOLECULAR_FUNCTION UNKNOWN; INVOLVED IN: BIOLOGICAL_PROCESS UNKNOWN; LOCATED IN: CELLULAR_COMPONENT UNKNOWN; EXPRESSED IN: 26 PLANT STRUCTURES; EXPRESSED DURING: 15 GROWTH STAGES; HAS 27734 BLAST HITS TO 16708 PROTEINS IN 1259 SPECIES: ARCHAE - 81; BACTERIA - 3434; METAZOA - 10876; FUNGI - 2514; PLANTS - 987; VIRUSES - 212; OTHER EUKARYOTES - 9630 (SOURCE: NCBI BLIN…		HCD	QE_total	N14	HCD_m
AT3G50370	AT3G50370.1	825.886	4	-0.64	NSESTFPLHQHTVDSLDDERPSIETSR	HexNAc@22|25|26	HexNAc@1009|1012|1013	E20200930_16	83.599	988	1014	30.3	4.4e-10	1	236266	UNKNOWN PROTEIN; FUNCTIONS IN: MOLECULAR_FUNCTION UNKNOWN; INVOLVED IN: BIOLOGICAL_PROCESS UNKNOWN; LOCATED IN: CELLULAR_COMPONENT UNKNOWN; EXPRESSED IN: 26 PLANT STRUCTURES; EXPRESSED DURING: 15 GROWTH STAGES; HAS 27734 BLAST HITS TO 16708 PROTEINS IN 1259 SPECIES: ARCHAE - 81; BACTERIA - 3434; METAZOA - 10876; FUNGI - 2514; PLANTS - 987; VIRUSES - 212; OTHER EUKARYOTES - 9630 (SOURCE: NCBI BLIN…		HCD	Eclipse_total	N14	HCD_m
AT3G50370	AT3G50370.1	937.44	6	-2.2	NSESTFPLHQHTVDSLDDERPSIETSRGEQAAQPAVVSDPLGMHNASR	HexNAc&HexNAc@((Neutral loss&(4|5|12|15|22|25|26))|(4&(5|12|15|22|25|26))|(5&(12|15|22|25|26))|(12&(15|22|25|26))|(15&(22|25|26))|(22&(25|26))|(25&26))	HexNAc&HexNAc@((988-1124&(991|992|999|1002|1009|1012|1013))|(991&(992|999|1002|1009|1012|1013))|(992&(999|1002|1009|1012|1013))|(999&(1002|1009|1012|1013))|(1002&(1009|1012|1013))|(1009&(1012|1013))|(1012&1013))	E20200929_03	95.957	988	1035	20.6	2e-08	1	236266	UNKNOWN PROTEIN; FUNCTIONS IN: MOLECULAR_FUNCTION UNKNOWN; INVOLVED IN: BIOLOGICAL_PROCESS UNKNOWN; LOCATED IN: CELLULAR_COMPONENT UNKNOWN; EXPRESSED IN: 26 PLANT STRUCTURES; EXPRESSED DURING: 15 GROWTH STAGES; HAS 27734 BLAST HITS TO 16708 PROTEINS IN 1259 SPECIES: ARCHAE - 81; BACTERIA - 3434; METAZOA - 10876; FUNGI - 2514; PLANTS - 987; VIRUSES - 212; OTHER EUKARYOTES - 9630 (SOURCE: NCBI BLIN…		HCD	Eclipse_204_Filtered	N14	HCD_m
AT3G50370	AT3G50370.1	785.373	3	0.27	GEQAAQPAVVSDPLGMHNASR	HexNAc@11=38;Oxidation@16	HexNAc@1025=38;Oxidation@1030	E20201009_16e	54.48	1015	1035	37.8	1.9e-08	1	236266	UNKNOWN PROTEIN; FUNCTIONS IN: MOLECULAR_FUNCTION UNKNOWN; INVOLVED IN: BIOLOGICAL_PROCESS UNKNOWN; LOCATED IN: CELLULAR_COMPONENT UNKNOWN; EXPRESSED IN: 26 PLANT STRUCTURES; EXPRESSED DURING: 15 GROWTH STAGES; HAS 27734 BLAST HITS TO 16708 PROTEINS IN 1259 SPECIES: ARCHAE - 81; BACTERIA - 3434; METAZOA - 10876; FUNGI - 2514; PLANTS - 987; VIRUSES - 212; OTHER EUKARYOTES - 9630 (SOURCE: NCBI BLIN…		EtHCD	Eclipse pd-EtHCD	N14	EtHCD_m1
AT3G50370	AT3G50370.1	780.042	3	0.58	GEQAAQPAVVSDPLGMHNASR	HexNAc@11=56	HexNAc@1025=56	E20201009_17e	62.448	1015	1035	45.9	5.1e-12	1	236266	UNKNOWN PROTEIN; FUNCTIONS IN: MOLECULAR_FUNCTION UNKNOWN; INVOLVED IN: BIOLOGICAL_PROCESS UNKNOWN; LOCATED IN: CELLULAR_COMPONENT UNKNOWN; EXPRESSED IN: 26 PLANT STRUCTURES; EXPRESSED DURING: 15 GROWTH STAGES; HAS 27734 BLAST HITS TO 16708 PROTEINS IN 1259 SPECIES: ARCHAE - 81; BACTERIA - 3434; METAZOA - 10876; FUNGI - 2514; PLANTS - 987; VIRUSES - 212; OTHER EUKARYOTES - 9630 (SOURCE: NCBI BLIN…		EtHCD	Eclipse pd-EtHCD	N14	EtHCD_m1
AT3G50370	AT3G50370.1	785.371	3	-1.8	GEQAAQPAVVSDPLGMHNASR	Oxidation@16;HexNAc@Neutral loss|11	Oxidation@1030;HexNAc@1015-1035|1025	E20200929_02e	66.434	1015	1035	14.7	6.1e-05	1	236266	UNKNOWN PROTEIN; FUNCTIONS IN: MOLECULAR_FUNCTION UNKNOWN; INVOLVED IN: BIOLOGICAL_PROCESS UNKNOWN; LOCATED IN: CELLULAR_COMPONENT UNKNOWN; EXPRESSED IN: 26 PLANT STRUCTURES; EXPRESSED DURING: 15 GROWTH STAGES; HAS 27734 BLAST HITS TO 16708 PROTEINS IN 1259 SPECIES: ARCHAE - 81; BACTERIA - 3434; METAZOA - 10876; FUNGI - 2514; PLANTS - 987; VIRUSES - 212; OTHER EUKARYOTES - 9630 (SOURCE: NCBI BLIN…		EtHCD	Eclipse pd-EtHCD	N14	EtHCD_m1
AT3G50370	AT3G50370.1	785.373	3	0.27	GEQAAQPAVVSDPLGMHNASR	HexNAc@11=45;Oxidation@16	HexNAc@1025=45;Oxidation@1030	E20201009_16e	54.48	1015	1035	37.8	2.7e-09	1	236266	UNKNOWN PROTEIN; FUNCTIONS IN: MOLECULAR_FUNCTION UNKNOWN; INVOLVED IN: BIOLOGICAL_PROCESS UNKNOWN; LOCATED IN: CELLULAR_COMPONENT UNKNOWN; EXPRESSED IN: 26 PLANT STRUCTURES; EXPRESSED DURING: 15 GROWTH STAGES; HAS 27734 BLAST HITS TO 16708 PROTEINS IN 1259 SPECIES: ARCHAE - 81; BACTERIA - 3434; METAZOA - 10876; FUNGI - 2514; PLANTS - 987; VIRUSES - 212; OTHER EUKARYOTES - 9630 (SOURCE: NCBI BLIN…		EtHCD	Eclipse pd-EtHCD	N14	EtHCD_m2
AT3G50370	AT3G50370.1	780.042	3	0.58	GEQAAQPAVVSDPLGMHNASR	HexNAc@11=49	HexNAc@1025=49	E20201009_17e	62.448	1015	1035	45.9	2.2e-10	1	236266	UNKNOWN PROTEIN; FUNCTIONS IN: MOLECULAR_FUNCTION UNKNOWN; INVOLVED IN: BIOLOGICAL_PROCESS UNKNOWN; LOCATED IN: CELLULAR_COMPONENT UNKNOWN; EXPRESSED IN: 26 PLANT STRUCTURES; EXPRESSED DURING: 15 GROWTH STAGES; HAS 27734 BLAST HITS TO 16708 PROTEINS IN 1259 SPECIES: ARCHAE - 81; BACTERIA - 3434; METAZOA - 10876; FUNGI - 2514; PLANTS - 987; VIRUSES - 212; OTHER EUKARYOTES - 9630 (SOURCE: NCBI BLIN…		EtHCD	Eclipse pd-EtHCD	N14	EtHCD_m2
AT3G50370	AT3G50370.1	785.373	3	0.27	GEQAAQPAVVSDPLGMHNASR	HexNAc@Neutral loss=42;Oxidation@16	HexNAc@1015-1035=42;Oxidation@1030	E20201009_16	54.477	1015	1035	24.5	3.9e-07	1	236266	UNKNOWN PROTEIN; FUNCTIONS IN: MOLECULAR_FUNCTION UNKNOWN; INVOLVED IN: BIOLOGICAL_PROCESS UNKNOWN; LOCATED IN: CELLULAR_COMPONENT UNKNOWN; EXPRESSED IN: 26 PLANT STRUCTURES; EXPRESSED DURING: 15 GROWTH STAGES; HAS 27734 BLAST HITS TO 16708 PROTEINS IN 1259 SPECIES: ARCHAE - 81; BACTERIA - 3434; METAZOA - 10876; FUNGI - 2514; PLANTS - 987; VIRUSES - 212; OTHER EUKARYOTES - 9630 (SOURCE: NCBI BLIN…		HCD	Eclipse_204_Filtered	N14	HCD_m
AT3G50370	AT3G50370.1	780.039	3	-2.2	GEQAAQPAVVSDPLGMHNASR	HexNAc@Neutral loss=81	HexNAc@1015-1035=81	E20200929_03	75.833	1015	1035	43.8	8.9e-13	1	236266	UNKNOWN PROTEIN; FUNCTIONS IN: MOLECULAR_FUNCTION UNKNOWN; INVOLVED IN: BIOLOGICAL_PROCESS UNKNOWN; LOCATED IN: CELLULAR_COMPONENT UNKNOWN; EXPRESSED IN: 26 PLANT STRUCTURES; EXPRESSED DURING: 15 GROWTH STAGES; HAS 27734 BLAST HITS TO 16708 PROTEINS IN 1259 SPECIES: ARCHAE - 81; BACTERIA - 3434; METAZOA - 10876; FUNGI - 2514; PLANTS - 987; VIRUSES - 212; OTHER EUKARYOTES - 9630 (SOURCE: NCBI BLIN…		HCD	Eclipse_204_Filtered	N14	HCD_m
AT3G50370	AT3G50370.1	549.769	2	-0.2	QSFEVASK	HexNAc@Neutral loss|2	HexNAc@1056-1063|1057	E20200930_15e	38.916	1056	1063	24	0.00012	1	236266	UNKNOWN PROTEIN; FUNCTIONS IN: MOLECULAR_FUNCTION UNKNOWN; INVOLVED IN: BIOLOGICAL_PROCESS UNKNOWN; LOCATED IN: CELLULAR_COMPONENT UNKNOWN; EXPRESSED IN: 26 PLANT STRUCTURES; EXPRESSED DURING: 15 GROWTH STAGES; HAS 27734 BLAST HITS TO 16708 PROTEINS IN 1259 SPECIES: ARCHAE - 81; BACTERIA - 3434; METAZOA - 10876; FUNGI - 2514; PLANTS - 987; VIRUSES - 212; OTHER EUKARYOTES - 9630 (SOURCE: NCBI BLIN…		EtHCD	Eclipse pd-EtHCD	N14	EtHCD_m1
AT3G50370	AT3G50370.1	549.769	2	-0.2	QSFEVASK	HexNAc@2=49	HexNAc@1057=49	E20200930_15e	38.916	1056	1063	24	0.00011	1	236266	UNKNOWN PROTEIN; FUNCTIONS IN: MOLECULAR_FUNCTION UNKNOWN; INVOLVED IN: BIOLOGICAL_PROCESS UNKNOWN; LOCATED IN: CELLULAR_COMPONENT UNKNOWN; EXPRESSED IN: 26 PLANT STRUCTURES; EXPRESSED DURING: 15 GROWTH STAGES; HAS 27734 BLAST HITS TO 16708 PROTEINS IN 1259 SPECIES: ARCHAE - 81; BACTERIA - 3434; METAZOA - 10876; FUNGI - 2514; PLANTS - 987; VIRUSES - 212; OTHER EUKARYOTES - 9630 (SOURCE: NCBI BLIN…		EtHCD	Eclipse pd-EtHCD	N14	EtHCD_m2
AT3G50370	AT3G50370.1	549.771	2	3.1	QSFEVASK	HexNAc@Neutral loss=11	HexNAc@1056-1063=11	Q20200903_14	28.176	1056	1063	20.8	0.00028	1	236266	UNKNOWN PROTEIN; FUNCTIONS IN: MOLECULAR_FUNCTION UNKNOWN; INVOLVED IN: BIOLOGICAL_PROCESS UNKNOWN; LOCATED IN: CELLULAR_COMPONENT UNKNOWN; EXPRESSED IN: 26 PLANT STRUCTURES; EXPRESSED DURING: 15 GROWTH STAGES; HAS 27734 BLAST HITS TO 16708 PROTEINS IN 1259 SPECIES: ARCHAE - 81; BACTERIA - 3434; METAZOA - 10876; FUNGI - 2514; PLANTS - 987; VIRUSES - 212; OTHER EUKARYOTES - 9630 (SOURCE: NCBI BLIN…		HCD	QE_204_filtered	N14	HCD_m
AT3G50370	AT3G50370.1	549.769	2	-0.2	QSFEVASK	HexNAc@Neutral loss=49	HexNAc@1056-1063=49	E20200930_15	38.912	1056	1063	30.8	4.4e-07	1	236266	UNKNOWN PROTEIN; FUNCTIONS IN: MOLECULAR_FUNCTION UNKNOWN; INVOLVED IN: BIOLOGICAL_PROCESS UNKNOWN; LOCATED IN: CELLULAR_COMPONENT UNKNOWN; EXPRESSED IN: 26 PLANT STRUCTURES; EXPRESSED DURING: 15 GROWTH STAGES; HAS 27734 BLAST HITS TO 16708 PROTEINS IN 1259 SPECIES: ARCHAE - 81; BACTERIA - 3434; METAZOA - 10876; FUNGI - 2514; PLANTS - 987; VIRUSES - 212; OTHER EUKARYOTES - 9630 (SOURCE: NCBI BLIN…		HCD	Eclipse_204_Filtered	N14	HCD_m
AT3G50370	AT3G50370.1	594.983	3	-0.51	NAATSVSHPQLSVLR	HexNAc@7=7	HexNAc@1222=7	E20200930_18e	70.142	1216	1230	35	5.9e-08	1	236266	UNKNOWN PROTEIN; FUNCTIONS IN: MOLECULAR_FUNCTION UNKNOWN; INVOLVED IN: BIOLOGICAL_PROCESS UNKNOWN; LOCATED IN: CELLULAR_COMPONENT UNKNOWN; EXPRESSED IN: 26 PLANT STRUCTURES; EXPRESSED DURING: 15 GROWTH STAGES; HAS 27734 BLAST HITS TO 16708 PROTEINS IN 1259 SPECIES: ARCHAE - 81; BACTERIA - 3434; METAZOA - 10876; FUNGI - 2514; PLANTS - 987; VIRUSES - 212; OTHER EUKARYOTES - 9630 (SOURCE: NCBI BLIN…		EtHCD	Eclipse pd-EtHCD	N14	EtHCD_m1
AT3G50370	AT3G50370.1	594.983	3	-0.51	NAATSVSHPQLSVLR	HexNAc@7=7	HexNAc@1222=7	E20200930_18e	70.142	1216	1230	35	6.8e-08	1	236266	UNKNOWN PROTEIN; FUNCTIONS IN: MOLECULAR_FUNCTION UNKNOWN; INVOLVED IN: BIOLOGICAL_PROCESS UNKNOWN; LOCATED IN: CELLULAR_COMPONENT UNKNOWN; EXPRESSED IN: 26 PLANT STRUCTURES; EXPRESSED DURING: 15 GROWTH STAGES; HAS 27734 BLAST HITS TO 16708 PROTEINS IN 1259 SPECIES: ARCHAE - 81; BACTERIA - 3434; METAZOA - 10876; FUNGI - 2514; PLANTS - 987; VIRUSES - 212; OTHER EUKARYOTES - 9630 (SOURCE: NCBI BLIN…		EtHCD	Eclipse pd-EtHCD	N14	EtHCD_m2
AT3G50370	AT3G50370.1	594.984	3	1.2	NAATSVSHPQLSVLR	HexNAc@Neutral loss=9	HexNAc@1216-1230=9	Q20200903_27	53.225	1216	1230	27	1.6e-08	1	236266	UNKNOWN PROTEIN; FUNCTIONS IN: MOLECULAR_FUNCTION UNKNOWN; INVOLVED IN: BIOLOGICAL_PROCESS UNKNOWN; LOCATED IN: CELLULAR_COMPONENT UNKNOWN; EXPRESSED IN: 26 PLANT STRUCTURES; EXPRESSED DURING: 15 GROWTH STAGES; HAS 27734 BLAST HITS TO 16708 PROTEINS IN 1259 SPECIES: ARCHAE - 81; BACTERIA - 3434; METAZOA - 10876; FUNGI - 2514; PLANTS - 987; VIRUSES - 212; OTHER EUKARYOTES - 9630 (SOURCE: NCBI BLIN…		HCD	QE_204_filtered	N14	HCD_m
AT3G50370	AT3G50370.1	594.982	3	-1.3	NAATSVSHPQLSVLR	HexNAc@Neutral loss=19	HexNAc@1216-1230=19	E20200930_19	69.007	1216	1230	39.1	4.5e-09	1	236266	UNKNOWN PROTEIN; FUNCTIONS IN: MOLECULAR_FUNCTION UNKNOWN; INVOLVED IN: BIOLOGICAL_PROCESS UNKNOWN; LOCATED IN: CELLULAR_COMPONENT UNKNOWN; EXPRESSED IN: 26 PLANT STRUCTURES; EXPRESSED DURING: 15 GROWTH STAGES; HAS 27734 BLAST HITS TO 16708 PROTEINS IN 1259 SPECIES: ARCHAE - 81; BACTERIA - 3434; METAZOA - 10876; FUNGI - 2514; PLANTS - 987; VIRUSES - 212; OTHER EUKARYOTES - 9630 (SOURCE: NCBI BLIN…		HCD	Eclipse_204_Filtered	N14	HCD_m
AT3G50370	AT3G50370.1	780.409	2	-2.9	STQESSALPVIPK	HexNAc@Neutral loss|1|2	HexNAc@1544-1556|1544|1545	E20200929_06e	78.941	1544	1556	25.2	8.2e-07	1	236266	UNKNOWN PROTEIN; FUNCTIONS IN: MOLECULAR_FUNCTION UNKNOWN; INVOLVED IN: BIOLOGICAL_PROCESS UNKNOWN; LOCATED IN: CELLULAR_COMPONENT UNKNOWN; EXPRESSED IN: 26 PLANT STRUCTURES; EXPRESSED DURING: 15 GROWTH STAGES; HAS 27734 BLAST HITS TO 16708 PROTEINS IN 1259 SPECIES: ARCHAE - 81; BACTERIA - 3434; METAZOA - 10876; FUNGI - 2514; PLANTS - 987; VIRUSES - 212; OTHER EUKARYOTES - 9630 (SOURCE: NCBI BLIN…		EtHCD	Eclipse pd-EtHCD	N14	EtHCD_m1
AT3G50370	AT3G50370.1	780.411	2	-0.62	STQESSALPVIPK	HexNAc@Neutral loss|1	HexNAc@1544-1556|1544	E20201009_17e	66.249	1544	1556	32.2	2.4e-09	1	236266	UNKNOWN PROTEIN; FUNCTIONS IN: MOLECULAR_FUNCTION UNKNOWN; INVOLVED IN: BIOLOGICAL_PROCESS UNKNOWN; LOCATED IN: CELLULAR_COMPONENT UNKNOWN; EXPRESSED IN: 26 PLANT STRUCTURES; EXPRESSED DURING: 15 GROWTH STAGES; HAS 27734 BLAST HITS TO 16708 PROTEINS IN 1259 SPECIES: ARCHAE - 81; BACTERIA - 3434; METAZOA - 10876; FUNGI - 2514; PLANTS - 987; VIRUSES - 212; OTHER EUKARYOTES - 9630 (SOURCE: NCBI BLIN…		EtHCD	Eclipse pd-EtHCD	N14	EtHCD_m1
AT3G50370	AT3G50370.1	780.411	2	-0.62	STQESSALPVIPK	HexNAc@1=11	HexNAc@1544=11	E20201009_17e	66.249	1544	1556	31.4	7.3e-09	1	236266	UNKNOWN PROTEIN; FUNCTIONS IN: MOLECULAR_FUNCTION UNKNOWN; INVOLVED IN: BIOLOGICAL_PROCESS UNKNOWN; LOCATED IN: CELLULAR_COMPONENT UNKNOWN; EXPRESSED IN: 26 PLANT STRUCTURES; EXPRESSED DURING: 15 GROWTH STAGES; HAS 27734 BLAST HITS TO 16708 PROTEINS IN 1259 SPECIES: ARCHAE - 81; BACTERIA - 3434; METAZOA - 10876; FUNGI - 2514; PLANTS - 987; VIRUSES - 212; OTHER EUKARYOTES - 9630 (SOURCE: NCBI BLIN…		EtHCD	Eclipse pd-EtHCD	N14	EtHCD_m2
AT3G50370	AT3G50370.1	780.413	2	1.7	STQESSALPVIPK	HexNAc@Neutral loss=31	HexNAc@1544-1556=31	Q20200903_19	62.638	1544	1556	21.9	3.6e-08	1	236266	UNKNOWN PROTEIN; FUNCTIONS IN: MOLECULAR_FUNCTION UNKNOWN; INVOLVED IN: BIOLOGICAL_PROCESS UNKNOWN; LOCATED IN: CELLULAR_COMPONENT UNKNOWN; EXPRESSED IN: 26 PLANT STRUCTURES; EXPRESSED DURING: 15 GROWTH STAGES; HAS 27734 BLAST HITS TO 16708 PROTEINS IN 1259 SPECIES: ARCHAE - 81; BACTERIA - 3434; METAZOA - 10876; FUNGI - 2514; PLANTS - 987; VIRUSES - 212; OTHER EUKARYOTES - 9630 (SOURCE: NCBI BLIN…		HCD	QE_204_filtered	N14	HCD_m
AT3G50370	AT3G50370.1	780.409	2	-2.9	STQESSALPVIPK	HexNAc@Neutral loss=35	HexNAc@1544-1556=35	E20200929_06	78.938	1544	1556	28.6	3.3e-12	1	236266	UNKNOWN PROTEIN; FUNCTIONS IN: MOLECULAR_FUNCTION UNKNOWN; INVOLVED IN: BIOLOGICAL_PROCESS UNKNOWN; LOCATED IN: CELLULAR_COMPONENT UNKNOWN; EXPRESSED IN: 26 PLANT STRUCTURES; EXPRESSED DURING: 15 GROWTH STAGES; HAS 27734 BLAST HITS TO 16708 PROTEINS IN 1259 SPECIES: ARCHAE - 81; BACTERIA - 3434; METAZOA - 10876; FUNGI - 2514; PLANTS - 987; VIRUSES - 212; OTHER EUKARYOTES - 9630 (SOURCE: NCBI BLIN…		HCD	Eclipse_204_Filtered	N14	HCD_m
AT3G50370	AT3G50370.1	819.907	2	0.044	ISESNSTSTSVVPK	HexNAc@2=12	HexNAc@1624=12	E20201009_15e	37.738	1623	1636	37.4	4.5e-09	1	236266	UNKNOWN PROTEIN; FUNCTIONS IN: MOLECULAR_FUNCTION UNKNOWN; INVOLVED IN: BIOLOGICAL_PROCESS UNKNOWN; LOCATED IN: CELLULAR_COMPONENT UNKNOWN; EXPRESSED IN: 26 PLANT STRUCTURES; EXPRESSED DURING: 15 GROWTH STAGES; HAS 27734 BLAST HITS TO 16708 PROTEINS IN 1259 SPECIES: ARCHAE - 81; BACTERIA - 3434; METAZOA - 10876; FUNGI - 2514; PLANTS - 987; VIRUSES - 212; OTHER EUKARYOTES - 9630 (SOURCE: NCBI BLIN…		EtHCD	Eclipse pd-EtHCD	N14	EtHCD_m1
AT3G50370	AT3G50370.1	819.906	2	-1.8	ISESNSTSTSVVPK	HexNAc@4|5	HexNAc@1626|1627	E20200930_16e	50.655	1623	1636	24.6	1.4e-07	1	236266	UNKNOWN PROTEIN; FUNCTIONS IN: MOLECULAR_FUNCTION UNKNOWN; INVOLVED IN: BIOLOGICAL_PROCESS UNKNOWN; LOCATED IN: CELLULAR_COMPONENT UNKNOWN; EXPRESSED IN: 26 PLANT STRUCTURES; EXPRESSED DURING: 15 GROWTH STAGES; HAS 27734 BLAST HITS TO 16708 PROTEINS IN 1259 SPECIES: ARCHAE - 81; BACTERIA - 3434; METAZOA - 10876; FUNGI - 2514; PLANTS - 987; VIRUSES - 212; OTHER EUKARYOTES - 9630 (SOURCE: NCBI BLIN…		EtHCD	Eclipse pd-EtHCD	N14	EtHCD_m1
AT3G50370	AT3G50370.1	819.907	2	0.044	ISESNSTSTSVVPK	HexNAc@2=13	HexNAc@1624=13	E20201009_15e	37.738	1623	1636	37.4	1.5e-09	1	236266	UNKNOWN PROTEIN; FUNCTIONS IN: MOLECULAR_FUNCTION UNKNOWN; INVOLVED IN: BIOLOGICAL_PROCESS UNKNOWN; LOCATED IN: CELLULAR_COMPONENT UNKNOWN; EXPRESSED IN: 26 PLANT STRUCTURES; EXPRESSED DURING: 15 GROWTH STAGES; HAS 27734 BLAST HITS TO 16708 PROTEINS IN 1259 SPECIES: ARCHAE - 81; BACTERIA - 3434; METAZOA - 10876; FUNGI - 2514; PLANTS - 987; VIRUSES - 212; OTHER EUKARYOTES - 9630 (SOURCE: NCBI BLIN…		EtHCD	Eclipse pd-EtHCD	N14	EtHCD_m2
AT3G50370	AT3G50370.1	819.906	2	-1.8	ISESNSTSTSVVPK	HexNAc@4=4	HexNAc@1626=4	E20200930_16e	50.655	1623	1636	24.6	7.8e-08	1	236266	UNKNOWN PROTEIN; FUNCTIONS IN: MOLECULAR_FUNCTION UNKNOWN; INVOLVED IN: BIOLOGICAL_PROCESS UNKNOWN; LOCATED IN: CELLULAR_COMPONENT UNKNOWN; EXPRESSED IN: 26 PLANT STRUCTURES; EXPRESSED DURING: 15 GROWTH STAGES; HAS 27734 BLAST HITS TO 16708 PROTEINS IN 1259 SPECIES: ARCHAE - 81; BACTERIA - 3434; METAZOA - 10876; FUNGI - 2514; PLANTS - 987; VIRUSES - 212; OTHER EUKARYOTES - 9630 (SOURCE: NCBI BLIN…		EtHCD	Eclipse pd-EtHCD	N14	EtHCD_m2
AT3G50370	AT3G50370.1	819.909	2	2.4	ISESNSTSTSVVPK	HexNAc@Neutral loss=32	HexNAc@1623-1636=32	Q20200903_15	35.383	1623	1636	38.5	1.6e-10	1	236266	UNKNOWN PROTEIN; FUNCTIONS IN: MOLECULAR_FUNCTION UNKNOWN; INVOLVED IN: BIOLOGICAL_PROCESS UNKNOWN; LOCATED IN: CELLULAR_COMPONENT UNKNOWN; EXPRESSED IN: 26 PLANT STRUCTURES; EXPRESSED DURING: 15 GROWTH STAGES; HAS 27734 BLAST HITS TO 16708 PROTEINS IN 1259 SPECIES: ARCHAE - 81; BACTERIA - 3434; METAZOA - 10876; FUNGI - 2514; PLANTS - 987; VIRUSES - 212; OTHER EUKARYOTES - 9630 (SOURCE: NCBI BLIN…		HCD	QE_204_filtered	N14	HCD_m
AT3G50370	AT3G50370.1	546.942	3	2.3	ISESNSTSTSVVPK	HexNAc@Neutral loss|4	HexNAc@1623-1636|1626	Q20200903_15	35.519	1623	1636	22.9	3.7e-06	1	236266	UNKNOWN PROTEIN; FUNCTIONS IN: MOLECULAR_FUNCTION UNKNOWN; INVOLVED IN: BIOLOGICAL_PROCESS UNKNOWN; LOCATED IN: CELLULAR_COMPONENT UNKNOWN; EXPRESSED IN: 26 PLANT STRUCTURES; EXPRESSED DURING: 15 GROWTH STAGES; HAS 27734 BLAST HITS TO 16708 PROTEINS IN 1259 SPECIES: ARCHAE - 81; BACTERIA - 3434; METAZOA - 10876; FUNGI - 2514; PLANTS - 987; VIRUSES - 212; OTHER EUKARYOTES - 9630 (SOURCE: NCBI BLIN…		HCD	QE_204_filtered	N14	HCD_m
AT3G50370	AT3G50370.1	819.906	2	-1.4	ISESNSTSTSVVPK	HexNAc@Neutral loss=41	HexNAc@1623-1636=41	E20200930_16	49.074	1623	1636	42.2	1.5e-13	1	236266	UNKNOWN PROTEIN; FUNCTIONS IN: MOLECULAR_FUNCTION UNKNOWN; INVOLVED IN: BIOLOGICAL_PROCESS UNKNOWN; LOCATED IN: CELLULAR_COMPONENT UNKNOWN; EXPRESSED IN: 26 PLANT STRUCTURES; EXPRESSED DURING: 15 GROWTH STAGES; HAS 27734 BLAST HITS TO 16708 PROTEINS IN 1259 SPECIES: ARCHAE - 81; BACTERIA - 3434; METAZOA - 10876; FUNGI - 2514; PLANTS - 987; VIRUSES - 212; OTHER EUKARYOTES - 9630 (SOURCE: NCBI BLIN…		HCD	Eclipse_204_Filtered	N14	HCD_m
AT3G50370	AT3G50370.1	1085.53	2	-0.96	NNTFSSSTSPINSLLAEGK	HexNAc@6|7|8|9	HexNAc@1642|1643|1644|1645	E20200929_09e	113.591	1637	1655	32.6	2.9e-09	1	236266	UNKNOWN PROTEIN; FUNCTIONS IN: MOLECULAR_FUNCTION UNKNOWN; INVOLVED IN: BIOLOGICAL_PROCESS UNKNOWN; LOCATED IN: CELLULAR_COMPONENT UNKNOWN; EXPRESSED IN: 26 PLANT STRUCTURES; EXPRESSED DURING: 15 GROWTH STAGES; HAS 27734 BLAST HITS TO 16708 PROTEINS IN 1259 SPECIES: ARCHAE - 81; BACTERIA - 3434; METAZOA - 10876; FUNGI - 2514; PLANTS - 987; VIRUSES - 212; OTHER EUKARYOTES - 9630 (SOURCE: NCBI BLIN…		EtHCD	Eclipse pd-EtHCD	N14	EtHCD_m1
AT3G50370	AT3G50370.1	1085.53	2	-0.96	NNTFSSSTSPINSLLAEGK	HexNAc@7|8	HexNAc@1643|1644	E20200929_09e	113.591	1637	1655	32.6	1.5e-09	1	236266	UNKNOWN PROTEIN; FUNCTIONS IN: MOLECULAR_FUNCTION UNKNOWN; INVOLVED IN: BIOLOGICAL_PROCESS UNKNOWN; LOCATED IN: CELLULAR_COMPONENT UNKNOWN; EXPRESSED IN: 26 PLANT STRUCTURES; EXPRESSED DURING: 15 GROWTH STAGES; HAS 27734 BLAST HITS TO 16708 PROTEINS IN 1259 SPECIES: ARCHAE - 81; BACTERIA - 3434; METAZOA - 10876; FUNGI - 2514; PLANTS - 987; VIRUSES - 212; OTHER EUKARYOTES - 9630 (SOURCE: NCBI BLIN…		EtHCD	Eclipse pd-EtHCD	N14	EtHCD_m2
AT3G50370	AT3G50370.1	1085.53	2	-0.96	NNTFSSSTSPINSLLAEGK	HexNAc@Neutral loss=12	HexNAc@1637-1655=12	E20200929_09	113.587	1637	1655	40.6	5e-13	1	236266	UNKNOWN PROTEIN; FUNCTIONS IN: MOLECULAR_FUNCTION UNKNOWN; INVOLVED IN: BIOLOGICAL_PROCESS UNKNOWN; LOCATED IN: CELLULAR_COMPONENT UNKNOWN; EXPRESSED IN: 26 PLANT STRUCTURES; EXPRESSED DURING: 15 GROWTH STAGES; HAS 27734 BLAST HITS TO 16708 PROTEINS IN 1259 SPECIES: ARCHAE - 81; BACTERIA - 3434; METAZOA - 10876; FUNGI - 2514; PLANTS - 987; VIRUSES - 212; OTHER EUKARYOTES - 9630 (SOURCE: NCBI BLIN…		HCD	Eclipse_204_Filtered	N14	HCD_m
AT3G50370	AT3G50370.1	1025.52	2	0.37	IQFGAVTSSTVIPPCGGR	HexNAc@Neutral loss=62	HexNAc@1656-1673=62	Q20200903_31	85.939	1656	1673	35.3	2.6e-16	1	236266	UNKNOWN PROTEIN; FUNCTIONS IN: MOLECULAR_FUNCTION UNKNOWN; INVOLVED IN: BIOLOGICAL_PROCESS UNKNOWN; LOCATED IN: CELLULAR_COMPONENT UNKNOWN; EXPRESSED IN: 26 PLANT STRUCTURES; EXPRESSED DURING: 15 GROWTH STAGES; HAS 27734 BLAST HITS TO 16708 PROTEINS IN 1259 SPECIES: ARCHAE - 81; BACTERIA - 3434; METAZOA - 10876; FUNGI - 2514; PLANTS - 987; VIRUSES - 212; OTHER EUKARYOTES - 9630 (SOURCE: NCBI BLIN…		HCD	QE_204_filtered	N14	HCD_m
AT3G50370	AT3G50370.1	684.016	3	3	IQFGAVTSSTVIPPCGGR	HexNAc@Neutral loss=53	HexNAc@1656-1673=53	Q20200903_31	84.403	1656	1673	40	4.4e-15	1	236266	UNKNOWN PROTEIN; FUNCTIONS IN: MOLECULAR_FUNCTION UNKNOWN; INVOLVED IN: BIOLOGICAL_PROCESS UNKNOWN; LOCATED IN: CELLULAR_COMPONENT UNKNOWN; EXPRESSED IN: 26 PLANT STRUCTURES; EXPRESSED DURING: 15 GROWTH STAGES; HAS 27734 BLAST HITS TO 16708 PROTEINS IN 1259 SPECIES: ARCHAE - 81; BACTERIA - 3434; METAZOA - 10876; FUNGI - 2514; PLANTS - 987; VIRUSES - 212; OTHER EUKARYOTES - 9630 (SOURCE: NCBI BLIN…		HCD	QE_204_filtered	N14	HCD_m
AT3G50370	AT3G50370.1	684.017	3	4.3	IQFGAVTSSTVIPPCGGR	HexNAc@Neutral loss=68	HexNAc@1656-1673=68	Q20200903_31	83.995	1656	1673	49.6	1.3e-15	1	236266	UNKNOWN PROTEIN; FUNCTIONS IN: MOLECULAR_FUNCTION UNKNOWN; INVOLVED IN: BIOLOGICAL_PROCESS UNKNOWN; LOCATED IN: CELLULAR_COMPONENT UNKNOWN; EXPRESSED IN: 26 PLANT STRUCTURES; EXPRESSED DURING: 15 GROWTH STAGES; HAS 27734 BLAST HITS TO 16708 PROTEINS IN 1259 SPECIES: ARCHAE - 81; BACTERIA - 3434; METAZOA - 10876; FUNGI - 2514; PLANTS - 987; VIRUSES - 212; OTHER EUKARYOTES - 9630 (SOURCE: NCBI BLIN…		HCD	QE_total	N14	HCD_m
AT3G50370	AT3G50370.1	772.361	3	2.1	IYGGTELDDGAASGTVGGQTSR	HexNAc@Neutral loss|5	HexNAc@1737-1758|1741	Q20200903_14	61.399	1737	1758	16.8	2e-07	1	236266	UNKNOWN PROTEIN; FUNCTIONS IN: MOLECULAR_FUNCTION UNKNOWN; INVOLVED IN: BIOLOGICAL_PROCESS UNKNOWN; LOCATED IN: CELLULAR_COMPONENT UNKNOWN; EXPRESSED IN: 26 PLANT STRUCTURES; EXPRESSED DURING: 15 GROWTH STAGES; HAS 27734 BLAST HITS TO 16708 PROTEINS IN 1259 SPECIES: ARCHAE - 81; BACTERIA - 3434; METAZOA - 10876; FUNGI - 2514; PLANTS - 987; VIRUSES - 212; OTHER EUKARYOTES - 9630 (SOURCE: NCBI BLIN…		HCD	QE_204_filtered	N14	HCD_m
AT1G27430	AT1G27430.1	756.879	2	2.4	FDLPDDLIFSK	HexNAc@Neutral loss=43	HexNAc@6-16=43	Q20200903_24	114.11	6	16	14.4	0.00097	1	165436	GYF DOMAIN-CONTAINING PROTEIN		HCD	QE_204_filtered	N14	HCD_m
AT1G27430	AT1G27430.1	970.445	3	-1.7	ANSEAGGSVAHVAESNDSSSLTGISR	HexNAc@25=16;HexNAc@2|3	HexNAc@580=16;HexNAc@557|558	E20200929_01e	68.146	556	581	15.1	6.6e-06	1	165436	GYF DOMAIN-CONTAINING PROTEIN		EtHCD	Eclipse pd-EtHCD	N14	EtHCD_m1
AT1G27430	AT1G27430.1	902.753	3	-0.72	ANSEAGGSVAHVAESNDSSSLTGISR	HexNAc@25=21	HexNAc@580=21	E20200929_01e	69.008	556	581	39.6	2.1e-13	1	165436	GYF DOMAIN-CONTAINING PROTEIN		EtHCD	Eclipse pd-EtHCD	N14	EtHCD_m1
AT1G27430	AT1G27430.1	970.445	3	-1.7	ANSEAGGSVAHVAESNDSSSLTGISR	HexNAc@25=16;HexNAc@2|3	HexNAc@580=16;HexNAc@557|558	E20200929_01e	68.146	556	581	15.1	7.1e-06	1	165436	GYF DOMAIN-CONTAINING PROTEIN		EtHCD	Eclipse pd-EtHCD	N14	EtHCD_m2
AT1G27430	AT1G27430.1	902.753	3	0.17	ANSEAGGSVAHVAESNDSSSLTGISR	HexNAc@25=33	HexNAc@580=33	E20201009_15e	56.736	556	581	50.1	2.4e-15	1	165436	GYF DOMAIN-CONTAINING PROTEIN		EtHCD	Eclipse pd-EtHCD	N14	EtHCD_m2
AT1G27430	AT1G27430.1	902.756	3	2.9	ANSEAGGSVAHVAESNDSSSLTGISR	HexNAc@Neutral loss=33	HexNAc@556-581=33	Q20200903_14	54.213	556	581	57	6.6e-18	1	165436	GYF DOMAIN-CONTAINING PROTEIN		HCD	QE_204_filtered	N14	HCD_m
AT1G27430	AT1G27430.1	902.753	3	0.17	ANSEAGGSVAHVAESNDSSSLTGISR	HexNAc@Neutral loss=23	HexNAc@556-581=23	E20201009_15	56.733	556	581	31.5	3.7e-10	1	165436	GYF DOMAIN-CONTAINING PROTEIN		HCD	Eclipse_204_Filtered	N14	HCD_m
AT1G27430	AT1G27430.1	794.775	5	1.3	KSESEVYGRPPHAEDQSFLDFSAQDEEIVFPGR	HexNAc@17|22	HexNAc@614|619	Q20200903_18	97.374	598	630	24.8	2e-08	1	165436	GYF DOMAIN-CONTAINING PROTEIN		HCD	QE_total	N14	HCD_m
AT1G27430	AT1G27430.1	443.233	3	-0.58	ARVSGYASSVK	HexNAc@4=38	HexNAc@634=38	E20200929_05e	24.456	631	641	17.3	0.00017	1	165436	GYF DOMAIN-CONTAINING PROTEIN		EtHCD	Eclipse pd-EtHCD	N14	EtHCD_m1
AT1G27430	AT1G27430.1	443.233	3	-0.58	ARVSGYASSVK	HexNAc@4=43	HexNAc@634=43	E20200929_05e	24.456	631	641	17.3	4.3e-05	1	165436	GYF DOMAIN-CONTAINING PROTEIN		EtHCD	Eclipse pd-EtHCD	N14	EtHCD_m2
AT1G27430	AT1G27430.1	550.777	2	-0.61	VSGYASSVK	HexNAc@2=16	HexNAc@634=16	E20200930_17e	28.85	633	641	19.8	3.8e-06	1	165436	GYF DOMAIN-CONTAINING PROTEIN		EtHCD	Eclipse pd-EtHCD	N14	EtHCD_m1
AT1G27430	AT1G27430.1	550.777	2	-0.61	VSGYASSVK	HexNAc@2=54	HexNAc@634=54	E20200930_17e	28.85	633	641	19.8	3.7e-06	1	165436	GYF DOMAIN-CONTAINING PROTEIN		EtHCD	Eclipse pd-EtHCD	N14	EtHCD_m2
AT1G27430	AT1G27430.1	550.779	2	2.7	VSGYASSVK	HexNAc@Neutral loss=23	HexNAc@633-641=23	Q20200903_18	20.77	633	641	17.8	3.5e-07	1	165436	GYF DOMAIN-CONTAINING PROTEIN		HCD	QE_204_filtered	N14	HCD_m
AT1G27430	AT1G27430.1	795.865	4	-2.8	SSTSMHDALMEFSGHSDIPVEVTTAATR	HexNAc@1|2|3	HexNAc@642|643|644	E20201009_18e	100.927	642	669	37.7	3.3e-09	1	165436	GYF DOMAIN-CONTAINING PROTEIN		EtHCD	Eclipse pd-EtHCD	N14	EtHCD_m1
AT1G27430	AT1G27430.1	803.863	4	-1.3	SSTSMHDALMEFSGHSDIPVEVTTAATR	Oxidation@5;Oxidation@10;HexNAc@1|2|3	Oxidation@646;Oxidation@651;HexNAc@642|643|644	E20200929_03e	101.158	642	669	29.9	6e-09	1	165436	GYF DOMAIN-CONTAINING PROTEIN		EtHCD	Eclipse pd-EtHCD	N14	EtHCD_m1
AT1G27430	AT1G27430.1	795.866	4	-1.2	SSTSMHDALMEFSGHSDIPVEVTTAATR	HexNAc@13|16	HexNAc@654|657	E20200929_07e	112.228	642	669	28.2	3.7e-07	1	165436	GYF DOMAIN-CONTAINING PROTEIN		EtHCD	Eclipse pd-EtHCD	N14	EtHCD_m1
AT1G27430	AT1G27430.1	803.863	4	-1.3	SSTSMHDALMEFSGHSDIPVEVTTAATR	Oxidation@5;Oxidation@10;HexNAc@1|2|3	Oxidation@646;Oxidation@651;HexNAc@642|643|644	E20200929_03e	101.158	642	669	29.9	3.3e-08	1	165436	GYF DOMAIN-CONTAINING PROTEIN		EtHCD	Eclipse pd-EtHCD	N14	EtHCD_m2
AT1G27430	AT1G27430.1	795.865	4	-2.8	SSTSMHDALMEFSGHSDIPVEVTTAATR	HexNAc@1|2	HexNAc@642|643	E20201009_18e	100.927	642	669	37.7	9.5e-10	1	165436	GYF DOMAIN-CONTAINING PROTEIN		EtHCD	Eclipse pd-EtHCD	N14	EtHCD_m2
AT1G27430	AT1G27430.1	795.866	4	-1.2	SSTSMHDALMEFSGHSDIPVEVTTAATR	HexNAc@13|16	HexNAc@654|657	E20200929_07e	112.228	642	669	28.2	4.2e-07	1	165436	GYF DOMAIN-CONTAINING PROTEIN		EtHCD	Eclipse pd-EtHCD	N14	EtHCD_m2
AT1G27430	AT1G27430.1	803.863	4	-1.3	SSTSMHDALMEFSGHSDIPVEVTTAATR	Oxidation@5;Oxidation@10;HexNAc@Neutral loss|1|2|3|4|13|16	Oxidation@646;Oxidation@651;HexNAc@642-669|642|643|644|645|654|657	E20200929_03	101.154	642	669	17.7	1e-06	1	165436	GYF DOMAIN-CONTAINING PROTEIN		HCD	Eclipse_204_Filtered	N14	HCD_m
AT1G27430	AT1G27430.1	799.864	4	-1.9	SSTSMHDALMEFSGHSDIPVEVTTAATR	HexNAc@Neutral loss=13;Oxidation@5|10	HexNAc@642-669=13;Oxidation@646|651	E20200929_04	108.046	642	669	14	7.6e-05	1	165436	GYF DOMAIN-CONTAINING PROTEIN		HCD	Eclipse_204_Filtered	N14	HCD_m
AT1G27430	AT1G27430.1	795.866	4	-1.2	SSTSMHDALMEFSGHSDIPVEVTTAATR	HexNAc@Neutral loss=23	HexNAc@642-669=23	E20200929_07	112.224	642	669	25.9	2.6e-08	1	165436	GYF DOMAIN-CONTAINING PROTEIN		HCD	Eclipse_204_Filtered	N14	HCD_m
AT1G27430	AT1G27430.1	790.02	3	-2.3	SSGAMGEPSCSIENRPINSR	Oxidation@5;HexNAc@1|2	Oxidation@704;HexNAc@700|701	E20200929_02e	47.825	700	719	38.1	7.3e-14	1	165436	GYF DOMAIN-CONTAINING PROTEIN		EtHCD	Eclipse pd-EtHCD	N14	EtHCD_m1
AT1G27430	AT1G27430.1	784.688	3	-2.7	SSGAMGEPSCSIENRPINSR	HexNAc@1|2	HexNAc@700|701	E20200929_02e	57.156	700	719	39.7	7.1e-14	1	165436	GYF DOMAIN-CONTAINING PROTEIN		EtHCD	Eclipse pd-EtHCD	N14	EtHCD_m1
AT1G27430	AT1G27430.1	790.02	3	-1.6	SSGAMGEPSCSIENRPINSR	HexNAc@2=8;Oxidation@5	HexNAc@701=8;Oxidation@704	E20200929_01e	47.285	700	719	24.8	3.5e-12	1	165436	GYF DOMAIN-CONTAINING PROTEIN		EtHCD	Eclipse pd-EtHCD	N14	EtHCD_m1
AT1G27430	AT1G27430.1	784.691	3	0.64	SSGAMGEPSCSIENRPINSR	HexNAc@1|2	HexNAc@700|701	E20201009_16e	45.139	700	719	52	2.2e-15	1	165436	GYF DOMAIN-CONTAINING PROTEIN		EtHCD	Eclipse pd-EtHCD	N14	EtHCD_m1
AT1G27430	AT1G27430.1	790.021	3	-0.81	SSGAMGEPSCSIENRPINSR	HexNAc@Neutral loss=14;Oxidation@5	HexNAc@700-719=14;Oxidation@704	E20200930_16e	49.265	700	719	26.4	9.7e-13	1	165436	GYF DOMAIN-CONTAINING PROTEIN		EtHCD	Eclipse pd-EtHCD	N14	EtHCD_m1
AT1G27430	AT1G27430.1	784.688	3	-2.3	SSGAMGEPSCSIENRPINSR	HexNAc@Neutral loss|1|2	HexNAc@700-719|700|701	E20200929_02e	58.119	700	719	22	5.8e-08	1	165436	GYF DOMAIN-CONTAINING PROTEIN		EtHCD	Eclipse pd-EtHCD	N14	EtHCD_m1
AT1G27430	AT1G27430.1	790.02	3	-2.3	SSGAMGEPSCSIENRPINSR	Oxidation@5;HexNAc@1|2	Oxidation@704;HexNAc@700|701	E20200929_02e	47.825	700	719	38.1	3.4e-13	1	165436	GYF DOMAIN-CONTAINING PROTEIN		EtHCD	Eclipse pd-EtHCD	N14	EtHCD_m2
AT1G27430	AT1G27430.1	784.688	3	-2.7	SSGAMGEPSCSIENRPINSR	HexNAc@1|2	HexNAc@700|701	E20200929_02e	57.156	700	719	39.7	5.7e-14	1	165436	GYF DOMAIN-CONTAINING PROTEIN		EtHCD	Eclipse pd-EtHCD	N14	EtHCD_m2
AT1G27430	AT1G27430.1	790.02	3	-1.6	SSGAMGEPSCSIENRPINSR	HexNAc@2=8;Oxidation@5	HexNAc@701=8;Oxidation@704	E20200929_01e	47.285	700	719	24.8	2.1e-12	1	165436	GYF DOMAIN-CONTAINING PROTEIN		EtHCD	Eclipse pd-EtHCD	N14	EtHCD_m2
AT1G27430	AT1G27430.1	784.691	3	0.64	SSGAMGEPSCSIENRPINSR	HexNAc@2=6	HexNAc@701=6	E20201009_16e	45.139	700	719	52	6.8e-16	1	165436	GYF DOMAIN-CONTAINING PROTEIN		EtHCD	Eclipse pd-EtHCD	N14	EtHCD_m2
AT1G27430	AT1G27430.1	790.023	3	2.1	SSGAMGEPSCSIENRPINSR	HexNAc@Neutral loss=26;Oxidation@5	HexNAc@700-719=26;Oxidation@704	Q20200903_14	35.961	700	719	21.2	3.1e-08	1	165436	GYF DOMAIN-CONTAINING PROTEIN		HCD	QE_204_filtered	N14	HCD_m
AT1G27430	AT1G27430.1	790.021	3	-0.81	SSGAMGEPSCSIENRPINSR	HexNAc@Neutral loss=8;Oxidation@5	HexNAc@700-719=8;Oxidation@704	E20200930_16	49.249	700	719	15.3	9.3e-07	1	165436	GYF DOMAIN-CONTAINING PROTEIN		HCD	Eclipse_204_Filtered	N14	HCD_m
AT1G27430	AT1G27430.1	784.691	3	0.64	SSGAMGEPSCSIENRPINSR	HexNAc@Neutral loss=7	HexNAc@700-719=7	E20201009_16	45.137	700	719	20.2	2.4e-08	1	165436	GYF DOMAIN-CONTAINING PROTEIN		HCD	Eclipse_204_Filtered	N14	HCD_m
AT1G27430	AT1G27430.1	784.692	3	1.9	SSGAMGEPSCSIENRPINSR	HexNAc@Neutral loss=20	HexNAc@700-719=20	Q20200903_16	43.692	700	719	12.8	1.1e-05	1	165436	GYF DOMAIN-CONTAINING PROTEIN		HCD	QE_204_filtered	N14	HCD_m
AT1G27430	AT1G27430.1	1176.53	2	-2.3	SSGAMGEPSCSIENRPINSR	HexNAc@Neutral loss|1|2	HexNAc@700-719|700|701	E20200929_02	57.3	700	719	13.2	0.00024	1	165436	GYF DOMAIN-CONTAINING PROTEIN		HCD	Eclipse_204_Filtered	N14	HCD_m
AT1G27430	AT1G27430.1	784.692	3	2.4	SSGAMGEPSCSIENRPINSR	HexNAc@Neutral loss=14	HexNAc@700-719=14	Q20200903_16	44.109	700	719	17.3	8.9e-06	1	165436	GYF DOMAIN-CONTAINING PROTEIN		HCD	QE_total	N14	HCD_m
AT1G27430	AT1G27430.1	892.411	3	-2.3	SSGHPSQNFAPYIEQHAAGNFGR	HexNAc@1|2	HexNAc@882|883	E20200930_18e	84.615	882	904	40.8	1.2e-12	1	165436	GYF DOMAIN-CONTAINING PROTEIN		EtHCD	Eclipse pd-EtHCD	N14	EtHCD_m1
AT1G27430	AT1G27430.1	669.562	4	0.92	SSGHPSQNFAPYIEQHAAGNFGR	HexNAc@1|2	HexNAc@882|883	E20201009_20e	64.75	882	904	72.5	1.7e-17	1	165436	GYF DOMAIN-CONTAINING PROTEIN		EtHCD	Eclipse pd-EtHCD	N14	EtHCD_m1
AT1G27430	AT1G27430.1	892.411	3	-2.3	SSGHPSQNFAPYIEQHAAGNFGR	HexNAc@1|2	HexNAc@882|883	E20200930_18e	84.615	882	904	40.8	4.3e-13	1	165436	GYF DOMAIN-CONTAINING PROTEIN		EtHCD	Eclipse pd-EtHCD	N14	EtHCD_m2
AT1G27430	AT1G27430.1	669.562	4	1.2	SSGHPSQNFAPYIEQHAAGNFGR	HexNAc@1=7	HexNAc@882=7	E20201009_21e	64.873	882	904	68.6	9.8e-19	1	165436	GYF DOMAIN-CONTAINING PROTEIN		EtHCD	Eclipse pd-EtHCD	N14	EtHCD_m2
AT1G27430	AT1G27430.1	669.562	4	0.32	SSGHPSQNFAPYIEQHAAGNFGR	HexNAc@1=5	HexNAc@882=5	E20210820_07e	55.93	882	904	83	4e-16	1	165436	GYF DOMAIN-CONTAINING PROTEIN		EtHCD	Eclipse pd-EtHCD	N14	EtHCD_m2
AT1G27430	AT1G27430.1	892.415	3	3.1	SSGHPSQNFAPYIEQHAAGNFGR	HexNAc@Neutral loss=39	HexNAc@882-904=39	Q20200903_27	64.419	882	904	57.9	2.6e-16	1	165436	GYF DOMAIN-CONTAINING PROTEIN		HCD	QE_204_filtered	N14	HCD_m
AT1G27430	AT1G27430.1	669.563	4	3	SSGHPSQNFAPYIEQHAAGNFGR	HexNAc@Neutral loss=41	HexNAc@882-904=41	Q20200903_28	64.593	882	904	48.9	1.2e-17	1	165436	GYF DOMAIN-CONTAINING PROTEIN		HCD	QE_204_filtered	N14	HCD_m
AT1G27430	AT1G27430.1	669.561	4	-0.58	SSGHPSQNFAPYIEQHAAGNFGR	HexNAc@Neutral loss=52	HexNAc@882-904=52	E20200930_18	84.088	882	904	71	8.7e-17	1	165436	GYF DOMAIN-CONTAINING PROTEIN		HCD	Eclipse_204_Filtered	N14	HCD_m
AT1G27430	AT1G27430.1	892.411	3	-2.3	SSGHPSQNFAPYIEQHAAGNFGR	HexNAc@Neutral loss=33	HexNAc@882-904=33	E20200930_18	84.612	882	904	42.6	5.1e-13	1	165436	GYF DOMAIN-CONTAINING PROTEIN		HCD	Eclipse_204_Filtered	N14	HCD_m
AT1G27430	AT1G27430.1	892.412	3	-0.59	SSGHPSQNFAPYIEQHAAGNFGR	HexNAc@Neutral loss=37	HexNAc@882-904=37	E20200930_18	84.126	882	904	55	4.6e-13	1	165436	GYF DOMAIN-CONTAINING PROTEIN		HCD	Eclipse_total	N14	HCD_m
AT1G27430	AT1G27430.1	669.562	4	0.32	SSGHPSQNFAPYIEQHAAGNFGR	HexNAc@Neutral loss=26	HexNAc@882-904=26	E20210820_07f	55.926	882	904	38.7	1.6e-11	1	165436	GYF DOMAIN-CONTAINING PROTEIN		HCD	Eclipse_204_Filtered	N14	HCD_m
AT1G27430	AT1G27430.1	845.061	3	-1.9	QSQYGQMQSQHGQLQSEPIR	HexNAc@Neutral loss|16	HexNAc@931-950|946	E20200930_17e	59.331	931	950	18.8	3.8e-05	1	165436	GYF DOMAIN-CONTAINING PROTEIN		EtHCD	Eclipse pd-EtHCD	N14	EtHCD_m1
AT1G27430	AT1G27430.1	845.061	3	-1.9	QSQYGQMQSQHGQLQSEPIR	HexNAc@16=22	HexNAc@946=22	E20200930_17e	59.331	931	950	18.5	1.3e-05	1	165436	GYF DOMAIN-CONTAINING PROTEIN		EtHCD	Eclipse pd-EtHCD	N14	EtHCD_m2
AT1G27430	AT1G27430.1	845.061	3	-1.9	QSQYGQMQSQHGQLQSEPIR	HexNAc@Neutral loss=25	HexNAc@931-950=25	E20200930_17	59.326	931	950	32.7	2.2e-14	1	165436	GYF DOMAIN-CONTAINING PROTEIN		HCD	Eclipse_204_Filtered	N14	HCD_m
AT1G27430	AT1G27430.1	855.442	3	3.7	SLEYQLLQQEQLMQLANGVR	HexNAc@Neutral loss=25	HexNAc@951-970=25	Q20200903_06	114.869	951	970	47.5	3.7e-14	3	165436	GYF DOMAIN-CONTAINING PROTEIN		HCD	QE_204_filtered	N14	HCD_m
AT1G27430	AT1G27430.1	796.423	3	5.8	SASGLNLDAVNGLGLSQGLELR	HexNAc@Neutral loss|1|3	HexNAc@1054-1075|1054|1056	Q20200903_27	113.244	1054	1075	25.6	2.4e-09	1	165436	GYF DOMAIN-CONTAINING PROTEIN		HCD	QE_204_filtered	N14	HCD_m
AT1G27430	AT1G27430.1	572.277	3	0.53	LGNSTPGFSHQNPR	HexNAc@3|4	HexNAc@1089|1090	E20201009_20e	28.175	1087	1100	19.2	9.3e-05	1	165436	GYF DOMAIN-CONTAINING PROTEIN		EtHCD	Eclipse pd-EtHCD	N14	EtHCD_m1
AT1G27430	AT1G27430.1	572.276	3	-0.52	LGNSTPGFSHQNPR	HexNAc@3|4|5	HexNAc@1089|1090|1091	E20200929_08e	38.156	1087	1100	38.6	2.9e-12	1	165436	GYF DOMAIN-CONTAINING PROTEIN		EtHCD	Eclipse pd-EtHCD	N14	EtHCD_m1
AT1G27430	AT1G27430.1	572.277	3	0.53	LGNSTPGFSHQNPR	HexNAc@4=5	HexNAc@1090=5	E20201009_20e	28.175	1087	1100	19.2	0.00029	1	165436	GYF DOMAIN-CONTAINING PROTEIN		EtHCD	Eclipse pd-EtHCD	N14	EtHCD_m2
AT1G27430	AT1G27430.1	572.276	3	-0.52	LGNSTPGFSHQNPR	HexNAc@3|4|5	HexNAc@1089|1090|1091	E20200929_08e	38.156	1087	1100	38.6	6.8e-11	1	165436	GYF DOMAIN-CONTAINING PROTEIN		EtHCD	Eclipse pd-EtHCD	N14	EtHCD_m2
AT1G27430	AT1G27430.1	572.278	3	2.3	LGNSTPGFSHQNPR	HexNAc@Neutral loss=8	HexNAc@1087-1100=8	Q20200903_24	28.526	1087	1100	28.7	1.2e-07	1	165436	GYF DOMAIN-CONTAINING PROTEIN		HCD	QE_204_filtered	N14	HCD_m
AT1G27430	AT1G27430.1	572.276	3	-0.52	LGNSTPGFSHQNPR	HexNAc@Neutral loss=20	HexNAc@1087-1100=20	E20200929_08	38.153	1087	1100	36.6	2.1e-09	1	165436	GYF DOMAIN-CONTAINING PROTEIN		HCD	Eclipse_204_Filtered	N14	HCD_m
AT1G27430	AT1G27430.1	823.79	5	0.68	IPLGESHFSHLEPTEGRWSGADTQLAGDWAESQFR	HexNAc@19=19	HexNAc@1119=19	E20201009_20e	102.278	1101	1135	49.8	4.7e-15	1	165436	GYF DOMAIN-CONTAINING PROTEIN		EtHCD	Eclipse pd-EtHCD	N14	EtHCD_m1
AT1G27430	AT1G27430.1	823.79	5	0.68	IPLGESHFSHLEPTEGRWSGADTQLAGDWAESQFR	HexNAc@19=22	HexNAc@1119=22	E20201009_20e	102.278	1101	1135	49.8	1.6e-17	1	165436	GYF DOMAIN-CONTAINING PROTEIN		EtHCD	Eclipse pd-EtHCD	N14	EtHCD_m2
AT1G27430	AT1G27430.1	823.788	5	-2	IPLGESHFSHLEPTEGRWSGADTQLAGDWAESQFR	HexNAc@Neutral loss|14|19	HexNAc@1101-1135|1114|1119	E20200929_08	113.916	1101	1135	35.2	5.9e-08	1	165436	GYF DOMAIN-CONTAINING PROTEIN		HCD	Eclipse_204_Filtered	N14	HCD_m
AT1G27430	AT1G27430.1	743.334	3	-0.32	WSGADTQLAGDWAESQFR	HexNAc@2=26	HexNAc@1119=26	E20200929_04e	116.735	1118	1135	57.8	1.4e-19	1	165436	GYF DOMAIN-CONTAINING PROTEIN		EtHCD	Eclipse pd-EtHCD	N14	EtHCD_m1
AT1G27430	AT1G27430.1	743.334	3	-0.19	WSGADTQLAGDWAESQFR	HexNAc@2|6	HexNAc@1119|1123	E20200929_07e	117.078	1118	1135	28.4	2.1e-12	1	165436	GYF DOMAIN-CONTAINING PROTEIN		EtHCD	Eclipse pd-EtHCD	N14	EtHCD_m1
AT1G27430	AT1G27430.1	1114.5	2	2.3	WSGADTQLAGDWAESQFR	HexNAc@Neutral loss|2	HexNAc@1118-1135|1119	E20201009_18e	105.404	1118	1135	67.9	5.4e-14	1	165436	GYF DOMAIN-CONTAINING PROTEIN		EtHCD	Eclipse pd-EtHCD	N14	EtHCD_m1
AT1G27430	AT1G27430.1	1114.5	2	2.3	WSGADTQLAGDWAESQFR	HexNAc@2=49	HexNAc@1119=49	E20201009_18e	105.404	1118	1135	67.9	5.6e-13	1	165436	GYF DOMAIN-CONTAINING PROTEIN		EtHCD	Eclipse pd-EtHCD	N14	EtHCD_m2
AT1G27430	AT1G27430.1	743.334	3	-0.32	WSGADTQLAGDWAESQFR	HexNAc@2=23	HexNAc@1119=23	E20200929_04e	116.735	1118	1135	57.8	5.3e-17	1	165436	GYF DOMAIN-CONTAINING PROTEIN		EtHCD	Eclipse pd-EtHCD	N14	EtHCD_m2
AT1G27430	AT1G27430.1	743.334	3	-0.19	WSGADTQLAGDWAESQFR	HexNAc@6=5	HexNAc@1123=5	E20200929_07e	117.078	1118	1135	28.4	1e-11	1	165436	GYF DOMAIN-CONTAINING PROTEIN		EtHCD	Eclipse pd-EtHCD	N14	EtHCD_m2
AT1G27430	AT1G27430.1	1114.5	2	4.4	WSGADTQLAGDWAESQFR	HexNAc@Neutral loss=14	HexNAc@1118-1135=14	Q20200903_23	102.172	1118	1135	31.4	5.5e-13	1	165436	GYF DOMAIN-CONTAINING PROTEIN		HCD	QE_204_filtered	N14	HCD_m
AT1G27430	AT1G27430.1	743.337	3	2.6	WSGADTQLAGDWAESQFR	HexNAc@Neutral loss=35	HexNAc@1118-1135=35	Q20200903_20	102.154	1118	1135	58.9	7.5e-19	1	165436	GYF DOMAIN-CONTAINING PROTEIN		HCD	QE_204_filtered	N14	HCD_m
AT1G27430	AT1G27430.1	1114.5	2	-1.8	WSGADTQLAGDWAESQFR	HexNAc@Neutral loss=40	HexNAc@1118-1135=40	E20200929_07	117.056	1118	1135	55.8	2.3e-18	1	165436	GYF DOMAIN-CONTAINING PROTEIN		HCD	Eclipse_204_Filtered	N14	HCD_m
AT1G27430	AT1G27430.1	743.334	3	-0.32	WSGADTQLAGDWAESQFR	HexNAc@Neutral loss=15	HexNAc@1118-1135=15	E20200929_04	116.733	1118	1135	28.9	3.3e-13	1	165436	GYF DOMAIN-CONTAINING PROTEIN		HCD	Eclipse_204_Filtered	N14	HCD_m
AT1G27430	AT1G27430.1	718.104	4	1.5	VPGYGNNMGSLHHNSSLLSGIIDAGR	HexNAc@Neutral loss|6|7|10|14	HexNAc@1242-1267|1247|1248|1251|1255	Q20200903_31	84.412	1242	1267	19.5	3e-05	1	165436	GYF DOMAIN-CONTAINING PROTEIN		HCD	QE_204_filtered	N14	HCD_m
AT1G27430	AT1G27430.1	565.322	3	1.9	LVVPSHGQNSVLLK	HexNAc@Neutral loss=48	HexNAc@1359-1372=48	Q20200903_31	53.782	1359	1372	34	2.3e-07	3	165436	GYF DOMAIN-CONTAINING PROTEIN		HCD	QE_204_filtered	N14	HCD_m
AT1G27430	AT1G27430.1	517.253	4	0.4	RPPSSHSSSSHEGLLER	HexNAc@5=9	HexNAc@1377=9	E20200930_16e	22.737	1373	1389	33.1	6.2e-09	3	165436	GYF DOMAIN-CONTAINING PROTEIN		EtHCD	Eclipse pd-EtHCD	N14	EtHCD_m1
AT1G27430	AT1G27430.1	517.253	4	0.4	RPPSSHSSSSHEGLLER	HexNAc@5=8	HexNAc@1377=8	E20200930_16e	22.737	1373	1389	33.1	3.7e-08	3	165436	GYF DOMAIN-CONTAINING PROTEIN		EtHCD	Eclipse pd-EtHCD	N14	EtHCD_m2
AT1G27430	AT1G27430.1	517.254	4	1.8	RPPSSHSSSSHEGLLER	HexNAc@Neutral loss=8	HexNAc@1373-1389=8	Q20200903_15	13.987	1373	1389	28.4	3.2e-08	3	165436	GYF DOMAIN-CONTAINING PROTEIN		HCD	QE_204_filtered	N14	HCD_m
AT1G27430	AT1G27430.1	517.252	4	-0.95	RPPSSHSSSSHEGLLER	HexNAc@Neutral loss=19	HexNAc@1373-1389=19	E20200929_02	18.035	1373	1389	17.9	0.00015	3	165436	GYF DOMAIN-CONTAINING PROTEIN		HCD	Eclipse_204_Filtered	N14	HCD_m
AT1G27430	AT1G27430.1	764.367	2	-0.67	AAASSYSGIEGGVR	HexNAc@4=11	HexNAc@1400=11	E20200930_16e	58.632	1397	1410	28.5	4e-07	1	165436	GYF DOMAIN-CONTAINING PROTEIN		EtHCD	Eclipse pd-EtHCD	N14	EtHCD_m1
AT1G27430	AT1G27430.1	764.367	2	-0.67	AAASSYSGIEGGVR	HexNAc@4=10	HexNAc@1400=10	E20200930_16e	58.632	1397	1410	28.5	4e-07	1	165436	GYF DOMAIN-CONTAINING PROTEIN		EtHCD	Eclipse pd-EtHCD	N14	EtHCD_m2
AT1G27430	AT1G27430.1	764.367	2	-0.67	AAASSYSGIEGGVR	HexNAc@Neutral loss=12	HexNAc@1397-1410=12	E20200930_16	58.629	1397	1410	26.3	1.3e-07	1	165436	GYF DOMAIN-CONTAINING PROTEIN		HCD	Eclipse_204_Filtered	N14	HCD_m
AT3G22380	AT3G22380.1	553.973	3	-0.58	VTEVETEAKPLLK	HexNAc@2=31	HexNAc@521=31	E20200930_16e	62.681	520	532	51.2	1.2e-13	2	164457	TIME FOR COFFEE	TIC	EtHCD	Eclipse pd-EtHCD	N14	EtHCD_m1
AT3G22380	AT3G22380.1	553.973	3	-0.58	VTEVETEAKPLLK	HexNAc@2=47	HexNAc@521=47	E20200930_16e	62.681	520	532	51.2	2.7e-13	2	164457	TIME FOR COFFEE	TIC	EtHCD	Eclipse pd-EtHCD	N14	EtHCD_m2
AT3G22380	AT3G22380.1	515.774	4	-1.2	VTEVETEAKPLLKEDR	HexNAc@2=24	HexNAc@521=24	E20200930_15e	58.732	520	535	47.6	3.8e-07	2	164457	TIME FOR COFFEE	TIC	EtHCD	Eclipse pd-EtHCD	N14	EtHCD_m1
AT3G22380	AT3G22380.1	515.774	4	-1.2	VTEVETEAKPLLKEDR	HexNAc@2=32	HexNAc@521=32	E20200930_15e	58.732	520	535	47.6	4.1e-07	2	164457	TIME FOR COFFEE	TIC	EtHCD	Eclipse pd-EtHCD	N14	EtHCD_m2
AT3G22380	AT3G22380.1	553.975	3	2.3	VTEVETEAKPLLK	HexNAc@Neutral loss=15	HexNAc@520-532=15	Q20200903_15	45.985	520	532	32	1.2e-11	2	164457	TIME FOR COFFEE	TIC	HCD	QE_204_filtered	N14	HCD_m
AT3G22380	AT3G22380.1	553.973	3	-0.58	VTEVETEAKPLLK	HexNAc@Neutral loss=49	HexNAc@520-532=49	E20200930_16	62.678	520	532	54.9	7.3e-13	2	164457	TIME FOR COFFEE	TIC	HCD	Eclipse_204_Filtered	N14	HCD_m
AT3G22380	AT3G22380.1	687.365	3	2	VTEVETEAKPLLKEDR	HexNAc@Neutral loss=14	HexNAc@520-535=14	Q20200903_12	43.2	520	535	38.2	9.8e-11	2	164457	TIME FOR COFFEE	TIC	HCD	QE_204_filtered	N14	HCD_m
AT3G22380	AT3G22380.1	515.774	4	-1.2	VTEVETEAKPLLKEDR	HexNAc@Neutral loss=25	HexNAc@520-535=25	E20200930_15	58.729	520	535	28	4.8e-06	2	164457	TIME FOR COFFEE	TIC	HCD	Eclipse_204_Filtered	N14	HCD_m
AT3G22380	AT3G22380.1	515.775	4	0.98	VTEVETEAKPLLKEDR	HexNAc@Neutral loss=16	HexNAc@520-535=16	Q20200903_12	43.04	520	535	40.5	2.8e-10	2	164457	TIME FOR COFFEE	TIC	HCD	QE_total	N14	HCD_m
AT3G22380	AT3G22380.1	1058.48	2	3.4	MNPFWPAAAGSAPMYGTK	Oxidation@14=69;HexNAc@Neutral loss|2	Oxidation@691=69;HexNAc@678-695|679	Q20200903_37	96.06	678	695	12.7	1.4e-05	2	164457	TIME FOR COFFEE	TIC	HCD	QE_204_filtered	N14	HCD_m
AT3G22380	AT3G22380.1	705.992	3	5.2	MNPFWPAAAGSAPMYGTK	Oxidation@14=68;HexNAc@Neutral loss|2	Oxidation@691=68;HexNAc@678-695|679	Q20200903_37	95.921	678	695	12.8	0.00027	2	164457	TIME FOR COFFEE	TIC	HCD	QE_204_filtered	N14	HCD_m
AT3G22380	AT3G22380.1	1050.48	2	2.2	MNPFWPAAAGSAPMYGTK	HexNAc@Neutral loss=29	HexNAc@678-695=29	Q20200903_38	103.522	678	695	16.8	1.2e-08	2	164457	TIME FOR COFFEE	TIC	HCD	QE_204_filtered	N14	HCD_m
AT3G22380	AT3G22380.1	785.709	3	-1.9	QDLADASVSAVTSGSIVDSSSR	HexNAc@Neutral loss=13	HexNAc@1135-1156=13	E20200930_17e	109.924	1135	1156	40.9	1.7e-11	2	164457	TIME FOR COFFEE	TIC	EtHCD	Eclipse pd-EtHCD	N14	EtHCD_m1
AT3G22380	AT3G22380.1	785.709	3	-1.9	QDLADASVSAVTSGSIVDSSSR	HexNAc@7=3	HexNAc@1141=3	E20200930_17e	109.924	1135	1156	36.6	1.7e-10	2	164457	TIME FOR COFFEE	TIC	EtHCD	Eclipse pd-EtHCD	N14	EtHCD_m2
AT3G22380	AT3G22380.1	1178.06	2	-2.6	QDLADASVSAVTSGSIVDSSSR	HexNAc@Neutral loss=39	HexNAc@1135-1156=39	E20200930_17	109.888	1135	1156	56.3	4.3e-19	2	164457	TIME FOR COFFEE	TIC	HCD	Eclipse_204_Filtered	N14	HCD_m
AT3G22380	AT3G22380.1	785.709	3	-1.9	QDLADASVSAVTSGSIVDSSSR	HexNAc@Neutral loss=20	HexNAc@1135-1156=20	E20200930_17	109.92	1135	1156	41.7	4.8e-15	2	164457	TIME FOR COFFEE	TIC	HCD	Eclipse_204_Filtered	N14	HCD_m
AT3G22380	AT3G22380.1	853.4	3	-4.1	QDLADASVSAVTSGSIVDSSSR	HexNAc@Neutral loss=13;HexNAc@7=13	HexNAc@1135-1156=13;HexNAc@1141=13	Q20200903_17	82.801	1135	1156	10.5	0.0017	2	164457	TIME FOR COFFEE	TIC	HCD	QE_204_filtered	N14	HCD_m
AT3G22380	AT3G22380.1	805.215	5	5	LLNLGSALPQSSGSLPTSHHQQLLQQQQQQHMQR	HexNAc@Neutral loss=14	HexNAc@1157-1190=14	Q20200903_07	70.687	1157	1190	61.8	1.2e-15	2	164457	TIME FOR COFFEE	TIC	HCD	QE_total	N14	HCD_m
AT3G22380	AT3G22380.1	671.178	6	2	LLNLGSALPQSSGSLPTSHHQQLLQQQQQQHMQR	HexNAc@Neutral loss|6|11|12|14|17|18	HexNAc@1157-1190|1162|1167|1168|1170|1173|1174	Q20200903_07	70.76	1157	1190	14.5	1.1e-05	2	164457	TIME FOR COFFEE	TIC	HCD	QE_total	N14	HCD_m
AT3G22380	AT3G22380.1	953.452	2	3.7	SQSQQPYTTMYLQK	HexNAc@Neutral loss=21	HexNAc@1191-1204=21	Q20200903_24	62.003	1191	1204	23.7	4.6e-11	2	164457	TIME FOR COFFEE	TIC	HCD	QE_204_filtered	N14	HCD_m
AT3G22380	AT3G22380.1	635.969	3	1.4	SQSQQPYTTMYLQK	HexNAc@Neutral loss=21	HexNAc@1191-1204=21	Q20200903_24	62.455	1191	1204	21.4	1e-08	2	164457	TIME FOR COFFEE	TIC	HCD	QE_204_filtered	N14	HCD_m
AT3G22380	AT3G22380.1	1006.15	3	1.6	TTNTTQAQSPSMLSPSTSVAAASSLR	Oxidation@12;HexNAc&HexNAc@((Neutral loss&(3|4|5|9))|(1&18)|(2&18)|(3&18)|(4&18)|(5&18)|(9&18)|(11&18))	Oxidation@1287;HexNAc&HexNAc@((1276-1351&(1278|1279|1280|1284))|(1276&1293)|(1277&1293)|(1278&1293)|(1279&1293)|(1280&1293)|(1284&1293)|(1286&1293))	E20201009_18e	66.806	1276	1301	39	2.9e-10	2	164457	TIME FOR COFFEE	TIC	EtHCD	Eclipse pd-EtHCD	N14	EtHCD_m1
AT3G22380	AT3G22380.1	938.456	3	2	TTNTTQAQSPSMLSPSTSVAAASSLR	Oxidation@12;HexNAc@3|4|5	Oxidation@1287;HexNAc@1278|1279|1280	E20201009_21e	73.317	1276	1301	41.8	3.3e-12	2	164457	TIME FOR COFFEE	TIC	EtHCD	Eclipse pd-EtHCD	N14	EtHCD_m1
AT3G22380	AT3G22380.1	933.123	3	1.1	TTNTTQAQSPSMLSPSTSVAAASSLR	HexNAc@4|5	HexNAc@1279|1280	E20201009_21e	84.461	1276	1301	43.3	3.3e-12	2	164457	TIME FOR COFFEE	TIC	EtHCD	Eclipse pd-EtHCD	N14	EtHCD_m1
AT3G22380	AT3G22380.1	933.122	3	-0.63	TTNTTQAQSPSMLSPSTSVAAASSLR	HexNAc@5=7	HexNAc@1280=7	E20200930_18e	104.884	1276	1301	69.5	1.8e-15	2	164457	TIME FOR COFFEE	TIC	EtHCD	Eclipse pd-EtHCD	N14	EtHCD_m1
AT3G22380	AT3G22380.1	1000.82	3	-0.11	TTNTTQAQSPSMLSPSTSVAAASSLR	HexNAc@5=6;HexNAc@Neutral loss|14	HexNAc@1280=6;HexNAc@1276-1301|1289	E20200929_09e	93.069	1276	1301	36.5	2.3e-12	2	164457	TIME FOR COFFEE	TIC	EtHCD	Eclipse pd-EtHCD	N14	EtHCD_m1
AT3G22380	AT3G22380.1	1006.15	3	1.1	TTNTTQAQSPSMLSPSTSVAAASSLR	Oxidation@12;HexNAc&HexNAc@((Neutral loss&(9|11|14))|(9&(11|14))|(11&14))	Oxidation@1287;HexNAc&HexNAc@((1276-1321&(1284|1286|1289))|(1284&(1286|1289))|(1286&1289))	E20201009_19e	66.752	1276	1301	22.3	1e-09	2	164457	TIME FOR COFFEE	TIC	EtHCD	Eclipse pd-EtHCD	N14	EtHCD_m1
AT3G22380	AT3G22380.1	1000.82	3	0.99	TTNTTQAQSPSMLSPSTSVAAASSLR	HexNAc@Neutral loss=11;HexNAc@5|9	HexNAc@1276-1301=11;HexNAc@1280|1284	E20201009_19e	77.414	1276	1301	26.5	7.7e-09	2	164457	TIME FOR COFFEE	TIC	EtHCD	Eclipse pd-EtHCD	N14	EtHCD_m1
AT3G22380	AT3G22380.1	1000.82	3	1.5	TTNTTQAQSPSMLSPSTSVAAASSLR	HexNAc@Neutral loss=14;HexNAc@9|14|16|17|18	HexNAc@1276-1301=14;HexNAc@1284|1289|1291|1292|1293	E20201009_20e	77.022	1276	1301	37.1	1.7e-11	2	164457	TIME FOR COFFEE	TIC	EtHCD	Eclipse pd-EtHCD	N14	EtHCD_m1
AT3G22380	AT3G22380.1	1006.15	3	1.6	TTNTTQAQSPSMLSPSTSVAAASSLR	Oxidation@12;HexNAc@18=16;HexNAc@1|2|3|4|5|9|11	Oxidation@1287;HexNAc@1293=16;HexNAc@1276|1277|1278|1279|1280|1284|1286	E20201009_18e	66.806	1276	1301	37.6	2.4e-10	2	164457	TIME FOR COFFEE	TIC	EtHCD	Eclipse pd-EtHCD	N14	EtHCD_m2
AT3G22380	AT3G22380.1	938.456	3	2	TTNTTQAQSPSMLSPSTSVAAASSLR	Oxidation@12;HexNAc@3|4|5	Oxidation@1287;HexNAc@1278|1279|1280	E20201009_21e	73.317	1276	1301	41.8	4.6e-13	2	164457	TIME FOR COFFEE	TIC	EtHCD	Eclipse pd-EtHCD	N14	EtHCD_m2
AT3G22380	AT3G22380.1	933.123	3	1.1	TTNTTQAQSPSMLSPSTSVAAASSLR	HexNAc@4|5	HexNAc@1279|1280	E20201009_21e	84.461	1276	1301	43.3	1.8e-10	2	164457	TIME FOR COFFEE	TIC	EtHCD	Eclipse pd-EtHCD	N14	EtHCD_m2
AT3G22380	AT3G22380.1	1000.82	3	0.99	TTNTTQAQSPSMLSPSTSVAAASSLR	HexNAc@5=11;HexNAc@9=3	HexNAc@1280=11;HexNAc@1284=3	E20201009_19e	77.414	1276	1301	23.6	9.3e-08	2	164457	TIME FOR COFFEE	TIC	EtHCD	Eclipse pd-EtHCD	N14	EtHCD_m2
AT3G22380	AT3G22380.1	1000.82	3	-0.11	TTNTTQAQSPSMLSPSTSVAAASSLR	HexNAc@5=8;HexNAc@14=7	HexNAc@1280=8;HexNAc@1289=7	E20200929_09e	93.069	1276	1301	35.1	2.7e-11	2	164457	TIME FOR COFFEE	TIC	EtHCD	Eclipse pd-EtHCD	N14	EtHCD_m2
AT3G22380	AT3G22380.1	933.122	3	-0.63	TTNTTQAQSPSMLSPSTSVAAASSLR	HexNAc@5=8	HexNAc@1280=8	E20200930_18e	104.884	1276	1301	69.5	6.6e-17	2	164457	TIME FOR COFFEE	TIC	EtHCD	Eclipse pd-EtHCD	N14	EtHCD_m2
AT3G22380	AT3G22380.1	1006.15	3	1.7	TTNTTQAQSPSMLSPSTSVAAASSLR	Oxidation@12;HexNAc&HexNAc@((9&(11|14))|(11&14))	Oxidation@1287;HexNAc&HexNAc@((1284&(1286|1289))|(1286&1289))	E20201009_20e	66.952	1276	1301	25.6	1e-09	2	164457	TIME FOR COFFEE	TIC	EtHCD	Eclipse pd-EtHCD	N14	EtHCD_m2
AT3G22380	AT3G22380.1	1000.82	3	1.5	TTNTTQAQSPSMLSPSTSVAAASSLR	HexNAc@14=2;HexNAc@16|17|18	HexNAc@1289=2;HexNAc@1291|1292|1293	E20201009_20e	77.022	1276	1301	33.1	1.2e-10	2	164457	TIME FOR COFFEE	TIC	EtHCD	Eclipse pd-EtHCD	N14	EtHCD_m2
AT3G22380	AT3G22380.1	938.457	3	3.3	TTNTTQAQSPSMLSPSTSVAAASSLR	HexNAc@Neutral loss=28;Oxidation@12	HexNAc@1276-1301=28;Oxidation@1287	Q20200903_25	70.551	1276	1301	56.5	8.7e-19	2	164457	TIME FOR COFFEE	TIC	HCD	QE_204_filtered	N14	HCD_m
AT3G22380	AT3G22380.1	933.125	3	3.1	TTNTTQAQSPSMLSPSTSVAAASSLR	HexNAc@Neutral loss=35	HexNAc@1276-1301=35	Q20200903_27	81.135	1276	1301	64.7	3.9e-20	2	164457	TIME FOR COFFEE	TIC	HCD	QE_204_filtered	N14	HCD_m
AT3G22380	AT3G22380.1	1500.72	2	-0.35	TTNTTQAQSPSMLSPSTSVAAASSLR	HexNAc&HexNAc@((Neutral loss&(1|2|3|4|5|9))|(1&(2|3|4|5))|(2&(3|4|5))|(3&(4|5))|(4&5))	HexNAc&HexNAc@((1276-1347&(1276|1277|1278|1279|1280|1284))|(1276&(1277|1278|1279|1280))|(1277&(1278|1279|1280))|(1278&(1279|1280))|(1279&1280))	E20200929_09	93.209	1276	1301	45.2	6.7e-12	2	164457	TIME FOR COFFEE	TIC	HCD	Eclipse_204_Filtered	N14	HCD_m
AT3G22380	AT3G22380.1	1000.82	3	-0.11	TTNTTQAQSPSMLSPSTSVAAASSLR	HexNAc&HexNAc@((Neutral loss&(3|4|5))|(1&(3|4|5))|(2&(3|4|5)))	HexNAc&HexNAc@((1276-1323&(1278|1279|1280))|(1276&(1278|1279|1280))|(1277&(1278|1279|1280)))	E20200929_09	93.067	1276	1301	40.1	3.7e-11	2	164457	TIME FOR COFFEE	TIC	HCD	Eclipse_204_Filtered	N14	HCD_m
AT3G22380	AT3G22380.1	1006.15	3	-0.25	TTNTTQAQSPSMLSPSTSVAAASSLR	Oxidation@12;HexNAc&HexNAc@((Neutral loss&(1|2|3|4|5))|(1&(2|3|4|5))|(2&(3|4|5))|(3&(4|5))|(4&5))	Oxidation@1287;HexNAc&HexNAc@((1276-1345&(1276|1277|1278|1279|1280))|(1276&(1277|1278|1279|1280))|(1277&(1278|1279|1280))|(1278&(1279|1280))|(1279&1280))	E20200929_09	79.969	1276	1301	27.5	1.7e-10	2	164457	TIME FOR COFFEE	TIC	HCD	Eclipse_204_Filtered	N14	HCD_m
AT3G22380	AT3G22380.1	1000.82	3	1.5	TTNTTQAQSPSMLSPSTSVAAASSLR	HexNAc&HexNAc@((Neutral loss&(1|2|3|4|5|9))|(1&(2|3|4|5))|(2&(3|4|5))|(3&(4|5))|(4&5))	HexNAc&HexNAc@((1276-1347&(1276|1277|1278|1279|1280|1284))|(1276&(1277|1278|1279|1280))|(1277&(1278|1279|1280))|(1278&(1279|1280))|(1279&1280))	E20201009_20	77.019	1276	1301	20.3	3e-07	2	164457	TIME FOR COFFEE	TIC	HCD	Eclipse_204_Filtered	N14	HCD_m
AT3G22380	AT3G22380.1	933.122	3	-0.63	TTNTTQAQSPSMLSPSTSVAAASSLR	HexNAc@Neutral loss=26	HexNAc@1276-1301=26	E20200930_18	104.881	1276	1301	54.2	9.4e-16	2	164457	TIME FOR COFFEE	TIC	HCD	Eclipse_204_Filtered	N14	HCD_m
AT3G22380	AT3G22380.1	1000.82	3	2.8	TTNTTQAQSPSMLSPSTSVAAASSLR	HexNAc&HexNAc@((Neutral loss&(1|2|3|4|5))|(1&(2|3|4|5))|(2&(3|4|5))|(3&(4|5))|(4&5))	HexNAc&HexNAc@((1276-1345&(1276|1277|1278|1279|1280))|(1276&(1277|1278|1279|1280))|(1277&(1278|1279|1280))|(1278&(1279|1280))|(1279&1280))	Q20200903_26	73.875	1276	1301	44.6	8.5e-12	2	164457	TIME FOR COFFEE	TIC	HCD	QE_total	N14	HCD_m
AT3G22380	AT3G22380.1	1006.15	3	5.2	TTNTTQAQSPSMLSPSTSVAAASSLR	HexNAc@Neutral loss=7;Oxidation@12;HexNAc@1|5	HexNAc@1276-1301=7;Oxidation@1287;HexNAc@1276|1280	Q20200903_24	64.075	1276	1301	35.7	3.7e-13	2	164457	TIME FOR COFFEE	TIC	HCD	QE_total	N14	HCD_m
AT3G22380	AT3G22380.1	1000.82	3	3.1	TTNTTQAQSPSMLSPSTSVAAASSLR	HexNAc&HexNAc@((Neutral loss&(1|2|3|4|5))|(1&(2|3|4|5))|(2&(3|4|5))|(3&(4|5))|(4&5))	HexNAc&HexNAc@((1276-1345&(1276|1277|1278|1279|1280))|(1276&(1277|1278|1279|1280))|(1277&(1278|1279|1280))|(1278&(1279|1280))|(1279&1280))	Q20200903_25	73.85	1276	1301	35.8	3.5e-11	2	164457	TIME FOR COFFEE	TIC	HCD	QE_total	N14	HCD_m
AT3G22380	AT3G22380.1	1006.15	3	3.6	TTNTTQAQSPSMLSPSTSVAAASSLR	HexNAc@Neutral loss=14;HexNAc@9=8;Oxidation@12	HexNAc@1276-1301=14;HexNAc@1284=8;Oxidation@1287	Q20200903_24	63.654	1276	1301	35.3	2.5e-11	2	164457	TIME FOR COFFEE	TIC	HCD	QE_total	N14	HCD_m
AT3G22380	AT3G22380.1	1500.72	2	2.2	TTNTTQAQSPSMLSPSTSVAAASSLR	HexNAc@Neutral loss=11;HexNAc@9|11	HexNAc@1276-1301=11;HexNAc@1284|1286	Q20200903_25	73.615	1276	1301	44.2	4e-12	2	164457	TIME FOR COFFEE	TIC	HCD	QE_total	N14	HCD_m
AT3G22380	AT3G22380.1	1399.18	2	-0.82	TTNTTQAQSPSMLSPSTSVAAASSLR	HexNAc@Neutral loss=24	HexNAc@1276-1301=24	E20200930_18	104.975	1276	1301	56	3.5e-17	2	164457	TIME FOR COFFEE	TIC	HCD	Eclipse_total	N14	HCD_m
AT3G22380	AT3G22380.1	745.366	2	0.4	NLQPASAASSAGGR	HexNAc@6=30	HexNAc@1399=30	E20201009_16e	28.702	1394	1407	27.2	3.2e-06	2	164457	TIME FOR COFFEE	TIC	EtHCD	Eclipse pd-EtHCD	N14	EtHCD_m1
AT3G22380	AT3G22380.1	745.366	2	0.4	NLQPASAASSAGGR	HexNAc@6=34	HexNAc@1399=34	E20201009_16e	28.702	1394	1407	27.2	1.5e-06	2	164457	TIME FOR COFFEE	TIC	EtHCD	Eclipse pd-EtHCD	N14	EtHCD_m2
AT3G22380	AT3G22380.1	745.366	2	-0.0012	NLQPASAASSAGGR	HexNAc@Neutral loss|6	HexNAc@1394-1407|1399	Q20200903_18	27.899	1394	1407	12.3	7.9e-05	2	164457	TIME FOR COFFEE	TIC	HCD	QE_204_filtered	N14	HCD_m
AT3G22380	AT3G22380.1	745.364	2	-1.9	NLQPASAASSAGGR	HexNAc@Neutral loss=12	HexNAc@1394-1407=12	E20200930_17	39.243	1394	1407	15.3	0.00013	2	164457	TIME FOR COFFEE	TIC	HCD	Eclipse_204_Filtered	N14	HCD_m
AT3G22380	AT3G22380.1	937.792	3	-1.3	HQQQSGSAPAVPVTGAVTATSDPAK	HexNAc@14=35;HexNAc@20|21	HexNAc@1486=35;HexNAc@1492|1493	E20200929_03e	61.495	1473	1497	39.9	8.2e-13	2	164457	TIME FOR COFFEE	TIC	EtHCD	Eclipse pd-EtHCD	N14	EtHCD_m1
AT3G22380	AT3G22380.1	937.793	3	-0.48	HQQQSGSAPAVPVTGAVTATSDPAK	HexNAc@14=34;HexNAc@20|21	HexNAc@1486=34;HexNAc@1492|1493	E20200929_06e	60.986	1473	1497	34.1	1.1e-11	2	164457	TIME FOR COFFEE	TIC	EtHCD	Eclipse pd-EtHCD	N14	EtHCD_m1
AT3G22380	AT3G22380.1	870.099	3	-1.1	HQQQSGSAPAVPVTGAVTATSDPAK	HexNAc@14=28	HexNAc@1486=28	E20200929_03e	64.71	1473	1497	53.7	3.2e-14	2	164457	TIME FOR COFFEE	TIC	EtHCD	Eclipse pd-EtHCD	N14	EtHCD_m1
AT3G22380	AT3G22380.1	937.794	3	0.8	HQQQSGSAPAVPVTGAVTATSDPAK	HexNAc@14=28;HexNAc@20=3	HexNAc@1486=28;HexNAc@1492=3	E20201009_17e	51.523	1473	1497	38.1	1.7e-12	2	164457	TIME FOR COFFEE	TIC	EtHCD	Eclipse pd-EtHCD	N14	EtHCD_m2
AT3G22380	AT3G22380.1	870.099	3	-1.1	HQQQSGSAPAVPVTGAVTATSDPAK	HexNAc@14=31	HexNAc@1486=31	E20200929_03e	64.71	1473	1497	53.7	6e-16	2	164457	TIME FOR COFFEE	TIC	EtHCD	Eclipse pd-EtHCD	N14	EtHCD_m2
AT3G22380	AT3G22380.1	937.795	3	2.3	HQQQSGSAPAVPVTGAVTATSDPAK	HexNAc@Neutral loss=12;HexNAc@5|7|14	HexNAc@1473-1497=12;HexNAc@1477|1479|1486	Q20200903_18	47.231	1473	1497	24.8	5.6e-08	2	164457	TIME FOR COFFEE	TIC	HCD	QE_204_filtered	N14	HCD_m
AT3G22380	AT3G22380.1	1304.65	2	2	HQQQSGSAPAVPVTGAVTATSDPAK	HexNAc@Neutral loss=22	HexNAc@1473-1497=22	Q20200903_18	48.96	1473	1497	16.1	6.2e-06	2	164457	TIME FOR COFFEE	TIC	HCD	QE_204_filtered	N14	HCD_m
AT3G22380	AT3G22380.1	870.102	3	2.4	HQQQSGSAPAVPVTGAVTATSDPAK	HexNAc@Neutral loss=50	HexNAc@1473-1497=50	Q20200903_19	49.3	1473	1497	53.8	1.4e-16	2	164457	TIME FOR COFFEE	TIC	HCD	QE_204_filtered	N14	HCD_m
AT3G22380	AT3G22380.1	937.792	3	-1.3	HQQQSGSAPAVPVTGAVTATSDPAK	HexNAc@Neutral loss=26;HexNAc@14=13	HexNAc@1473-1497=26;HexNAc@1486=13	E20200929_03	61.491	1473	1497	43.9	3.4e-14	2	164457	TIME FOR COFFEE	TIC	HCD	Eclipse_204_Filtered	N14	HCD_m
AT3G22380	AT3G22380.1	870.098	3	-2.3	HQQQSGSAPAVPVTGAVTATSDPAK	HexNAc@Neutral loss=41	HexNAc@1473-1497=41	E20200929_06	63.386	1473	1497	61.5	1.9e-19	2	164457	TIME FOR COFFEE	TIC	HCD	Eclipse_204_Filtered	N14	HCD_m
AT3G22380	AT3G22380.1	1304.64	2	-1.8	HQQQSGSAPAVPVTGAVTATSDPAK	HexNAc@Neutral loss=44	HexNAc@1473-1497=44	E20200929_03	64.379	1473	1497	57.5	5e-17	2	164457	TIME FOR COFFEE	TIC	HCD	Eclipse_total	N14	HCD_m
AT3G22380	AT3G22380.1	870.098	3	-2.2	HQQQSGSAPAVPVTGAVTATSDPAK	HexNAc@Neutral loss=40	HexNAc@1473-1497=40	E20200929_04	63.816	1473	1497	54.9	5.1e-18	2	164457	TIME FOR COFFEE	TIC	HCD	Eclipse_total	N14	HCD_m
AT3G22380	AT3G22380.1	870.103	3	4	HQQQSGSAPAVPVTGAVTATSDPAK	HexNAc@Neutral loss=25	HexNAc@1473-1497=25	Q20210730_15	50.959	1473	1497	13.7	7.4e-06	2	164457	TIME FOR COFFEE	TIC	HCD	QE_204_filtered	N14	HCD_m
AT3G22380	AT3G22380.1	660.946	5	1.7	TQQHQLGPPGFTNVHAVSSAVQVKPVDQK	HexNAc@Neutral loss|12|13|18|19	HexNAc@1517-1545|1528|1529|1534|1535	Q20200903_29	60.823	1517	1545	17.4	2e-06	2	164457	TIME FOR COFFEE	TIC	HCD	QE_total	N14	HCD_m
AT4G01290	AT4G01290.1	494.899	3	0.15	RNDYSSSPPTR	HexNAc@5=13	HexNAc@87=13	E20200930_15e	21.498	83	93	24.1	1.9e-05	2	108552	UNKNOWN PROTEIN; FUNCTIONS IN: MOLECULAR_FUNCTION UNKNOWN; INVOLVED IN: BIOLOGICAL_PROCESS UNKNOWN; LOCATED IN: CELLULAR_COMPONENT UNKNOWN; EXPRESSED IN: 24 PLANT STRUCTURES; EXPRESSED DURING: 15 GROWTH STAGES; HAS 1744 BLAST HITS TO 1308 PROTEINS IN 219 SPECIES: ARCHAE - 0; BACTERIA - 241; METAZOA - 793; FUNGI - 253; PLANTS - 108; VIRUSES - 0; OTHER EUKARYOTES - 349 (SOURCE: NCBI BLINK).		EtHCD	Eclipse pd-EtHCD	N14	EtHCD_m1
AT4G01290	AT4G01290.1	494.899	3	0.15	RNDYSSSPPTR	HexNAc@5=15	HexNAc@87=15	E20200930_15e	21.498	83	93	24.1	2.5e-06	2	108552	UNKNOWN PROTEIN; FUNCTIONS IN: MOLECULAR_FUNCTION UNKNOWN; INVOLVED IN: BIOLOGICAL_PROCESS UNKNOWN; LOCATED IN: CELLULAR_COMPONENT UNKNOWN; EXPRESSED IN: 24 PLANT STRUCTURES; EXPRESSED DURING: 15 GROWTH STAGES; HAS 1744 BLAST HITS TO 1308 PROTEINS IN 219 SPECIES: ARCHAE - 0; BACTERIA - 241; METAZOA - 793; FUNGI - 253; PLANTS - 108; VIRUSES - 0; OTHER EUKARYOTES - 349 (SOURCE: NCBI BLINK).		EtHCD	Eclipse pd-EtHCD	N14	EtHCD_m2
AT4G01290	AT4G01290.1	494.899	3	0.96	RNDYSSSPPTR	HexNAc@Neutral loss=24	HexNAc@83-93=24	Q20200903_12	15.275	83	93	12	2e-05	2	108552	UNKNOWN PROTEIN; FUNCTIONS IN: MOLECULAR_FUNCTION UNKNOWN; INVOLVED IN: BIOLOGICAL_PROCESS UNKNOWN; LOCATED IN: CELLULAR_COMPONENT UNKNOWN; EXPRESSED IN: 24 PLANT STRUCTURES; EXPRESSED DURING: 15 GROWTH STAGES; HAS 1744 BLAST HITS TO 1308 PROTEINS IN 219 SPECIES: ARCHAE - 0; BACTERIA - 241; METAZOA - 793; FUNGI - 253; PLANTS - 108; VIRUSES - 0; OTHER EUKARYOTES - 349 (SOURCE: NCBI BLINK).		HCD	QE_204_filtered	N14	HCD_m
AT4G01290	AT4G01290.1	494.899	3	0.15	RNDYSSSPPTR	HexNAc@Neutral loss=51	HexNAc@83-93=51	E20200930_15	21.495	83	93	18	7.7e-08	2	108552	UNKNOWN PROTEIN; FUNCTIONS IN: MOLECULAR_FUNCTION UNKNOWN; INVOLVED IN: BIOLOGICAL_PROCESS UNKNOWN; LOCATED IN: CELLULAR_COMPONENT UNKNOWN; EXPRESSED IN: 24 PLANT STRUCTURES; EXPRESSED DURING: 15 GROWTH STAGES; HAS 1744 BLAST HITS TO 1308 PROTEINS IN 219 SPECIES: ARCHAE - 0; BACTERIA - 241; METAZOA - 793; FUNGI - 253; PLANTS - 108; VIRUSES - 0; OTHER EUKARYOTES - 349 (SOURCE: NCBI BLINK).		HCD	Eclipse_204_Filtered	N14	HCD_m
AT4G01290	AT4G01290.1	663.795	2	1.9	NDYSSSPPTR	HexNAc@Neutral loss=8	HexNAc@84-93=8	Q20200903_10	21.052	84	93	19.1	1.2e-07	2	108552	UNKNOWN PROTEIN; FUNCTIONS IN: MOLECULAR_FUNCTION UNKNOWN; INVOLVED IN: BIOLOGICAL_PROCESS UNKNOWN; LOCATED IN: CELLULAR_COMPONENT UNKNOWN; EXPRESSED IN: 24 PLANT STRUCTURES; EXPRESSED DURING: 15 GROWTH STAGES; HAS 1744 BLAST HITS TO 1308 PROTEINS IN 219 SPECIES: ARCHAE - 0; BACTERIA - 241; METAZOA - 793; FUNGI - 253; PLANTS - 108; VIRUSES - 0; OTHER EUKARYOTES - 349 (SOURCE: NCBI BLINK).		HCD	QE_204_filtered	N14	HCD_m
AT4G01290	AT4G01290.1	671.324	3	0.82	KQGEKPQTETSQYER	HexNAc@Neutral loss=45	HexNAc@317-331=45	Q20200903_09	12.809	317	331	22.1	2.1e-08	2	108552	UNKNOWN PROTEIN; FUNCTIONS IN: MOLECULAR_FUNCTION UNKNOWN; INVOLVED IN: BIOLOGICAL_PROCESS UNKNOWN; LOCATED IN: CELLULAR_COMPONENT UNKNOWN; EXPRESSED IN: 24 PLANT STRUCTURES; EXPRESSED DURING: 15 GROWTH STAGES; HAS 1744 BLAST HITS TO 1308 PROTEINS IN 219 SPECIES: ARCHAE - 0; BACTERIA - 241; METAZOA - 793; FUNGI - 253; PLANTS - 108; VIRUSES - 0; OTHER EUKARYOTES - 349 (SOURCE: NCBI BLINK).		HCD	QE_204_filtered	N14	HCD_m
AT4G01290	AT4G01290.1	628.627	3	2.7	QGEKPQTETSQYER	HexNAc@Neutral loss=38	HexNAc@318-331=38	Q20200903_61	18.369	318	331	13.7	4.5e-06	2	108552	UNKNOWN PROTEIN; FUNCTIONS IN: MOLECULAR_FUNCTION UNKNOWN; INVOLVED IN: BIOLOGICAL_PROCESS UNKNOWN; LOCATED IN: CELLULAR_COMPONENT UNKNOWN; EXPRESSED IN: 24 PLANT STRUCTURES; EXPRESSED DURING: 15 GROWTH STAGES; HAS 1744 BLAST HITS TO 1308 PROTEINS IN 219 SPECIES: ARCHAE - 0; BACTERIA - 241; METAZOA - 793; FUNGI - 253; PLANTS - 108; VIRUSES - 0; OTHER EUKARYOTES - 349 (SOURCE: NCBI BLINK).		HCD	QE_204_filtered	N14	HCD_m
AT4G01290	AT4G01290.1	877.415	2	3.8	IGSSEMLIEGEDVR	HexNAc@Neutral loss=34;Oxidation@6	HexNAc@358-371=34;Oxidation@363	Q20200903_10	61.069	358	371	37.1	1.1e-11	2	108552	UNKNOWN PROTEIN; FUNCTIONS IN: MOLECULAR_FUNCTION UNKNOWN; INVOLVED IN: BIOLOGICAL_PROCESS UNKNOWN; LOCATED IN: CELLULAR_COMPONENT UNKNOWN; EXPRESSED IN: 24 PLANT STRUCTURES; EXPRESSED DURING: 15 GROWTH STAGES; HAS 1744 BLAST HITS TO 1308 PROTEINS IN 219 SPECIES: ARCHAE - 0; BACTERIA - 241; METAZOA - 793; FUNGI - 253; PLANTS - 108; VIRUSES - 0; OTHER EUKARYOTES - 349 (SOURCE: NCBI BLINK).		HCD	QE_204_filtered	N14	HCD_m
AT4G01290	AT4G01290.1	585.278	3	1.8	IGSSEMLIEGEDVR	HexNAc@Neutral loss=15;Oxidation@6	HexNAc@358-371=15;Oxidation@363	Q20200903_61	61.286	358	371	31.5	8.9e-09	2	108552	UNKNOWN PROTEIN; FUNCTIONS IN: MOLECULAR_FUNCTION UNKNOWN; INVOLVED IN: BIOLOGICAL_PROCESS UNKNOWN; LOCATED IN: CELLULAR_COMPONENT UNKNOWN; EXPRESSED IN: 24 PLANT STRUCTURES; EXPRESSED DURING: 15 GROWTH STAGES; HAS 1744 BLAST HITS TO 1308 PROTEINS IN 219 SPECIES: ARCHAE - 0; BACTERIA - 241; METAZOA - 793; FUNGI - 253; PLANTS - 108; VIRUSES - 0; OTHER EUKARYOTES - 349 (SOURCE: NCBI BLINK).		HCD	QE_204_filtered	N14	HCD_m
AT4G01290	AT4G01290.1	869.418	2	3.8	IGSSEMLIEGEDVR	HexNAc@Neutral loss=30	HexNAc@358-371=30	Q20200903_12	72.289	358	371	35.1	6.5e-10	2	108552	UNKNOWN PROTEIN; FUNCTIONS IN: MOLECULAR_FUNCTION UNKNOWN; INVOLVED IN: BIOLOGICAL_PROCESS UNKNOWN; LOCATED IN: CELLULAR_COMPONENT UNKNOWN; EXPRESSED IN: 24 PLANT STRUCTURES; EXPRESSED DURING: 15 GROWTH STAGES; HAS 1744 BLAST HITS TO 1308 PROTEINS IN 219 SPECIES: ARCHAE - 0; BACTERIA - 241; METAZOA - 793; FUNGI - 253; PLANTS - 108; VIRUSES - 0; OTHER EUKARYOTES - 349 (SOURCE: NCBI BLINK).		HCD	QE_204_filtered	N14	HCD_m
AT4G01290	AT4G01290.1	579.947	3	2.9	IGSSEMLIEGEDVR	HexNAc@Neutral loss=31	HexNAc@358-371=31	Q20200903_10	72.65	358	371	34	6.6e-11	2	108552	UNKNOWN PROTEIN; FUNCTIONS IN: MOLECULAR_FUNCTION UNKNOWN; INVOLVED IN: BIOLOGICAL_PROCESS UNKNOWN; LOCATED IN: CELLULAR_COMPONENT UNKNOWN; EXPRESSED IN: 24 PLANT STRUCTURES; EXPRESSED DURING: 15 GROWTH STAGES; HAS 1744 BLAST HITS TO 1308 PROTEINS IN 219 SPECIES: ARCHAE - 0; BACTERIA - 241; METAZOA - 793; FUNGI - 253; PLANTS - 108; VIRUSES - 0; OTHER EUKARYOTES - 349 (SOURCE: NCBI BLINK).		HCD	QE_204_filtered	N14	HCD_m
AT4G01290	AT4G01290.1	869.417	2	3.3	IGSSEMLIEGEDVR	HexNAc@Neutral loss=50	HexNAc@358-371=50	Q20210730_13	73.154	358	371	39.1	1.8e-12	2	108552	UNKNOWN PROTEIN; FUNCTIONS IN: MOLECULAR_FUNCTION UNKNOWN; INVOLVED IN: BIOLOGICAL_PROCESS UNKNOWN; LOCATED IN: CELLULAR_COMPONENT UNKNOWN; EXPRESSED IN: 24 PLANT STRUCTURES; EXPRESSED DURING: 15 GROWTH STAGES; HAS 1744 BLAST HITS TO 1308 PROTEINS IN 219 SPECIES: ARCHAE - 0; BACTERIA - 241; METAZOA - 793; FUNGI - 253; PLANTS - 108; VIRUSES - 0; OTHER EUKARYOTES - 349 (SOURCE: NCBI BLINK).		HCD	QE_204_filtered	N14	HCD_m
AT4G01290	AT4G01290.1	877.413	2	1.4	IGSSEMLIEGEDVR	Oxidation@6;HexNAc@Neutral loss|3|4	Oxidation@363;HexNAc@358-371|360|361	Q20210730_09	61.716	358	371	16.6	9.2e-07	2	108552	UNKNOWN PROTEIN; FUNCTIONS IN: MOLECULAR_FUNCTION UNKNOWN; INVOLVED IN: BIOLOGICAL_PROCESS UNKNOWN; LOCATED IN: CELLULAR_COMPONENT UNKNOWN; EXPRESSED IN: 24 PLANT STRUCTURES; EXPRESSED DURING: 15 GROWTH STAGES; HAS 1744 BLAST HITS TO 1308 PROTEINS IN 219 SPECIES: ARCHAE - 0; BACTERIA - 241; METAZOA - 793; FUNGI - 253; PLANTS - 108; VIRUSES - 0; OTHER EUKARYOTES - 349 (SOURCE: NCBI BLINK).		HCD	QE_204_filtered	N14	HCD_m
AT4G01290	AT4G01290.1	969.011	2	1.7	LSSISTPTEIQGYPIK	HexNAc@5|6	HexNAc@408|409	E20201009_19e	87.045	404	419	37.2	1.4e-06	2	108552	UNKNOWN PROTEIN; FUNCTIONS IN: MOLECULAR_FUNCTION UNKNOWN; INVOLVED IN: BIOLOGICAL_PROCESS UNKNOWN; LOCATED IN: CELLULAR_COMPONENT UNKNOWN; EXPRESSED IN: 24 PLANT STRUCTURES; EXPRESSED DURING: 15 GROWTH STAGES; HAS 1744 BLAST HITS TO 1308 PROTEINS IN 219 SPECIES: ARCHAE - 0; BACTERIA - 241; METAZOA - 793; FUNGI - 253; PLANTS - 108; VIRUSES - 0; OTHER EUKARYOTES - 349 (SOURCE: NCBI BLINK).		EtHCD	Eclipse pd-EtHCD	N14	EtHCD_m1
AT4G01290	AT4G01290.1	969.011	2	1.7	LSSISTPTEIQGYPIK	HexNAc@5|6	HexNAc@408|409	E20201009_19e	87.045	404	419	37.2	1.2e-07	2	108552	UNKNOWN PROTEIN; FUNCTIONS IN: MOLECULAR_FUNCTION UNKNOWN; INVOLVED IN: BIOLOGICAL_PROCESS UNKNOWN; LOCATED IN: CELLULAR_COMPONENT UNKNOWN; EXPRESSED IN: 24 PLANT STRUCTURES; EXPRESSED DURING: 15 GROWTH STAGES; HAS 1744 BLAST HITS TO 1308 PROTEINS IN 219 SPECIES: ARCHAE - 0; BACTERIA - 241; METAZOA - 793; FUNGI - 253; PLANTS - 108; VIRUSES - 0; OTHER EUKARYOTES - 349 (SOURCE: NCBI BLINK).		EtHCD	Eclipse pd-EtHCD	N14	EtHCD_m2
AT4G01290	AT4G01290.1	761.063	3	-2.9	LSSISTPTEIQGYPIKSEK	HexNAc@2|3|5|6	HexNAc@405|406|408|409	E20200929_08e	87.317	404	422	23.1	7.5e-07	2	108552	UNKNOWN PROTEIN; FUNCTIONS IN: MOLECULAR_FUNCTION UNKNOWN; INVOLVED IN: BIOLOGICAL_PROCESS UNKNOWN; LOCATED IN: CELLULAR_COMPONENT UNKNOWN; EXPRESSED IN: 24 PLANT STRUCTURES; EXPRESSED DURING: 15 GROWTH STAGES; HAS 1744 BLAST HITS TO 1308 PROTEINS IN 219 SPECIES: ARCHAE - 0; BACTERIA - 241; METAZOA - 793; FUNGI - 253; PLANTS - 108; VIRUSES - 0; OTHER EUKARYOTES - 349 (SOURCE: NCBI BLINK).		EtHCD	Eclipse pd-EtHCD	N14	EtHCD_m1
AT4G01290	AT4G01290.1	761.063	3	-2.9	LSSISTPTEIQGYPIKSEK	HexNAc@2|3|5|6	HexNAc@405|406|408|409	E20200929_08e	87.317	404	422	23.1	4.2e-06	2	108552	UNKNOWN PROTEIN; FUNCTIONS IN: MOLECULAR_FUNCTION UNKNOWN; INVOLVED IN: BIOLOGICAL_PROCESS UNKNOWN; LOCATED IN: CELLULAR_COMPONENT UNKNOWN; EXPRESSED IN: 24 PLANT STRUCTURES; EXPRESSED DURING: 15 GROWTH STAGES; HAS 1744 BLAST HITS TO 1308 PROTEINS IN 219 SPECIES: ARCHAE - 0; BACTERIA - 241; METAZOA - 793; FUNGI - 253; PLANTS - 108; VIRUSES - 0; OTHER EUKARYOTES - 349 (SOURCE: NCBI BLINK).		EtHCD	Eclipse pd-EtHCD	N14	EtHCD_m2
AT4G01290	AT4G01290.1	969.011	2	1.5	LSSISTPTEIQGYPIK	HexNAc@Neutral loss=9	HexNAc@404-419=9	Q20200903_25	82.503	404	419	29.5	9.4e-10	2	108552	UNKNOWN PROTEIN; FUNCTIONS IN: MOLECULAR_FUNCTION UNKNOWN; INVOLVED IN: BIOLOGICAL_PROCESS UNKNOWN; LOCATED IN: CELLULAR_COMPONENT UNKNOWN; EXPRESSED IN: 24 PLANT STRUCTURES; EXPRESSED DURING: 15 GROWTH STAGES; HAS 1744 BLAST HITS TO 1308 PROTEINS IN 219 SPECIES: ARCHAE - 0; BACTERIA - 241; METAZOA - 793; FUNGI - 253; PLANTS - 108; VIRUSES - 0; OTHER EUKARYOTES - 349 (SOURCE: NCBI BLINK).		HCD	QE_204_filtered	N14	HCD_m
AT4G01290	AT4G01290.1	646.344	3	3	LSSISTPTEIQGYPIK	HexNAc@Neutral loss=8	HexNAc@404-419=8	Q20200903_25	82.635	404	419	29.6	5.1e-09	2	108552	UNKNOWN PROTEIN; FUNCTIONS IN: MOLECULAR_FUNCTION UNKNOWN; INVOLVED IN: BIOLOGICAL_PROCESS UNKNOWN; LOCATED IN: CELLULAR_COMPONENT UNKNOWN; EXPRESSED IN: 24 PLANT STRUCTURES; EXPRESSED DURING: 15 GROWTH STAGES; HAS 1744 BLAST HITS TO 1308 PROTEINS IN 219 SPECIES: ARCHAE - 0; BACTERIA - 241; METAZOA - 793; FUNGI - 253; PLANTS - 108; VIRUSES - 0; OTHER EUKARYOTES - 349 (SOURCE: NCBI BLINK).		HCD	QE_204_filtered	N14	HCD_m
AT4G01290	AT4G01290.1	969.011	2	1.7	LSSISTPTEIQGYPIK	HexNAc@Neutral loss|2|3	HexNAc@404-419|405|406	E20201009_19	87.042	404	419	17.4	2.1e-06	2	108552	UNKNOWN PROTEIN; FUNCTIONS IN: MOLECULAR_FUNCTION UNKNOWN; INVOLVED IN: BIOLOGICAL_PROCESS UNKNOWN; LOCATED IN: CELLULAR_COMPONENT UNKNOWN; EXPRESSED IN: 24 PLANT STRUCTURES; EXPRESSED DURING: 15 GROWTH STAGES; HAS 1744 BLAST HITS TO 1308 PROTEINS IN 219 SPECIES: ARCHAE - 0; BACTERIA - 241; METAZOA - 793; FUNGI - 253; PLANTS - 108; VIRUSES - 0; OTHER EUKARYOTES - 349 (SOURCE: NCBI BLINK).		HCD	Eclipse_204_Filtered	N14	HCD_m
AT4G01290	AT4G01290.1	969.009	2	-0.74	LSSISTPTEIQGYPIK	HexNAc@Neutral loss=10	HexNAc@404-419=10	E20200929_09	103.746	404	419	22.8	2.9e-10	2	108552	UNKNOWN PROTEIN; FUNCTIONS IN: MOLECULAR_FUNCTION UNKNOWN; INVOLVED IN: BIOLOGICAL_PROCESS UNKNOWN; LOCATED IN: CELLULAR_COMPONENT UNKNOWN; EXPRESSED IN: 24 PLANT STRUCTURES; EXPRESSED DURING: 15 GROWTH STAGES; HAS 1744 BLAST HITS TO 1308 PROTEINS IN 219 SPECIES: ARCHAE - 0; BACTERIA - 241; METAZOA - 793; FUNGI - 253; PLANTS - 108; VIRUSES - 0; OTHER EUKARYOTES - 349 (SOURCE: NCBI BLINK).		HCD	Eclipse_204_Filtered	N14	HCD_m
AT4G01290	AT4G01290.1	761.067	3	3.1	LSSISTPTEIQGYPIKSEK	HexNAc@Neutral loss=9	HexNAc@404-422=9	Q20200903_24	69.097	404	422	32.1	7.1e-11	2	108552	UNKNOWN PROTEIN; FUNCTIONS IN: MOLECULAR_FUNCTION UNKNOWN; INVOLVED IN: BIOLOGICAL_PROCESS UNKNOWN; LOCATED IN: CELLULAR_COMPONENT UNKNOWN; EXPRESSED IN: 24 PLANT STRUCTURES; EXPRESSED DURING: 15 GROWTH STAGES; HAS 1744 BLAST HITS TO 1308 PROTEINS IN 219 SPECIES: ARCHAE - 0; BACTERIA - 241; METAZOA - 793; FUNGI - 253; PLANTS - 108; VIRUSES - 0; OTHER EUKARYOTES - 349 (SOURCE: NCBI BLINK).		HCD	QE_204_filtered	N14	HCD_m
AT4G01290	AT4G01290.1	714.113	4	-0.54	FAHLFLEEDNKPVEVLPSSEPPR	HexNAc@18|19	HexNAc@500|501	E20200929_05e	107.166	483	505	21.6	4e-06	2	108552	UNKNOWN PROTEIN; FUNCTIONS IN: MOLECULAR_FUNCTION UNKNOWN; INVOLVED IN: BIOLOGICAL_PROCESS UNKNOWN; LOCATED IN: CELLULAR_COMPONENT UNKNOWN; EXPRESSED IN: 24 PLANT STRUCTURES; EXPRESSED DURING: 15 GROWTH STAGES; HAS 1744 BLAST HITS TO 1308 PROTEINS IN 219 SPECIES: ARCHAE - 0; BACTERIA - 241; METAZOA - 793; FUNGI - 253; PLANTS - 108; VIRUSES - 0; OTHER EUKARYOTES - 349 (SOURCE: NCBI BLINK).		EtHCD	Eclipse pd-EtHCD	N14	EtHCD_m1
AT4G01290	AT4G01290.1	714.113	4	-0.54	FAHLFLEEDNKPVEVLPSSEPPR	HexNAc@19=3	HexNAc@501=3	E20200929_05e	107.166	483	505	21.6	1.6e-05	2	108552	UNKNOWN PROTEIN; FUNCTIONS IN: MOLECULAR_FUNCTION UNKNOWN; INVOLVED IN: BIOLOGICAL_PROCESS UNKNOWN; LOCATED IN: CELLULAR_COMPONENT UNKNOWN; EXPRESSED IN: 24 PLANT STRUCTURES; EXPRESSED DURING: 15 GROWTH STAGES; HAS 1744 BLAST HITS TO 1308 PROTEINS IN 219 SPECIES: ARCHAE - 0; BACTERIA - 241; METAZOA - 793; FUNGI - 253; PLANTS - 108; VIRUSES - 0; OTHER EUKARYOTES - 349 (SOURCE: NCBI BLINK).		EtHCD	Eclipse pd-EtHCD	N14	EtHCD_m2
AT4G01290	AT4G01290.1	714.115	4	2.1	FAHLFLEEDNKPVEVLPSSEPPR	HexNAc@Neutral loss=6	HexNAc@483-505=6	Q20200903_05	85.332	483	505	30.4	1.7e-11	2	108552	UNKNOWN PROTEIN; FUNCTIONS IN: MOLECULAR_FUNCTION UNKNOWN; INVOLVED IN: BIOLOGICAL_PROCESS UNKNOWN; LOCATED IN: CELLULAR_COMPONENT UNKNOWN; EXPRESSED IN: 24 PLANT STRUCTURES; EXPRESSED DURING: 15 GROWTH STAGES; HAS 1744 BLAST HITS TO 1308 PROTEINS IN 219 SPECIES: ARCHAE - 0; BACTERIA - 241; METAZOA - 793; FUNGI - 253; PLANTS - 108; VIRUSES - 0; OTHER EUKARYOTES - 349 (SOURCE: NCBI BLINK).		HCD	QE_204_filtered	N14	HCD_m
AT4G01290	AT4G01290.1	714.113	4	-0.54	FAHLFLEEDNKPVEVLPSSEPPR	HexNAc@Neutral loss=31	HexNAc@483-505=31	E20200929_05	107.164	483	505	23.5	5.8e-11	2	108552	UNKNOWN PROTEIN; FUNCTIONS IN: MOLECULAR_FUNCTION UNKNOWN; INVOLVED IN: BIOLOGICAL_PROCESS UNKNOWN; LOCATED IN: CELLULAR_COMPONENT UNKNOWN; EXPRESSED IN: 24 PLANT STRUCTURES; EXPRESSED DURING: 15 GROWTH STAGES; HAS 1744 BLAST HITS TO 1308 PROTEINS IN 219 SPECIES: ARCHAE - 0; BACTERIA - 241; METAZOA - 793; FUNGI - 253; PLANTS - 108; VIRUSES - 0; OTHER EUKARYOTES - 349 (SOURCE: NCBI BLINK).		HCD	Eclipse_204_Filtered	N14	HCD_m
AT4G01290	AT4G01290.1	577.615	3	0.81	RTDQLSSTSTTK	HexNAc@11=6;HexNAc@7|8	HexNAc@551=6;HexNAc@547|548	E20201009_15e	11.387	541	552	35.5	6.1e-09	2	108552	UNKNOWN PROTEIN; FUNCTIONS IN: MOLECULAR_FUNCTION UNKNOWN; INVOLVED IN: BIOLOGICAL_PROCESS UNKNOWN; LOCATED IN: CELLULAR_COMPONENT UNKNOWN; EXPRESSED IN: 24 PLANT STRUCTURES; EXPRESSED DURING: 15 GROWTH STAGES; HAS 1744 BLAST HITS TO 1308 PROTEINS IN 219 SPECIES: ARCHAE - 0; BACTERIA - 241; METAZOA - 793; FUNGI - 253; PLANTS - 108; VIRUSES - 0; OTHER EUKARYOTES - 349 (SOURCE: NCBI BLINK).		EtHCD	Eclipse pd-EtHCD	N14	EtHCD_m1
AT4G01290	AT4G01290.1	509.921	3	-0.8	RTDQLSSTSTTK	HexNAc@6|7	HexNAc@546|547	E20200929_01e	15.069	541	552	25.9	3.8e-05	2	108552	UNKNOWN PROTEIN; FUNCTIONS IN: MOLECULAR_FUNCTION UNKNOWN; INVOLVED IN: BIOLOGICAL_PROCESS UNKNOWN; LOCATED IN: CELLULAR_COMPONENT UNKNOWN; EXPRESSED IN: 24 PLANT STRUCTURES; EXPRESSED DURING: 15 GROWTH STAGES; HAS 1744 BLAST HITS TO 1308 PROTEINS IN 219 SPECIES: ARCHAE - 0; BACTERIA - 241; METAZOA - 793; FUNGI - 253; PLANTS - 108; VIRUSES - 0; OTHER EUKARYOTES - 349 (SOURCE: NCBI BLINK).		EtHCD	Eclipse pd-EtHCD	N14	EtHCD_m1
AT4G01290	AT4G01290.1	577.615	3	0.81	RTDQLSSTSTTK	HexNAc@7=3;HexNAc@11=7	HexNAc@547=3;HexNAc@551=7	E20201009_15e	11.387	541	552	35.5	1.1e-09	2	108552	UNKNOWN PROTEIN; FUNCTIONS IN: MOLECULAR_FUNCTION UNKNOWN; INVOLVED IN: BIOLOGICAL_PROCESS UNKNOWN; LOCATED IN: CELLULAR_COMPONENT UNKNOWN; EXPRESSED IN: 24 PLANT STRUCTURES; EXPRESSED DURING: 15 GROWTH STAGES; HAS 1744 BLAST HITS TO 1308 PROTEINS IN 219 SPECIES: ARCHAE - 0; BACTERIA - 241; METAZOA - 793; FUNGI - 253; PLANTS - 108; VIRUSES - 0; OTHER EUKARYOTES - 349 (SOURCE: NCBI BLINK).		EtHCD	Eclipse pd-EtHCD	N14	EtHCD_m2
AT4G01290	AT4G01290.1	509.921	3	-0.8	RTDQLSSTSTTK	HexNAc@7=5	HexNAc@547=5	E20200929_01e	15.069	541	552	25.9	6.6e-05	2	108552	UNKNOWN PROTEIN; FUNCTIONS IN: MOLECULAR_FUNCTION UNKNOWN; INVOLVED IN: BIOLOGICAL_PROCESS UNKNOWN; LOCATED IN: CELLULAR_COMPONENT UNKNOWN; EXPRESSED IN: 24 PLANT STRUCTURES; EXPRESSED DURING: 15 GROWTH STAGES; HAS 1744 BLAST HITS TO 1308 PROTEINS IN 219 SPECIES: ARCHAE - 0; BACTERIA - 241; METAZOA - 793; FUNGI - 253; PLANTS - 108; VIRUSES - 0; OTHER EUKARYOTES - 349 (SOURCE: NCBI BLINK).		EtHCD	Eclipse pd-EtHCD	N14	EtHCD_m2
AT4G01290	AT4G01290.1	509.922	3	0.77	RTDQLSSTSTTK	HexNAc@Neutral loss=31	HexNAc@541-552=31	Q20200903_14	11.979	541	552	18.1	2.7e-07	2	108552	UNKNOWN PROTEIN; FUNCTIONS IN: MOLECULAR_FUNCTION UNKNOWN; INVOLVED IN: BIOLOGICAL_PROCESS UNKNOWN; LOCATED IN: CELLULAR_COMPONENT UNKNOWN; EXPRESSED IN: 24 PLANT STRUCTURES; EXPRESSED DURING: 15 GROWTH STAGES; HAS 1744 BLAST HITS TO 1308 PROTEINS IN 219 SPECIES: ARCHAE - 0; BACTERIA - 241; METAZOA - 793; FUNGI - 253; PLANTS - 108; VIRUSES - 0; OTHER EUKARYOTES - 349 (SOURCE: NCBI BLINK).		HCD	QE_204_filtered	N14	HCD_m
AT4G01290	AT4G01290.1	509.921	3	-0.8	RTDQLSSTSTTK	HexNAc@Neutral loss=46	HexNAc@541-552=46	E20200929_01	15.065	541	552	37.5	1.7e-08	2	108552	UNKNOWN PROTEIN; FUNCTIONS IN: MOLECULAR_FUNCTION UNKNOWN; INVOLVED IN: BIOLOGICAL_PROCESS UNKNOWN; LOCATED IN: CELLULAR_COMPONENT UNKNOWN; EXPRESSED IN: 24 PLANT STRUCTURES; EXPRESSED DURING: 15 GROWTH STAGES; HAS 1744 BLAST HITS TO 1308 PROTEINS IN 219 SPECIES: ARCHAE - 0; BACTERIA - 241; METAZOA - 793; FUNGI - 253; PLANTS - 108; VIRUSES - 0; OTHER EUKARYOTES - 349 (SOURCE: NCBI BLINK).		HCD	Eclipse_204_Filtered	N14	HCD_m
AT4G01290	AT4G01290.1	787.869	2	1.1	TDQLSSTSTTK	HexNAc@Neutral loss=31;HexNAc@1=31	HexNAc@542-552=31;HexNAc@542=31	Q20200903_09	16.675	542	552	10.5	0.00031	2	108552	UNKNOWN PROTEIN; FUNCTIONS IN: MOLECULAR_FUNCTION UNKNOWN; INVOLVED IN: BIOLOGICAL_PROCESS UNKNOWN; LOCATED IN: CELLULAR_COMPONENT UNKNOWN; EXPRESSED IN: 24 PLANT STRUCTURES; EXPRESSED DURING: 15 GROWTH STAGES; HAS 1744 BLAST HITS TO 1308 PROTEINS IN 219 SPECIES: ARCHAE - 0; BACTERIA - 241; METAZOA - 793; FUNGI - 253; PLANTS - 108; VIRUSES - 0; OTHER EUKARYOTES - 349 (SOURCE: NCBI BLINK).		HCD	QE_204_filtered	N14	HCD_m
AT4G01290	AT4G01290.1	686.33	2	2.3	TDQLSSTSTTK	HexNAc@Neutral loss=16	HexNAc@542-552=16	Q20200903_61	16.506	542	552	22.7	6.1e-12	2	108552	UNKNOWN PROTEIN; FUNCTIONS IN: MOLECULAR_FUNCTION UNKNOWN; INVOLVED IN: BIOLOGICAL_PROCESS UNKNOWN; LOCATED IN: CELLULAR_COMPONENT UNKNOWN; EXPRESSED IN: 24 PLANT STRUCTURES; EXPRESSED DURING: 15 GROWTH STAGES; HAS 1744 BLAST HITS TO 1308 PROTEINS IN 219 SPECIES: ARCHAE - 0; BACTERIA - 241; METAZOA - 793; FUNGI - 253; PLANTS - 108; VIRUSES - 0; OTHER EUKARYOTES - 349 (SOURCE: NCBI BLINK).		HCD	QE_204_filtered	N14	HCD_m
AT4G01290	AT4G01290.1	565.8	2	-0.37	TTTPPPSVK	HexNAc@1|2	HexNAc@644|645	E20200930_16e	25.2	644	652	16	3.5e-05	2	108552	UNKNOWN PROTEIN; FUNCTIONS IN: MOLECULAR_FUNCTION UNKNOWN; INVOLVED IN: BIOLOGICAL_PROCESS UNKNOWN; LOCATED IN: CELLULAR_COMPONENT UNKNOWN; EXPRESSED IN: 24 PLANT STRUCTURES; EXPRESSED DURING: 15 GROWTH STAGES; HAS 1744 BLAST HITS TO 1308 PROTEINS IN 219 SPECIES: ARCHAE - 0; BACTERIA - 241; METAZOA - 793; FUNGI - 253; PLANTS - 108; VIRUSES - 0; OTHER EUKARYOTES - 349 (SOURCE: NCBI BLINK).		EtHCD	Eclipse pd-EtHCD	N14	EtHCD_m1
AT4G01290	AT4G01290.1	565.801	2	0.33	TTTPPPSVK	HexNAc@2=9	HexNAc@645=9	E20200930_16e	25.707	644	652	17.9	9.5e-06	2	108552	UNKNOWN PROTEIN; FUNCTIONS IN: MOLECULAR_FUNCTION UNKNOWN; INVOLVED IN: BIOLOGICAL_PROCESS UNKNOWN; LOCATED IN: CELLULAR_COMPONENT UNKNOWN; EXPRESSED IN: 24 PLANT STRUCTURES; EXPRESSED DURING: 15 GROWTH STAGES; HAS 1744 BLAST HITS TO 1308 PROTEINS IN 219 SPECIES: ARCHAE - 0; BACTERIA - 241; METAZOA - 793; FUNGI - 253; PLANTS - 108; VIRUSES - 0; OTHER EUKARYOTES - 349 (SOURCE: NCBI BLINK).		EtHCD	Eclipse pd-EtHCD	N14	EtHCD_m1
AT4G01290	AT4G01290.1	565.8	2	-0.55	TTTPPPSVK	HexNAc@1=3	HexNAc@644=3	E20200929_01e	24.201	644	652	16	8.4e-05	2	108552	UNKNOWN PROTEIN; FUNCTIONS IN: MOLECULAR_FUNCTION UNKNOWN; INVOLVED IN: BIOLOGICAL_PROCESS UNKNOWN; LOCATED IN: CELLULAR_COMPONENT UNKNOWN; EXPRESSED IN: 24 PLANT STRUCTURES; EXPRESSED DURING: 15 GROWTH STAGES; HAS 1744 BLAST HITS TO 1308 PROTEINS IN 219 SPECIES: ARCHAE - 0; BACTERIA - 241; METAZOA - 793; FUNGI - 253; PLANTS - 108; VIRUSES - 0; OTHER EUKARYOTES - 349 (SOURCE: NCBI BLINK).		EtHCD	Eclipse pd-EtHCD	N14	EtHCD_m2
AT4G01290	AT4G01290.1	565.801	2	0.33	TTTPPPSVK	HexNAc@2=8	HexNAc@645=8	E20200930_16e	25.707	644	652	17.9	1.7e-05	2	108552	UNKNOWN PROTEIN; FUNCTIONS IN: MOLECULAR_FUNCTION UNKNOWN; INVOLVED IN: BIOLOGICAL_PROCESS UNKNOWN; LOCATED IN: CELLULAR_COMPONENT UNKNOWN; EXPRESSED IN: 24 PLANT STRUCTURES; EXPRESSED DURING: 15 GROWTH STAGES; HAS 1744 BLAST HITS TO 1308 PROTEINS IN 219 SPECIES: ARCHAE - 0; BACTERIA - 241; METAZOA - 793; FUNGI - 253; PLANTS - 108; VIRUSES - 0; OTHER EUKARYOTES - 349 (SOURCE: NCBI BLINK).		EtHCD	Eclipse pd-EtHCD	N14	EtHCD_m2
AT4G01290	AT4G01290.1	565.803	2	3.3	TTTPPPSVK	HexNAc@Neutral loss|1|2	HexNAc@644-652|644|645	Q20200903_14	18.516	644	652	16.7	3.2e-08	2	108552	UNKNOWN PROTEIN; FUNCTIONS IN: MOLECULAR_FUNCTION UNKNOWN; INVOLVED IN: BIOLOGICAL_PROCESS UNKNOWN; LOCATED IN: CELLULAR_COMPONENT UNKNOWN; EXPRESSED IN: 24 PLANT STRUCTURES; EXPRESSED DURING: 15 GROWTH STAGES; HAS 1744 BLAST HITS TO 1308 PROTEINS IN 219 SPECIES: ARCHAE - 0; BACTERIA - 241; METAZOA - 793; FUNGI - 253; PLANTS - 108; VIRUSES - 0; OTHER EUKARYOTES - 349 (SOURCE: NCBI BLINK).		HCD	QE_204_filtered	N14	HCD_m
AT4G01290	AT4G01290.1	565.8	2	-0.37	TTTPPPSVK	HexNAc@Neutral loss=13	HexNAc@644-652=13	E20200929_01	25.116	644	652	12.4	1.8e-06	2	108552	UNKNOWN PROTEIN; FUNCTIONS IN: MOLECULAR_FUNCTION UNKNOWN; INVOLVED IN: BIOLOGICAL_PROCESS UNKNOWN; LOCATED IN: CELLULAR_COMPONENT UNKNOWN; EXPRESSED IN: 24 PLANT STRUCTURES; EXPRESSED DURING: 15 GROWTH STAGES; HAS 1744 BLAST HITS TO 1308 PROTEINS IN 219 SPECIES: ARCHAE - 0; BACTERIA - 241; METAZOA - 793; FUNGI - 253; PLANTS - 108; VIRUSES - 0; OTHER EUKARYOTES - 349 (SOURCE: NCBI BLINK).		HCD	Eclipse_204_Filtered	N14	HCD_m
AT4G01290	AT4G01290.1	565.801	2	0.33	TTTPPPSVK	HexNAc@Neutral loss=12	HexNAc@644-652=12	E20200930_16	25.7	644	652	13.1	1.7e-06	2	108552	UNKNOWN PROTEIN; FUNCTIONS IN: MOLECULAR_FUNCTION UNKNOWN; INVOLVED IN: BIOLOGICAL_PROCESS UNKNOWN; LOCATED IN: CELLULAR_COMPONENT UNKNOWN; EXPRESSED IN: 24 PLANT STRUCTURES; EXPRESSED DURING: 15 GROWTH STAGES; HAS 1744 BLAST HITS TO 1308 PROTEINS IN 219 SPECIES: ARCHAE - 0; BACTERIA - 241; METAZOA - 793; FUNGI - 253; PLANTS - 108; VIRUSES - 0; OTHER EUKARYOTES - 349 (SOURCE: NCBI BLINK).		HCD	Eclipse_total	N14	HCD_m
AT4G01290	AT4G01290.1	618.783	2	-0.72	STTAGEADPGK	HexNAc@Neutral loss=35	HexNAc@653-663=35	Q20200903_52	11.293	653	663	28.1	3.1e-11	2	108552	UNKNOWN PROTEIN; FUNCTIONS IN: MOLECULAR_FUNCTION UNKNOWN; INVOLVED IN: BIOLOGICAL_PROCESS UNKNOWN; LOCATED IN: CELLULAR_COMPONENT UNKNOWN; EXPRESSED IN: 24 PLANT STRUCTURES; EXPRESSED DURING: 15 GROWTH STAGES; HAS 1744 BLAST HITS TO 1308 PROTEINS IN 219 SPECIES: ARCHAE - 0; BACTERIA - 241; METAZOA - 793; FUNGI - 253; PLANTS - 108; VIRUSES - 0; OTHER EUKARYOTES - 349 (SOURCE: NCBI BLINK).		HCD	QE_204_filtered	N14	HCD_m
AT4G01290	AT4G01290.1	716.36	2	-1.5	AMVSDAPGVPLR	HexNAc@Neutral loss=30;Oxidation@2	HexNAc@690-701=30;Oxidation@691	E20200929_04e	65.839	690	701	21.9	2.8e-07	2	108552	UNKNOWN PROTEIN; FUNCTIONS IN: MOLECULAR_FUNCTION UNKNOWN; INVOLVED IN: BIOLOGICAL_PROCESS UNKNOWN; LOCATED IN: CELLULAR_COMPONENT UNKNOWN; EXPRESSED IN: 24 PLANT STRUCTURES; EXPRESSED DURING: 15 GROWTH STAGES; HAS 1744 BLAST HITS TO 1308 PROTEINS IN 219 SPECIES: ARCHAE - 0; BACTERIA - 241; METAZOA - 793; FUNGI - 253; PLANTS - 108; VIRUSES - 0; OTHER EUKARYOTES - 349 (SOURCE: NCBI BLINK).		EtHCD	Eclipse pd-EtHCD	N14	EtHCD_m1
AT4G01290	AT4G01290.1	708.362	2	-1.7	AMVSDAPGVPLR	HexNAc@Neutral loss=15	HexNAc@690-701=15	E20201009_18e	66.14	690	701	24.5	6.6e-08	2	108552	UNKNOWN PROTEIN; FUNCTIONS IN: MOLECULAR_FUNCTION UNKNOWN; INVOLVED IN: BIOLOGICAL_PROCESS UNKNOWN; LOCATED IN: CELLULAR_COMPONENT UNKNOWN; EXPRESSED IN: 24 PLANT STRUCTURES; EXPRESSED DURING: 15 GROWTH STAGES; HAS 1744 BLAST HITS TO 1308 PROTEINS IN 219 SPECIES: ARCHAE - 0; BACTERIA - 241; METAZOA - 793; FUNGI - 253; PLANTS - 108; VIRUSES - 0; OTHER EUKARYOTES - 349 (SOURCE: NCBI BLINK).		EtHCD	Eclipse pd-EtHCD	N14	EtHCD_m1
AT4G01290	AT4G01290.1	716.361	2	0.36	AMVSDAPGVPLR	Oxidation@2;HexNAc@4	Oxidation@691;HexNAc@693	E20201009_16e	55.516	690	701	19.5	3e-06	2	108552	UNKNOWN PROTEIN; FUNCTIONS IN: MOLECULAR_FUNCTION UNKNOWN; INVOLVED IN: BIOLOGICAL_PROCESS UNKNOWN; LOCATED IN: CELLULAR_COMPONENT UNKNOWN; EXPRESSED IN: 24 PLANT STRUCTURES; EXPRESSED DURING: 15 GROWTH STAGES; HAS 1744 BLAST HITS TO 1308 PROTEINS IN 219 SPECIES: ARCHAE - 0; BACTERIA - 241; METAZOA - 793; FUNGI - 253; PLANTS - 108; VIRUSES - 0; OTHER EUKARYOTES - 349 (SOURCE: NCBI BLINK).		EtHCD	Eclipse pd-EtHCD	N14	EtHCD_m2
AT4G01290	AT4G01290.1	708.362	2	-2.4	AMVSDAPGVPLR	HexNAc@4	HexNAc@693	E20200929_04e	79.107	690	701	26.2	6.7e-06	2	108552	UNKNOWN PROTEIN; FUNCTIONS IN: MOLECULAR_FUNCTION UNKNOWN; INVOLVED IN: BIOLOGICAL_PROCESS UNKNOWN; LOCATED IN: CELLULAR_COMPONENT UNKNOWN; EXPRESSED IN: 24 PLANT STRUCTURES; EXPRESSED DURING: 15 GROWTH STAGES; HAS 1744 BLAST HITS TO 1308 PROTEINS IN 219 SPECIES: ARCHAE - 0; BACTERIA - 241; METAZOA - 793; FUNGI - 253; PLANTS - 108; VIRUSES - 0; OTHER EUKARYOTES - 349 (SOURCE: NCBI BLINK).		EtHCD	Eclipse pd-EtHCD	N14	EtHCD_m2
AT4G01290	AT4G01290.1	716.363	2	2.6	AMVSDAPGVPLR	HexNAc@Neutral loss=26;Oxidation@2	HexNAc@690-701=26;Oxidation@691	Q20200903_20	51.567	690	701	23.1	2.5e-07	2	108552	UNKNOWN PROTEIN; FUNCTIONS IN: MOLECULAR_FUNCTION UNKNOWN; INVOLVED IN: BIOLOGICAL_PROCESS UNKNOWN; LOCATED IN: CELLULAR_COMPONENT UNKNOWN; EXPRESSED IN: 24 PLANT STRUCTURES; EXPRESSED DURING: 15 GROWTH STAGES; HAS 1744 BLAST HITS TO 1308 PROTEINS IN 219 SPECIES: ARCHAE - 0; BACTERIA - 241; METAZOA - 793; FUNGI - 253; PLANTS - 108; VIRUSES - 0; OTHER EUKARYOTES - 349 (SOURCE: NCBI BLINK).		HCD	QE_204_filtered	N14	HCD_m
AT4G01290	AT4G01290.1	708.365	2	2.7	AMVSDAPGVPLR	HexNAc@Neutral loss=10	HexNAc@690-701=10	Q20200903_20	62.6	690	701	17.6	0.00019	2	108552	UNKNOWN PROTEIN; FUNCTIONS IN: MOLECULAR_FUNCTION UNKNOWN; INVOLVED IN: BIOLOGICAL_PROCESS UNKNOWN; LOCATED IN: CELLULAR_COMPONENT UNKNOWN; EXPRESSED IN: 24 PLANT STRUCTURES; EXPRESSED DURING: 15 GROWTH STAGES; HAS 1744 BLAST HITS TO 1308 PROTEINS IN 219 SPECIES: ARCHAE - 0; BACTERIA - 241; METAZOA - 793; FUNGI - 253; PLANTS - 108; VIRUSES - 0; OTHER EUKARYOTES - 349 (SOURCE: NCBI BLINK).		HCD	QE_204_filtered	N14	HCD_m
AT4G01290	AT4G01290.1	716.36	2	-2	AMVSDAPGVPLR	HexNAc@Neutral loss=36;Oxidation@2	HexNAc@690-701=36;Oxidation@691	E20200930_17	67.344	690	701	20.7	9.2e-09	2	108552	UNKNOWN PROTEIN; FUNCTIONS IN: MOLECULAR_FUNCTION UNKNOWN; INVOLVED IN: BIOLOGICAL_PROCESS UNKNOWN; LOCATED IN: CELLULAR_COMPONENT UNKNOWN; EXPRESSED IN: 24 PLANT STRUCTURES; EXPRESSED DURING: 15 GROWTH STAGES; HAS 1744 BLAST HITS TO 1308 PROTEINS IN 219 SPECIES: ARCHAE - 0; BACTERIA - 241; METAZOA - 793; FUNGI - 253; PLANTS - 108; VIRUSES - 0; OTHER EUKARYOTES - 349 (SOURCE: NCBI BLINK).		HCD	Eclipse_204_Filtered	N14	HCD_m
AT4G01290	AT4G01290.1	708.362	2	-2.4	AMVSDAPGVPLR	HexNAc@Neutral loss=40	HexNAc@690-701=40	E20200929_04	79.104	690	701	20.6	1.6e-09	2	108552	UNKNOWN PROTEIN; FUNCTIONS IN: MOLECULAR_FUNCTION UNKNOWN; INVOLVED IN: BIOLOGICAL_PROCESS UNKNOWN; LOCATED IN: CELLULAR_COMPONENT UNKNOWN; EXPRESSED IN: 24 PLANT STRUCTURES; EXPRESSED DURING: 15 GROWTH STAGES; HAS 1744 BLAST HITS TO 1308 PROTEINS IN 219 SPECIES: ARCHAE - 0; BACTERIA - 241; METAZOA - 793; FUNGI - 253; PLANTS - 108; VIRUSES - 0; OTHER EUKARYOTES - 349 (SOURCE: NCBI BLINK).		HCD	Eclipse_204_Filtered	N14	HCD_m
AT4G01290	AT4G01290.1	472.579	3	1.6	AMVSDAPGVPLR	HexNAc@Neutral loss=34	HexNAc@690-701=34	Q20200903_20	62.757	690	701	24.5	1.4e-10	2	108552	UNKNOWN PROTEIN; FUNCTIONS IN: MOLECULAR_FUNCTION UNKNOWN; INVOLVED IN: BIOLOGICAL_PROCESS UNKNOWN; LOCATED IN: CELLULAR_COMPONENT UNKNOWN; EXPRESSED IN: 24 PLANT STRUCTURES; EXPRESSED DURING: 15 GROWTH STAGES; HAS 1744 BLAST HITS TO 1308 PROTEINS IN 219 SPECIES: ARCHAE - 0; BACTERIA - 241; METAZOA - 793; FUNGI - 253; PLANTS - 108; VIRUSES - 0; OTHER EUKARYOTES - 349 (SOURCE: NCBI BLINK).		HCD	QE_total	N14	HCD_m
AT4G01290	AT4G01290.1	708.364	2	0.87	AMVSDAPGVPLR	HexNAc@Neutral loss=27	HexNAc@690-701=27	Q20210730_02	65.486	690	701	14.7	3.8e-05	2	108552	UNKNOWN PROTEIN; FUNCTIONS IN: MOLECULAR_FUNCTION UNKNOWN; INVOLVED IN: BIOLOGICAL_PROCESS UNKNOWN; LOCATED IN: CELLULAR_COMPONENT UNKNOWN; EXPRESSED IN: 24 PLANT STRUCTURES; EXPRESSED DURING: 15 GROWTH STAGES; HAS 1744 BLAST HITS TO 1308 PROTEINS IN 219 SPECIES: ARCHAE - 0; BACTERIA - 241; METAZOA - 793; FUNGI - 253; PLANTS - 108; VIRUSES - 0; OTHER EUKARYOTES - 349 (SOURCE: NCBI BLINK).		HCD	QE_204_filtered	N14	HCD_m
AT4G01290	AT4G01290.1	613.295	3	-0.093	QGSVGHELDLGFGYR	HexNAc@3=59	HexNAc@979=59	E20200929_07e	95.088	977	991	40.2	4.7e-10	2	108552	UNKNOWN PROTEIN; FUNCTIONS IN: MOLECULAR_FUNCTION UNKNOWN; INVOLVED IN: BIOLOGICAL_PROCESS UNKNOWN; LOCATED IN: CELLULAR_COMPONENT UNKNOWN; EXPRESSED IN: 24 PLANT STRUCTURES; EXPRESSED DURING: 15 GROWTH STAGES; HAS 1744 BLAST HITS TO 1308 PROTEINS IN 219 SPECIES: ARCHAE - 0; BACTERIA - 241; METAZOA - 793; FUNGI - 253; PLANTS - 108; VIRUSES - 0; OTHER EUKARYOTES - 349 (SOURCE: NCBI BLINK).		EtHCD	Eclipse pd-EtHCD	N14	EtHCD_m1
AT4G01290	AT4G01290.1	613.295	3	-0.093	QGSVGHELDLGFGYR	HexNAc@3	HexNAc@979	E20200929_07e	95.088	977	991	40.2	9.1e-10	2	108552	UNKNOWN PROTEIN; FUNCTIONS IN: MOLECULAR_FUNCTION UNKNOWN; INVOLVED IN: BIOLOGICAL_PROCESS UNKNOWN; LOCATED IN: CELLULAR_COMPONENT UNKNOWN; EXPRESSED IN: 24 PLANT STRUCTURES; EXPRESSED DURING: 15 GROWTH STAGES; HAS 1744 BLAST HITS TO 1308 PROTEINS IN 219 SPECIES: ARCHAE - 0; BACTERIA - 241; METAZOA - 793; FUNGI - 253; PLANTS - 108; VIRUSES - 0; OTHER EUKARYOTES - 349 (SOURCE: NCBI BLINK).		EtHCD	Eclipse pd-EtHCD	N14	EtHCD_m2
AT4G01290	AT4G01290.1	613.297	3	3.3	QGSVGHELDLGFGYR	HexNAc@Neutral loss=19	HexNAc@977-991=19	Q20200903_23	74.893	977	991	27.9	1.9e-11	2	108552	UNKNOWN PROTEIN; FUNCTIONS IN: MOLECULAR_FUNCTION UNKNOWN; INVOLVED IN: BIOLOGICAL_PROCESS UNKNOWN; LOCATED IN: CELLULAR_COMPONENT UNKNOWN; EXPRESSED IN: 24 PLANT STRUCTURES; EXPRESSED DURING: 15 GROWTH STAGES; HAS 1744 BLAST HITS TO 1308 PROTEINS IN 219 SPECIES: ARCHAE - 0; BACTERIA - 241; METAZOA - 793; FUNGI - 253; PLANTS - 108; VIRUSES - 0; OTHER EUKARYOTES - 349 (SOURCE: NCBI BLINK).		HCD	QE_204_filtered	N14	HCD_m
AT4G01290	AT4G01290.1	613.295	3	-0.093	QGSVGHELDLGFGYR	HexNAc@Neutral loss|3	HexNAc@977-991|979	E20200929_07	95.085	977	991	27	3.4e-08	2	108552	UNKNOWN PROTEIN; FUNCTIONS IN: MOLECULAR_FUNCTION UNKNOWN; INVOLVED IN: BIOLOGICAL_PROCESS UNKNOWN; LOCATED IN: CELLULAR_COMPONENT UNKNOWN; EXPRESSED IN: 24 PLANT STRUCTURES; EXPRESSED DURING: 15 GROWTH STAGES; HAS 1744 BLAST HITS TO 1308 PROTEINS IN 219 SPECIES: ARCHAE - 0; BACTERIA - 241; METAZOA - 793; FUNGI - 253; PLANTS - 108; VIRUSES - 0; OTHER EUKARYOTES - 349 (SOURCE: NCBI BLINK).		HCD	Eclipse_204_Filtered	N14	HCD_m
AT1G55540	AT1G55540.1	709.659	3	-3.4	TNDVISASKNSNGNGDK	HexNAc&HexNAc@((6&(8|10|11|12|14))|(8&(10|11|12|14))|(10&(11|12|14))|(11&(12|14))|(12&14))	HexNAc&HexNAc@((75&(77|79|80|81|83))|(77&(79|80|81|83))|(79&(80|81|83))|(80&(81|83))|(81&83))	E20200930_15	72.461	70	86	18.8	7.8e-05	2	192572	NUCLEAR PORE COMPLEX PROTEIN	emb1011	HCD	Eclipse_total	N14	HCD_m
AT1G55540	AT1G55540.1	1110.03	2	3.2	LSGTSFGQLPMSLGYDTNK	HexNAc@Neutral loss|2|4|5	HexNAc@528-546|529|531|532	Q20200903_31	101.662	528	546	26.6	1.6e-11	2	192572	NUCLEAR PORE COMPLEX PROTEIN	emb1011	HCD	QE_204_filtered	N14	HCD_m
AT1G55540	AT1G55540.1	1118.03	2	1.4	LSGTSFGQLPMSLGYDTNK	HexNAc@Neutral loss=15;Oxidation@11	HexNAc@528-546=15;Oxidation@538	Q20200903_28	88.079	528	546	38.6	2.7e-11	2	192572	NUCLEAR PORE COMPLEX PROTEIN	emb1011	HCD	QE_204_filtered	N14	HCD_m
AT1G55540	AT1G55540.1	745.691	3	4.2	LSGTSFGQLPMSLGYDTNK	HexNAc@Neutral loss=15;Oxidation@11	HexNAc@528-546=15;Oxidation@538	Q20200903_28	88.094	528	546	47.8	1.6e-13	2	192572	NUCLEAR PORE COMPLEX PROTEIN	emb1011	HCD	QE_204_filtered	N14	HCD_m
AT1G55540	AT1G55540.1	1110.04	2	5.4	LSGTSFGQLPMSLGYDTNK	HexNAc@Neutral loss=19	HexNAc@528-546=19	Q20200903_29	101.594	528	546	39.5	2.4e-13	2	192572	NUCLEAR PORE COMPLEX PROTEIN	emb1011	HCD	QE_204_filtered	N14	HCD_m
AT1G55540	AT1G55540.1	740.358	3	2.9	LSGTSFGQLPMSLGYDTNK	HexNAc@Neutral loss|2|4|5	HexNAc@528-546|529|531|532	Q20200903_30	101.844	528	546	42.6	1.3e-13	2	192572	NUCLEAR PORE COMPLEX PROTEIN	emb1011	HCD	QE_204_filtered	N14	HCD_m
AT1G55540	AT1G55540.1	761.896	2	4.2	FAGFGPALPVSEK	HexNAc@Neutral loss=86	HexNAc@547-559=86	Q20200903_06	85.504	547	559	26.1	1.4e-09	2	192572	NUCLEAR PORE COMPLEX PROTEIN	emb1011	HCD	QE_204_filtered	N14	HCD_m
AT1G55540	AT1G55540.1	741.354	3	3.1	DIFAQSNSMHLQANVESK	HexNAc@Neutral loss=16	HexNAc@563-580=16	Q20200903_20	71.229	563	580	29.6	7.7e-09	2	192572	NUCLEAR PORE COMPLEX PROTEIN	emb1011	HCD	QE_204_filtered	N14	HCD_m
AT1G55540	AT1G55540.1	1132.89	3	2.4	STAAFFGSPGLQNAILQSPQNTSSQPWSSGK	HexNAc@Neutral loss|8|13	HexNAc@581-611|588|593	Q20200903_36	112.585	581	611	54.3	8.7e-15	2	192572	NUCLEAR PORE COMPLEX PROTEIN	emb1011	HCD	QE_total	N14	HCD_m
AT1G55540	AT1G55540.1	963.45	2	-0.74	SVSPPDFVSGPFPSMR	Oxidation@15;HexNAc@Neutral loss|1|3	Oxidation@626;HexNAc@612-627|612|614	E20200930_18e	113.743	612	627	31.1	3e-07	2	192572	NUCLEAR PORE COMPLEX PROTEIN	emb1011	EtHCD	Eclipse pd-EtHCD	N14	EtHCD_m1
AT1G55540	AT1G55540.1	963.45	2	-0.74	SVSPPDFVSGPFPSMR	Oxidation@15;HexNAc@1|3	Oxidation@626;HexNAc@612|614	E20200930_18e	113.743	612	627	31.1	8.7e-08	2	192572	NUCLEAR PORE COMPLEX PROTEIN	emb1011	EtHCD	Eclipse pd-EtHCD	N14	EtHCD_m2
AT1G55540	AT1G55540.1	963.454	2	2.6	SVSPPDFVSGPFPSMR	HexNAc@Neutral loss=6;Oxidation@15	HexNAc@612-627=6;Oxidation@626	Q20200903_27	91.814	612	627	47.5	3.8e-13	2	192572	NUCLEAR PORE COMPLEX PROTEIN	emb1011	HCD	QE_204_filtered	N14	HCD_m
AT1G55540	AT1G55540.1	642.638	3	2.3	SVSPPDFVSGPFPSMR	HexNAc@Neutral loss=13;Oxidation@15	HexNAc@612-627=13;Oxidation@626	Q20200903_27	91.688	612	627	46.9	3.3e-13	2	192572	NUCLEAR PORE COMPLEX PROTEIN	emb1011	HCD	QE_204_filtered	N14	HCD_m
AT1G55540	AT1G55540.1	955.457	2	3.9	SVSPPDFVSGPFPSMR	HexNAc@Neutral loss=7	HexNAc@612-627=7	Q20200903_29	104.125	612	627	41.6	2.4e-14	2	192572	NUCLEAR PORE COMPLEX PROTEIN	emb1011	HCD	QE_204_filtered	N14	HCD_m
AT1G55540	AT1G55540.1	963.45	2	-0.74	SVSPPDFVSGPFPSMR	Oxidation@15;HexNAc@Neutral loss|1|3	Oxidation@626;HexNAc@612-627|612|614	E20200930_18	113.741	612	627	21.4	8.8e-11	2	192572	NUCLEAR PORE COMPLEX PROTEIN	emb1011	HCD	Eclipse_204_Filtered	N14	HCD_m
AT1G55540	AT1G55540.1	955.455	2	1.3	SVSPPDFVSGPFPSMR	HexNAc@Neutral loss|1	HexNAc@612-627|612	Q20210730_03	105.088	612	627	30.9	1.9e-09	2	192572	NUCLEAR PORE COMPLEX PROTEIN	emb1011	HCD	QE_204_filtered	N14	HCD_m
AT1G55540	AT1G55540.1	998.485	2	-3.4	QSVQSGTGYVNPPMSIK	HexNAc@Neutral loss|2	HexNAc@633-649|634	E20200929_08	84.082	633	649	11.5	0.00018	2	192572	NUCLEAR PORE COMPLEX PROTEIN	emb1011	HCD	Eclipse_204_Filtered	N14	HCD_m
AT1G55540	AT1G55540.1	572.815	2	2	TPLSTGPLR	HexNAc@Neutral loss=10	HexNAc@714-722=10	Q20200903_24	44.343	714	722	12.8	0.00076	2	192572	NUCLEAR PORE COMPLEX PROTEIN	emb1011	HCD	QE_204_filtered	N14	HCD_m
AT1G55540	AT1G55540.1	1001.96	2	2.4	SSNTTSYAEESAPSQIK	HexNAc@Neutral loss|1|2|3|4|5	HexNAc@1115-1131|1115|1116|1117|1118|1119	Q20200903_10	44.498	1115	1131	13.6	0.00015	2	192572	NUCLEAR PORE COMPLEX PROTEIN	emb1011	HCD	QE_204_filtered	N14	HCD_m
AT1G55540	AT1G55540.1	668.302	3	-8.8	SSNTTSYAEESAPSQIK	HexNAc@Neutral loss|1|2|3|4	HexNAc@1115-1131|1115|1116|1117|1118	Q20200903_10	44.53	1115	1131	24.8	1.7e-11	2	192572	NUCLEAR PORE COMPLEX PROTEIN	emb1011	HCD	QE_204_filtered	N14	HCD_m
AT1G55540	AT1G55540.1	668.31	3	2.9	SSNTTSYAEESAPSQIK	HexNAc@Neutral loss=11	HexNAc@1115-1131=11	Q20200903_11	44.559	1115	1131	32	2.2e-12	2	192572	NUCLEAR PORE COMPLEX PROTEIN	emb1011	HCD	QE_total	N14	HCD_m
AT1G55540	AT1G55540.1	792.37	3	4	SSNTTSYAEESAPSQIKDTR	HexNAc@Neutral loss|1|2|3|4|5	HexNAc@1115-1134|1115|1116|1117|1118|1119	Q20200903_12	41.462	1115	1134	29.7	7.9e-10	2	192572	NUCLEAR PORE COMPLEX PROTEIN	emb1011	HCD	QE_204_filtered	N14	HCD_m
AT1G55540	AT1G55540.1	792.364	3	-3.6	SSNTTSYAEESAPSQIKDTR	HexNAc@Neutral loss|1|2|3|4|5|6	HexNAc@1115-1134|1115|1116|1117|1118|1119|1120	E20210820_08f	31.321	1115	1134	20.8	1.5e-07	2	192572	NUCLEAR PORE COMPLEX PROTEIN	emb1011	HCD	Eclipse_204_Filtered	N14	HCD_m
AT1G55540	AT1G55540.1	812.401	2	-1.2	ANAFVETAAGSVQR	HexNAc@11=33	HexNAc@1182=33	E20200929_06e	64.73	1172	1185	20.5	0.0002	2	192572	NUCLEAR PORE COMPLEX PROTEIN	emb1011	EtHCD	Eclipse pd-EtHCD	N14	EtHCD_m1
AT1G55540	AT1G55540.1	812.401	2	-1.2	ANAFVETAAGSVQR	HexNAc@11=38	HexNAc@1182=38	E20200929_06e	64.73	1172	1185	20.5	2.3e-05	2	192572	NUCLEAR PORE COMPLEX PROTEIN	emb1011	EtHCD	Eclipse pd-EtHCD	N14	EtHCD_m2
AT1G55540	AT1G55540.1	812.401	2	-1.2	ANAFVETAAGSVQR	HexNAc@Neutral loss=7	HexNAc@1172-1185=7	E20200929_06	64.717	1172	1185	12.6	0.00022	2	192572	NUCLEAR PORE COMPLEX PROTEIN	emb1011	HCD	Eclipse_204_Filtered	N14	HCD_m
AT1G55540	AT1G55540.1	818.367	2	1.8	LSTTSSGSDFESSK	HexNAc@Neutral loss|2|3	HexNAc@1186-1199|1187|1188	Q20200903_12	33.674	1186	1199	17.2	8.1e-09	2	192572	NUCLEAR PORE COMPLEX PROTEIN	emb1011	HCD	QE_204_filtered	N14	HCD_m
AT1G55540	AT1G55540.1	818.367	2	1.7	LSTTSSGSDFESSK	HexNAc@Neutral loss|2|3	HexNAc@1186-1199|1187|1188	Q20200903_11	36.4	1186	1199	13.4	4.7e-06	2	192572	NUCLEAR PORE COMPLEX PROTEIN	emb1011	HCD	QE_204_filtered	N14	HCD_m
AT1G55540	AT1G55540.1	748.006	3	2.5	GFGAQFSTMSSGAPASSFSSK	HexNAc@Neutral loss=27	HexNAc@1200-1220=27	Q20200903_30	82.068	1200	1220	20.6	7.4e-07	2	192572	NUCLEAR PORE COMPLEX PROTEIN	emb1011	HCD	QE_204_filtered	N14	HCD_m
AT1G55540	AT1G55540.1	1155.08	4	2.8	LFSSTSLSSTPPITPPDAFQSPQVSTPSSAVPITEPVSEPK	HexNAc&HexNAc@((Neutral loss&(8|9|10|14|21))|(8&(9|10))|(9&10))	HexNAc&HexNAc@((1384-1432&(1391|1392|1393|1397|1404))|(1391&(1392|1393))|(1392&1393))	Q20200903_28	113.232	1384	1424	29.1	1.2e-08	2	192572	NUCLEAR PORE COMPLEX PROTEIN	emb1011	HCD	QE_total	N14	HCD_m
AT1G21630	AT1G21630.1	772.733	3	-1.1	GVLPATQAQGVTSMPSVAAGVR	HexNAc@6=38;Oxidation@14	HexNAc@122=38;Oxidation@130	E20200929_09e	88.46	117	138	65	1.4e-12	2	131852	CALCIUM-BINDING EF HAND FAMILY PROTEIN		EtHCD	Eclipse pd-EtHCD	N14	EtHCD_m1
AT1G21630	AT1G21630.1	835.094	3	-1.2	GVLPATQAQGVTSMPSVAAGVR	HexNAc&HexNAc@((Neutral loss&(6|12|13))|(6&(12|16)))	HexNAc&HexNAc@((117-154&(122|128|129))|(122&(128|132)))	E20200930_19e	106.199	117	138	32.3	1.3e-09	2	131852	CALCIUM-BINDING EF HAND FAMILY PROTEIN		EtHCD	Eclipse pd-EtHCD	N14	EtHCD_m1
AT1G21630	AT1G21630.1	772.733	3	-1.1	GVLPATQAQGVTSMPSVAAGVR	HexNAc@6=44;Oxidation@14	HexNAc@122=44;Oxidation@130	E20200929_09e	88.46	117	138	65	1.7e-13	2	131852	CALCIUM-BINDING EF HAND FAMILY PROTEIN		EtHCD	Eclipse pd-EtHCD	N14	EtHCD_m2
AT1G21630	AT1G21630.1	835.094	3	-1.2	GVLPATQAQGVTSMPSVAAGVR	HexNAc@6=23;HexNAc@16=4	HexNAc@122=23;HexNAc@132=4	E20200930_19e	106.199	117	138	31.7	7.3e-10	2	131852	CALCIUM-BINDING EF HAND FAMILY PROTEIN		EtHCD	Eclipse pd-EtHCD	N14	EtHCD_m2
AT1G21630	AT1G21630.1	835.098	3	3.6	GVLPATQAQGVTSMPSVAAGVR	HexNAc@Neutral loss=63;HexNAc@6=39	HexNAc@117-138=63;HexNAc@122=39	Q20200903_28	82.667	117	138	41.8	8.9e-11	2	131852	CALCIUM-BINDING EF HAND FAMILY PROTEIN		HCD	QE_204_filtered	N14	HCD_m
AT1G21630	AT1G21630.1	1158.6	2	2.2	GVLPATQAQGVTSMPSVAAGVR	HexNAc@Neutral loss=7;Oxidation@14	HexNAc@117-138=7;Oxidation@130	Q20200903_26	70.228	117	138	41.5	1.6e-12	2	131852	CALCIUM-BINDING EF HAND FAMILY PROTEIN		HCD	QE_204_filtered	N14	HCD_m
AT1G21630	AT1G21630.1	772.737	3	4	GVLPATQAQGVTSMPSVAAGVR	HexNAc@Neutral loss=28;Oxidation@14	HexNAc@117-138=28;Oxidation@130	Q20200903_26	70.492	117	138	59.1	2.6e-18	2	131852	CALCIUM-BINDING EF HAND FAMILY PROTEIN		HCD	QE_204_filtered	N14	HCD_m
AT1G21630	AT1G21630.1	1150.6	2	2.4	GVLPATQAQGVTSMPSVAAGVR	HexNAc@Neutral loss=27	HexNAc@117-138=27	Q20200903_06	85.107	117	138	50.6	2.7e-12	2	131852	CALCIUM-BINDING EF HAND FAMILY PROTEIN		HCD	QE_204_filtered	N14	HCD_m
AT1G21630	AT1G21630.1	767.404	3	2.6	GVLPATQAQGVTSMPSVAAGVR	HexNAc@Neutral loss=12	HexNAc@117-138=12	Q20200903_29	85.047	117	138	45.5	5.7e-14	2	131852	CALCIUM-BINDING EF HAND FAMILY PROTEIN		HCD	QE_204_filtered	N14	HCD_m
AT1G21630	AT1G21630.1	1158.6	2	-1.1	GVLPATQAQGVTSMPSVAAGVR	HexNAc@Neutral loss=29;Oxidation@14	HexNAc@117-138=29;Oxidation@130	E20200929_09	88.448	117	138	53.1	1.6e-12	2	131852	CALCIUM-BINDING EF HAND FAMILY PROTEIN		HCD	Eclipse_204_Filtered	N14	HCD_m
AT1G21630	AT1G21630.1	772.733	3	-1.1	GVLPATQAQGVTSMPSVAAGVR	HexNAc@Neutral loss=40;Oxidation@14	HexNAc@117-138=40;Oxidation@130	E20200929_09	88.457	117	138	60.3	7.5e-15	2	131852	CALCIUM-BINDING EF HAND FAMILY PROTEIN		HCD	Eclipse_204_Filtered	N14	HCD_m
AT1G21630	AT1G21630.1	772.736	3	3	GVLPATQAQGVTSMPSVAAGVR	Oxidation@14;HexNAc@Neutral loss|6	Oxidation@130;HexNAc@117-138|122	Q20210730_11	70.935	117	138	19.5	5.7e-06	2	131852	CALCIUM-BINDING EF HAND FAMILY PROTEIN		HCD	QE_204_filtered	N14	HCD_m
AT1G21630	AT1G21630.1	767.403	3	1	GVLPATQAQGVTSMPSVAAGVR	HexNAc@Neutral loss=7	HexNAc@117-138=7	Q20210730_03	86.347	117	138	17.5	2.5e-05	2	131852	CALCIUM-BINDING EF HAND FAMILY PROTEIN		HCD	QE_204_filtered	N14	HCD_m
AT1G21630	AT1G21630.1	742.899	2	-2.9	VSNVPSNQLVPK	HexNAc@2=13	HexNAc@270=13	E20200929_08e	62.74	269	280	14.3	0.00018	2	131852	CALCIUM-BINDING EF HAND FAMILY PROTEIN		EtHCD	Eclipse pd-EtHCD	N14	EtHCD_m2
AT1G21630	AT1G21630.1	608.996	3	2.6	VSNVPSNQLVPKDPK	HexNAc@Neutral loss=22	HexNAc@269-283=22	Q20200903_05	42.986	269	283	23.4	8.8e-05	2	131852	CALCIUM-BINDING EF HAND FAMILY PROTEIN		HCD	QE_204_filtered	N14	HCD_m
AT1G21630	AT1G21630.1	1139.23	3	0.31	QHPTGSASTTGISSVTTGTVAGPEITQSVVR	Gln->pyro-Glu@1;HexNAc&HexNAc@((Neutral loss&(6|8|9|10|13))|(6&(8|9|10|13))|(8&(9|10|13))|(9&(10|13))|(10&13))	Gln->pyro-Glu@311;HexNAc&HexNAc@((311-390&(316|318|319|320|323))|(316&(318|319|320|323))|(318&(319|320|323))|(319&(320|323))|(320&323))	E20201009_20e	93.72	311	341	24.3	1.4e-07	2	131852	CALCIUM-BINDING EF HAND FAMILY PROTEIN		EtHCD	Eclipse pd-EtHCD	N14	EtHCD_m1
AT1G21630	AT1G21630.1	1139.23	3	-1.3	QHPTGSASTTGISSVTTGTVAGPEITQSVVR	Gln->pyro-Glu@1;HexNAc@6=14;HexNAc@Neutral loss|8|9|10|13|14|16|17	Gln->pyro-Glu@311;HexNAc@316=14;HexNAc@311-341|318|319|320|323|324|326|327	E20200929_08e	109.855	311	341	18.3	1.1e-07	2	131852	CALCIUM-BINDING EF HAND FAMILY PROTEIN		EtHCD	Eclipse pd-EtHCD	N14	EtHCD_m1
AT1G21630	AT1G21630.1	1139.23	3	1.3	QHPTGSASTTGISSVTTGTVAGPEITQSVVR	Gln->pyro-Glu@1;HexNAc@10=14;HexNAc@13=14	Gln->pyro-Glu@311;HexNAc@320=14;HexNAc@323=14	E20201009_20e	91.926	311	341	37.4	1.5e-16	2	131852	CALCIUM-BINDING EF HAND FAMILY PROTEIN		EtHCD	Eclipse pd-EtHCD	N14	EtHCD_m1
AT1G21630	AT1G21630.1	1071.54	3	1.7	QHPTGSASTTGISSVTTGTVAGPEITQSVVR	Gln->pyro-Glu@1;HexNAc@13=11	Gln->pyro-Glu@311;HexNAc@323=11	E20201009_20e	95.148	311	341	34.8	4.1e-12	2	131852	CALCIUM-BINDING EF HAND FAMILY PROTEIN		EtHCD	Eclipse pd-EtHCD	N14	EtHCD_m1
AT1G21630	AT1G21630.1	1144.9	3	-0.84	QHPTGSASTTGISSVTTGTVAGPEITQSVVR	HexNAc@6=12;HexNAc@9|10|13	HexNAc@316=12;HexNAc@319|320|323	E20200929_08e	96.124	311	341	31.6	1.4e-11	2	131852	CALCIUM-BINDING EF HAND FAMILY PROTEIN		EtHCD	Eclipse pd-EtHCD	N14	EtHCD_m1
AT1G21630	AT1G21630.1	1144.91	3	1.3	QHPTGSASTTGISSVTTGTVAGPEITQSVVR	HexNAc@6=9;HexNAc@13=9	HexNAc@316=9;HexNAc@323=9	E20201009_20e	79.183	311	341	48.1	9e-14	2	131852	CALCIUM-BINDING EF HAND FAMILY PROTEIN		EtHCD	Eclipse pd-EtHCD	N14	EtHCD_m1
AT1G21630	AT1G21630.1	1077.21	3	-0.78	QHPTGSASTTGISSVTTGTVAGPEITQSVVR	HexNAc@6=13	HexNAc@316=13	E20201009_19e	81.359	311	341	17.8	1.1e-06	2	131852	CALCIUM-BINDING EF HAND FAMILY PROTEIN		EtHCD	Eclipse pd-EtHCD	N14	EtHCD_m1
AT1G21630	AT1G21630.1	1144.9	3	-1.6	QHPTGSASTTGISSVTTGTVAGPEITQSVVR	HexNAc@6=16;HexNAc@Neutral loss|8|9|10|13	HexNAc@316=16;HexNAc@311-341|318|319|320|323	E20200929_08e	95.669	311	341	13.9	4.1e-06	2	131852	CALCIUM-BINDING EF HAND FAMILY PROTEIN		EtHCD	Eclipse pd-EtHCD	N14	EtHCD_m1
AT1G21630	AT1G21630.1	858.929	4	-0.55	QHPTGSASTTGISSVTTGTVAGPEITQSVVR	HexNAc@6=13;HexNAc@Neutral loss|13|14|16|17|19	HexNAc@316=13;HexNAc@311-341|323|324|326|327|329	E20200929_08e	96.003	311	341	17.5	2.4e-06	2	131852	CALCIUM-BINDING EF HAND FAMILY PROTEIN		EtHCD	Eclipse pd-EtHCD	N14	EtHCD_m1
AT1G21630	AT1G21630.1	1144.9	3	0.29	QHPTGSASTTGISSVTTGTVAGPEITQSVVR	HexNAc&HexNAc@((Neutral loss&(8|9|10|13))|(8&(9|10|13))|(9&(10|13))|(10&13))	HexNAc&HexNAc@((311-372&(318|319|320|323))|(318&(319|320|323))|(319&(320|323))|(320&323))	E20201009_21e	77.767	311	341	27.7	6.8e-11	2	131852	CALCIUM-BINDING EF HAND FAMILY PROTEIN		EtHCD	Eclipse pd-EtHCD	N14	EtHCD_m1
AT1G21630	AT1G21630.1	1144.9	3	-1.4	QHPTGSASTTGISSVTTGTVAGPEITQSVVR	HexNAc@26=8;HexNAc@8|9|10|13	HexNAc@336=8;HexNAc@318|319|320|323	E20200929_05e	91.619	311	341	18.8	3e-07	2	131852	CALCIUM-BINDING EF HAND FAMILY PROTEIN		EtHCD	Eclipse pd-EtHCD	N14	EtHCD_m1
AT1G21630	AT1G21630.1	1144.9	3	-1.6	QHPTGSASTTGISSVTTGTVAGPEITQSVVR	HexNAc@13=13;HexNAc@8|9|10	HexNAc@323=13;HexNAc@318|319|320	E20200929_08e	94.819	311	341	32.3	2.8e-13	2	131852	CALCIUM-BINDING EF HAND FAMILY PROTEIN		EtHCD	Eclipse pd-EtHCD	N14	EtHCD_m1
AT1G21630	AT1G21630.1	1144.9	3	0.21	QHPTGSASTTGISSVTTGTVAGPEITQSVVR	HexNAc@10=11;HexNAc@13=19	HexNAc@320=11;HexNAc@323=19	E20200929_08e	93.867	311	341	48.8	7.9e-16	2	131852	CALCIUM-BINDING EF HAND FAMILY PROTEIN		EtHCD	Eclipse pd-EtHCD	N14	EtHCD_m1
AT1G21630	AT1G21630.1	1077.21	3	1.9	QHPTGSASTTGISSVTTGTVAGPEITQSVVR	HexNAc@10=10	HexNAc@320=10	E20201009_20e	79.916	311	341	51.3	6.3e-16	2	131852	CALCIUM-BINDING EF HAND FAMILY PROTEIN		EtHCD	Eclipse pd-EtHCD	N14	EtHCD_m1
AT1G21630	AT1G21630.1	1144.9	3	-0.76	QHPTGSASTTGISSVTTGTVAGPEITQSVVR	HexNAc@13=13;HexNAc@14|16|17|19	HexNAc@323=13;HexNAc@324|326|327|329	E20200929_05e	92.273	311	341	28.8	1e-11	2	131852	CALCIUM-BINDING EF HAND FAMILY PROTEIN		EtHCD	Eclipse pd-EtHCD	N14	EtHCD_m1
AT1G21630	AT1G21630.1	1077.21	3	1.9	QHPTGSASTTGISSVTTGTVAGPEITQSVVR	HexNAc@13=9	HexNAc@323=9	E20201009_20e	80.427	311	341	47.5	3.9e-13	2	131852	CALCIUM-BINDING EF HAND FAMILY PROTEIN		EtHCD	Eclipse pd-EtHCD	N14	EtHCD_m1
AT1G21630	AT1G21630.1	1077.21	3	-2.1	QHPTGSASTTGISSVTTGTVAGPEITQSVVR	HexNAc@Neutral loss|9|10|13	HexNAc@311-341|319|320|323	E20200929_08e	96.608	311	341	17.1	2.6e-07	2	131852	CALCIUM-BINDING EF HAND FAMILY PROTEIN		EtHCD	Eclipse pd-EtHCD	N14	EtHCD_m1
AT1G21630	AT1G21630.1	1139.23	3	-1.3	QHPTGSASTTGISSVTTGTVAGPEITQSVVR	Gln->pyro-Glu@1;HexNAc@6=15;HexNAc@8|9|10|13|14|16|17	Gln->pyro-Glu@311;HexNAc@316=15;HexNAc@318|319|320|323|324|326|327	E20200929_08e	109.855	311	341	18.3	2.4e-08	2	131852	CALCIUM-BINDING EF HAND FAMILY PROTEIN		EtHCD	Eclipse pd-EtHCD	N14	EtHCD_m2
AT1G21630	AT1G21630.1	1139.23	3	0.31	QHPTGSASTTGISSVTTGTVAGPEITQSVVR	Gln->pyro-Glu@1;HexNAc&HexNAc@((6&(8|9|10|13))|(8&(9|10|13))|(9&(10|13))|(10&13))	Gln->pyro-Glu@311;HexNAc&HexNAc@((316&(318|319|320|323))|(318&(319|320|323))|(319&(320|323))|(320&323))	E20201009_20e	93.72	311	341	24.3	1.1e-07	2	131852	CALCIUM-BINDING EF HAND FAMILY PROTEIN		EtHCD	Eclipse pd-EtHCD	N14	EtHCD_m2
AT1G21630	AT1G21630.1	1139.23	3	0.57	QHPTGSASTTGISSVTTGTVAGPEITQSVVR	Gln->pyro-Glu@1;HexNAc&HexNAc@((8&(9|10|13))|(9&(10|13))|(10&13))	Gln->pyro-Glu@311;HexNAc&HexNAc@((318&(319|320|323))|(319&(320|323))|(320&323))	E20201009_20e	92.444	311	341	14.6	7e-06	2	131852	CALCIUM-BINDING EF HAND FAMILY PROTEIN		EtHCD	Eclipse pd-EtHCD	N14	EtHCD_m2
AT1G21630	AT1G21630.1	1139.23	3	1.3	QHPTGSASTTGISSVTTGTVAGPEITQSVVR	Gln->pyro-Glu@1;HexNAc@10=13;HexNAc@13=21	Gln->pyro-Glu@311;HexNAc@320=13;HexNAc@323=21	E20201009_20e	91.926	311	341	37.4	1.9e-15	2	131852	CALCIUM-BINDING EF HAND FAMILY PROTEIN		EtHCD	Eclipse pd-EtHCD	N14	EtHCD_m2
AT1G21630	AT1G21630.1	1071.54	3	1.7	QHPTGSASTTGISSVTTGTVAGPEITQSVVR	Gln->pyro-Glu@1;HexNAc@13=12	Gln->pyro-Glu@311;HexNAc@323=12	E20201009_20e	95.148	311	341	34.8	4.3e-13	2	131852	CALCIUM-BINDING EF HAND FAMILY PROTEIN		EtHCD	Eclipse pd-EtHCD	N14	EtHCD_m2
AT1G21630	AT1G21630.1	1144.9	3	-0.84	QHPTGSASTTGISSVTTGTVAGPEITQSVVR	HexNAc@6=13;HexNAc@9|10|13	HexNAc@316=13;HexNAc@319|320|323	E20200929_08e	96.124	311	341	31.6	4.1e-12	2	131852	CALCIUM-BINDING EF HAND FAMILY PROTEIN		EtHCD	Eclipse pd-EtHCD	N14	EtHCD_m2
AT1G21630	AT1G21630.1	1144.91	3	1.3	QHPTGSASTTGISSVTTGTVAGPEITQSVVR	HexNAc@6=9;HexNAc@13=9	HexNAc@316=9;HexNAc@323=9	E20201009_20e	79.183	311	341	48.1	2.7e-13	2	131852	CALCIUM-BINDING EF HAND FAMILY PROTEIN		EtHCD	Eclipse pd-EtHCD	N14	EtHCD_m2
AT1G21630	AT1G21630.1	858.929	4	-0.55	QHPTGSASTTGISSVTTGTVAGPEITQSVVR	HexNAc@6=13;HexNAc@13|14|16|17|19	HexNAc@316=13;HexNAc@323|324|326|327|329	E20200929_08e	96.003	311	341	17.5	1.9e-06	2	131852	CALCIUM-BINDING EF HAND FAMILY PROTEIN		EtHCD	Eclipse pd-EtHCD	N14	EtHCD_m2
AT1G21630	AT1G21630.1	1077.21	3	-0.78	QHPTGSASTTGISSVTTGTVAGPEITQSVVR	HexNAc@6=13	HexNAc@316=13	E20201009_19e	81.359	311	341	17.8	1.3e-06	2	131852	CALCIUM-BINDING EF HAND FAMILY PROTEIN		EtHCD	Eclipse pd-EtHCD	N14	EtHCD_m2
AT1G21630	AT1G21630.1	1144.9	3	0.29	QHPTGSASTTGISSVTTGTVAGPEITQSVVR	HexNAc&HexNAc@((8&(9|10|13))|(9&(10|13))|(10&13))	HexNAc&HexNAc@((318&(319|320|323))|(319&(320|323))|(320&323))	E20201009_21e	77.767	311	341	27.7	3.6e-12	2	131852	CALCIUM-BINDING EF HAND FAMILY PROTEIN		EtHCD	Eclipse pd-EtHCD	N14	EtHCD_m2
AT1G21630	AT1G21630.1	1144.9	3	-1.6	QHPTGSASTTGISSVTTGTVAGPEITQSVVR	HexNAc@13=13;HexNAc@8|9|10	HexNAc@323=13;HexNAc@318|319|320	E20200929_08e	94.819	311	341	32.3	6.6e-13	2	131852	CALCIUM-BINDING EF HAND FAMILY PROTEIN		EtHCD	Eclipse pd-EtHCD	N14	EtHCD_m2
AT1G21630	AT1G21630.1	1144.9	3	-1.4	QHPTGSASTTGISSVTTGTVAGPEITQSVVR	HexNAc@26=8;HexNAc@8|9|10|13	HexNAc@336=8;HexNAc@318|319|320|323	E20200929_05e	91.619	311	341	18.8	1.5e-07	2	131852	CALCIUM-BINDING EF HAND FAMILY PROTEIN		EtHCD	Eclipse pd-EtHCD	N14	EtHCD_m2
AT1G21630	AT1G21630.1	1077.21	3	-2.1	QHPTGSASTTGISSVTTGTVAGPEITQSVVR	HexNAc@9|10|13	HexNAc@319|320|323	E20200929_08e	96.608	311	341	17.1	1.2e-07	2	131852	CALCIUM-BINDING EF HAND FAMILY PROTEIN		EtHCD	Eclipse pd-EtHCD	N14	EtHCD_m2
AT1G21630	AT1G21630.1	1144.9	3	0.21	QHPTGSASTTGISSVTTGTVAGPEITQSVVR	HexNAc@10=12;HexNAc@13=22	HexNAc@320=12;HexNAc@323=22	E20200929_08e	93.867	311	341	48.8	3.6e-18	2	131852	CALCIUM-BINDING EF HAND FAMILY PROTEIN		EtHCD	Eclipse pd-EtHCD	N14	EtHCD_m2
AT1G21630	AT1G21630.1	1144.9	3	-1.3	QHPTGSASTTGISSVTTGTVAGPEITQSVVR	HexNAc&HexNAc@((10&(14|16|17|19|26))|(13&(14|16|17|19|26)))	HexNAc&HexNAc@((320&(324|326|327|329|336))|(323&(324|326|327|329|336)))	E20200929_08e	92.239	311	341	16.5	1.8e-06	2	131852	CALCIUM-BINDING EF HAND FAMILY PROTEIN		EtHCD	Eclipse pd-EtHCD	N14	EtHCD_m2
AT1G21630	AT1G21630.1	1077.21	3	1.9	QHPTGSASTTGISSVTTGTVAGPEITQSVVR	HexNAc@10=9	HexNAc@320=9	E20201009_20e	79.916	311	341	51.3	7.1e-15	2	131852	CALCIUM-BINDING EF HAND FAMILY PROTEIN		EtHCD	Eclipse pd-EtHCD	N14	EtHCD_m2
AT1G21630	AT1G21630.1	1144.9	3	-0.76	QHPTGSASTTGISSVTTGTVAGPEITQSVVR	HexNAc@13=14;HexNAc@14|16|17|19	HexNAc@323=14;HexNAc@324|326|327|329	E20200929_05e	92.273	311	341	28.8	1.1e-12	2	131852	CALCIUM-BINDING EF HAND FAMILY PROTEIN		EtHCD	Eclipse pd-EtHCD	N14	EtHCD_m2
AT1G21630	AT1G21630.1	1077.21	3	1.9	QHPTGSASTTGISSVTTGTVAGPEITQSVVR	HexNAc@13=10	HexNAc@323=10	E20201009_20e	80.427	311	341	47.5	2.3e-14	2	131852	CALCIUM-BINDING EF HAND FAMILY PROTEIN		EtHCD	Eclipse pd-EtHCD	N14	EtHCD_m2
AT1G21630	AT1G21630.1	1144.9	3	0.29	QHPTGSASTTGISSVTTGTVAGPEITQSVVR	HexNAc&HexNAc@((13&(14|16|17|19))|(14&(16|17|19))|(16&(17|19))|(17&19))	HexNAc&HexNAc@((323&(324|326|327|329))|(324&(326|327|329))|(326&(327|329))|(327&329))	E20201009_20e	76.297	311	341	18.2	7.6e-05	2	131852	CALCIUM-BINDING EF HAND FAMILY PROTEIN		EtHCD	Eclipse pd-EtHCD	N14	EtHCD_m2
AT1G21630	AT1G21630.1	1139.23	3	0.31	QHPTGSASTTGISSVTTGTVAGPEITQSVVR	Gln->pyro-Glu@1;HexNAc&HexNAc@((Neutral loss&(13|14))|(13&14))	Gln->pyro-Glu@311;HexNAc&HexNAc@((311-342&(323|324))|(323&324))	E20201009_20	93.702	311	341	22.8	1e-08	2	131852	CALCIUM-BINDING EF HAND FAMILY PROTEIN		HCD	Eclipse_204_Filtered	N14	HCD_m
AT1G21630	AT1G21630.1	1144.9	3	-1.6	QHPTGSASTTGISSVTTGTVAGPEITQSVVR	HexNAc&HexNAc@((Neutral loss&(4|6|8|9|10))|(4&(6|8|9|10))|(6&(8|9|10))|(8&(9|10))|(9&10))	HexNAc&HexNAc@((311-385&(314|316|318|319|320))|(314&(316|318|319|320))|(316&(318|319|320))|(318&(319|320))|(319&320))	E20200929_08	95.665	311	341	32.7	3.1e-09	2	131852	CALCIUM-BINDING EF HAND FAMILY PROTEIN		HCD	Eclipse_204_Filtered	N14	HCD_m
AT1G21630	AT1G21630.1	1144.91	3	1.3	QHPTGSASTTGISSVTTGTVAGPEITQSVVR	HexNAc&HexNAc@((Neutral loss&(4|6|8|9|10|13|14))|(4&(6|8|9|10|13|14))|(6&(8|9|10|13|14))|(8&(9|10|13|14))|(9&(10|13|14))|(10&(13|14))|(13&14))	HexNAc&HexNAc@((311-438&(314|316|318|319|320|323|324))|(314&(316|318|319|320|323|324))|(316&(318|319|320|323|324))|(318&(319|320|323|324))|(319&(320|323|324))|(320&(323|324))|(323&324))	E20201009_20	79.18	311	341	23.6	1.9e-07	2	131852	CALCIUM-BINDING EF HAND FAMILY PROTEIN		HCD	Eclipse_204_Filtered	N14	HCD_m
AT1G21630	AT1G21630.1	1077.21	3	1.3	QHPTGSASTTGISSVTTGTVAGPEITQSVVR	HexNAc@Neutral loss|4|6|8|9|10|13|14	HexNAc@311-341|314|316|318|319|320|323|324	E20200929_08	95.723	311	341	26	1.4e-08	2	131852	CALCIUM-BINDING EF HAND FAMILY PROTEIN		HCD	Eclipse_204_Filtered	N14	HCD_m
AT1G21630	AT1G21630.1	1077.21	3	-2.1	QHPTGSASTTGISSVTTGTVAGPEITQSVVR	HexNAc@Neutral loss=6	HexNAc@311-341=6	E20200929_08	96.605	311	341	33	2.3e-09	2	131852	CALCIUM-BINDING EF HAND FAMILY PROTEIN		HCD	Eclipse_204_Filtered	N14	HCD_m
AT1G21630	AT1G21630.1	1144.9	3	0.55	QHPTGSASTTGISSVTTGTVAGPEITQSVVR	HexNAc&HexNAc@((Neutral loss&(4|6|8|9|10|13|14))|(4&(6|8|9|10|13|14))|(6&(8|9|10|13|14))|(8&(9|10|13|14))|(9&(10|13|14))|(10&(13|14))|(13&14))	HexNAc&HexNAc@((311-438&(314|316|318|319|320|323|324))|(314&(316|318|319|320|323|324))|(316&(318|319|320|323|324))|(318&(319|320|323|324))|(319&(320|323|324))|(320&(323|324))|(323&324))	E20201009_18	77.976	311	341	17.2	3.1e-08	2	131852	CALCIUM-BINDING EF HAND FAMILY PROTEIN		HCD	Eclipse_204_Filtered	N14	HCD_m
AT1G21630	AT1G21630.1	1144.9	3	-3.6	QHPTGSASTTGISSVTTGTVAGPEITQSVVR	HexNAc@19=8;HexNAc@Neutral loss|4|6|8|9|10|13|14|16|17	HexNAc@329=8;HexNAc@311-341|314|316|318|319|320|323|324|326|327	E20200929_05	94.78	311	341	11.2	0.00022	2	131852	CALCIUM-BINDING EF HAND FAMILY PROTEIN		HCD	Eclipse_204_Filtered	N14	HCD_m
AT1G21630	AT1G21630.1	1139.23	3	1.7	QHPTGSASTTGISSVTTGTVAGPEITQSVVR	Gln->pyro-Glu@1;HexNAc&HexNAc@((Neutral loss&(9|10|13|14))|(9&10)|(13&14))	Gln->pyro-Glu@311;HexNAc&HexNAc@((311-354&(319|320|323|324))|(319&320)|(323&324))	Q20200903_24	86.543	311	341	51.4	9.5e-17	2	131852	CALCIUM-BINDING EF HAND FAMILY PROTEIN		HCD	QE_total	N14	HCD_m
AT1G21630	AT1G21630.1	1071.54	3	4.6	QHPTGSASTTGISSVTTGTVAGPEITQSVVR	HexNAc@Neutral loss=37;Gln->pyro-Glu@1	HexNAc@311-341=37;Gln->pyro-Glu@311	Q20200903_25	88.985	311	341	48.7	8.2e-17	2	131852	CALCIUM-BINDING EF HAND FAMILY PROTEIN		HCD	QE_total	N14	HCD_m
AT1G21630	AT1G21630.1	858.932	4	2.8	QHPTGSASTTGISSVTTGTVAGPEITQSVVR	HexNAc&HexNAc@((Neutral loss&(4|6|8|13|14))|(4&(10|16|17))|(6&(10|16|17))|(8&(9|10|16|17))|(9&(10|16|17))|(10&(13|14|16|17))|(13&(14|16|17))|(14&(16|17))|(16&17))	HexNAc&HexNAc@((311-458&(314|316|318|323|324))|(314&(320|326|327))|(316&(320|326|327))|(318&(319|320|326|327))|(319&(320|326|327))|(320&(323|324|326|327))|(323&(324|326|327))|(324&(326|327))|(326&327))	Q20200903_24	74.805	311	341	20.6	3.7e-09	2	131852	CALCIUM-BINDING EF HAND FAMILY PROTEIN		HCD	QE_total	N14	HCD_m
AT1G21630	AT1G21630.1	1144.91	3	3.1	QHPTGSASTTGISSVTTGTVAGPEITQSVVR	HexNAc@Neutral loss=9;HexNAc@4|6|8|9|10	HexNAc@311-341=9;HexNAc@314|316|318|319|320	Q20200903_05	72.356	311	341	23.1	4.8e-07	2	131852	CALCIUM-BINDING EF HAND FAMILY PROTEIN		HCD	QE_total	N14	HCD_m
AT1G21630	AT1G21630.1	1144.91	3	3.1	QHPTGSASTTGISSVTTGTVAGPEITQSVVR	HexNAc&HexNAc@((Neutral loss&(4|6|8|9|10|13|14))|(4&(6|8|9|10))|(6&(8|9|10))|(8&(9|10))|(9&10)|(13&14))	HexNAc&HexNAc@((311-399&(314|316|318|319|320|323|324))|(314&(316|318|319|320))|(316&(318|319|320))|(318&(319|320))|(319&320)|(323&324))	Q20200903_24	75.124	311	341	42.6	5.3e-13	2	131852	CALCIUM-BINDING EF HAND FAMILY PROTEIN		HCD	QE_total	N14	HCD_m
AT1G21630	AT1G21630.1	1144.91	3	2.3	QHPTGSASTTGISSVTTGTVAGPEITQSVVR	HexNAc&HexNAc@((Neutral loss&(8|9|10))|(8&(9|10))|(9&10))	HexNAc&HexNAc@((311-353&(318|319|320))|(318&(319|320))|(319&320))	Q20200903_24	74.281	311	341	51	1.3e-15	2	131852	CALCIUM-BINDING EF HAND FAMILY PROTEIN		HCD	QE_total	N14	HCD_m
AT1G21630	AT1G21630.1	1077.21	3	2.5	QHPTGSASTTGISSVTTGTVAGPEITQSVVR	HexNAc@Neutral loss|4|6|8|9|10|13|14	HexNAc@311-341|314|316|318|319|320|323|324	Q20200903_24	73.718	311	341	14.4	9e-06	2	131852	CALCIUM-BINDING EF HAND FAMILY PROTEIN		HCD	QE_total	N14	HCD_m
AT1G21630	AT1G21630.1	1077.21	3	3	QHPTGSASTTGISSVTTGTVAGPEITQSVVR	HexNAc@Neutral loss=37	HexNAc@311-341=37	Q20200903_24	75.81	311	341	52.5	1.6e-16	2	131852	CALCIUM-BINDING EF HAND FAMILY PROTEIN		HCD	QE_total	N14	HCD_m
AT1G21630	AT1G21630.1	1144.9	3	0.21	QHPTGSASTTGISSVTTGTVAGPEITQSVVR	HexNAc&HexNAc@((Neutral loss&(4|6|8|9|10|13|14))|(4&(6|8|9|10))|(6&(8|9|10))|(8&(9|10))|(9&10)|(13&14))	HexNAc&HexNAc@((311-399&(314|316|318|319|320|323|324))|(314&(316|318|319|320))|(316&(318|319|320))|(318&(319|320))|(319&320)|(323&324))	E20200929_08	93.863	311	341	30.1	2.7e-08	2	131852	CALCIUM-BINDING EF HAND FAMILY PROTEIN		HCD	Eclipse_total	N14	HCD_m
AT1G21630	AT1G21630.1	1106.17	3	4	SYFDDSVPSTPAYSTSDFGGKPFASETPR	HexNAc@Neutral loss=14	HexNAc@1041-1069=14	Q20200903_20	95.907	1041	1069	43	2.1e-14	2	131852	CALCIUM-BINDING EF HAND FAMILY PROTEIN		HCD	QE_total	N14	HCD_m
AT1G21630	AT1G21630.1	882.044	3	-1.9	FDSFNSNNNDAFSLSRTDSMR	Oxidation@20;HexNAc@13|17	Oxidation@1122;HexNAc@1115|1119	E20200929_07e	89.166	1103	1123	35.4	1.9e-12	2	131852	CALCIUM-BINDING EF HAND FAMILY PROTEIN		EtHCD	Eclipse pd-EtHCD	N14	EtHCD_m1
AT1G21630	AT1G21630.1	882.044	3	-1.9	FDSFNSNNNDAFSLSRTDSMR	HexNAc@17=2;Oxidation@20	HexNAc@1119=2;Oxidation@1122	E20200929_07e	89.166	1103	1123	35.4	2.4e-13	2	131852	CALCIUM-BINDING EF HAND FAMILY PROTEIN		EtHCD	Eclipse pd-EtHCD	N14	EtHCD_m2
AT1G21630	AT1G21630.1	1019.45	2	4.1	FDSFNSNNNDAFSLSR	HexNAc@Neutral loss|3	HexNAc@1103-1118|1105	Q20200903_23	83.49	1103	1118	17.9	4.8e-05	2	131852	CALCIUM-BINDING EF HAND FAMILY PROTEIN		HCD	QE_204_filtered	N14	HCD_m
AT1G21630	AT1G21630.1	876.716	3	2.3	FDSFNSNNNDAFSLSRTDSMR	HexNAc@7|8|9|13|15|17	HexNAc@1109|1110|1111|1115|1117|1119	Q20200903_05	77.62	1103	1123	15.8	2.2e-09	2	131852	CALCIUM-BINDING EF HAND FAMILY PROTEIN		HCD	QE_204_filtered	N14	HCD_m
AT1G21630	AT1G21630.1	876.713	3	-0.86	FDSFNSNNNDAFSLSRTDSMR	HexNAc@13=14	HexNAc@1115=14	E20200929_05	97.171	1103	1123	28.8	3.6e-12	2	131852	CALCIUM-BINDING EF HAND FAMILY PROTEIN		HCD	Eclipse_204_Filtered	N14	HCD_m
AT1G21630	AT1G21630.1	882.044	3	-1	FDSFNSNNNDAFSLSRTDSMR	Oxidation@20;HexNAc@13|15|17	Oxidation@1122;HexNAc@1115|1117|1119	E20200929_05	88.758	1103	1123	33.5	1.3e-15	2	131852	CALCIUM-BINDING EF HAND FAMILY PROTEIN		HCD	Eclipse_204_Filtered	N14	HCD_m
AT1G21630	AT1G21630.1	876.715	3	1.1	FDSFNSNNNDAFSLSRTDSMR	HexNAc@7|8|9|13|15|17	HexNAc@1109|1110|1111|1115|1117|1119	E20201009_18	78.925	1103	1123	10.4	0.00012	2	131852	CALCIUM-BINDING EF HAND FAMILY PROTEIN		HCD	Eclipse_total	N14	HCD_m
AT1G21630	AT1G21630.1	912.377	3	-0.47	DSDYSHGFGFDDHDPFGSTGPFK	HexNAc@18|19	HexNAc@1195|1196	E20200929_06e	114.693	1178	1200	54.6	6.9e-20	2	131852	CALCIUM-BINDING EF HAND FAMILY PROTEIN		EtHCD	Eclipse pd-EtHCD	N14	EtHCD_m1
AT1G21630	AT1G21630.1	684.534	4	-0.39	DSDYSHGFGFDDHDPFGSTGPFK	HexNAc@18|19	HexNAc@1195|1196	E20200929_06e	114.654	1178	1200	63.1	4.6e-25	2	131852	CALCIUM-BINDING EF HAND FAMILY PROTEIN		EtHCD	Eclipse pd-EtHCD	N14	EtHCD_m1
AT1G21630	AT1G21630.1	912.376	3	-1.7	DSDYSHGFGFDDHDPFGSTGPFK	HexNAc@Neutral loss|18|19	HexNAc@1178-1200|1195|1196	E20200929_03e	114.95	1178	1200	18	1.8e-05	2	131852	CALCIUM-BINDING EF HAND FAMILY PROTEIN		EtHCD	Eclipse pd-EtHCD	N14	EtHCD_m1
AT1G21630	AT1G21630.1	912.376	3	-1.7	DSDYSHGFGFDDHDPFGSTGPFK	HexNAc@18|19	HexNAc@1195|1196	E20200929_03e	114.95	1178	1200	17.4	3e-05	2	131852	CALCIUM-BINDING EF HAND FAMILY PROTEIN		EtHCD	Eclipse pd-EtHCD	N14	EtHCD_m2
AT1G21630	AT1G21630.1	912.377	3	-0.47	DSDYSHGFGFDDHDPFGSTGPFK	HexNAc@18|19	HexNAc@1195|1196	E20200929_06e	114.693	1178	1200	54.6	1.1e-19	2	131852	CALCIUM-BINDING EF HAND FAMILY PROTEIN		EtHCD	Eclipse pd-EtHCD	N14	EtHCD_m2
AT1G21630	AT1G21630.1	684.534	4	-0.39	DSDYSHGFGFDDHDPFGSTGPFK	HexNAc@19=4	HexNAc@1196=4	E20200929_06e	114.654	1178	1200	63.1	9.7e-26	2	131852	CALCIUM-BINDING EF HAND FAMILY PROTEIN		EtHCD	Eclipse pd-EtHCD	N14	EtHCD_m2
AT1G21630	AT1G21630.1	684.537	4	3.4	DSDYSHGFGFDDHDPFGSTGPFK	HexNAc@19=3	HexNAc@1196=3	E20210820_08e	89.802	1178	1200	88.3	1.1e-29	2	131852	CALCIUM-BINDING EF HAND FAMILY PROTEIN		EtHCD	Eclipse pd-EtHCD	N14	EtHCD_m2
AT1G21630	AT1G21630.1	912.376	3	-1.2	DSDYSHGFGFDDHDPFGSTGPFK	HexNAc@Neutral loss=57	HexNAc@1178-1200=57	Q20200903_19	98.34	1178	1200	46	6e-19	2	131852	CALCIUM-BINDING EF HAND FAMILY PROTEIN		HCD	QE_204_filtered	N14	HCD_m
AT1G21630	AT1G21630.1	684.536	4	1.9	DSDYSHGFGFDDHDPFGSTGPFK	HexNAc@Neutral loss=67	HexNAc@1178-1200=67	Q20200903_18	98.46	1178	1200	49.1	2.8e-23	2	131852	CALCIUM-BINDING EF HAND FAMILY PROTEIN		HCD	QE_204_filtered	N14	HCD_m
AT1G21630	AT1G21630.1	912.377	3	-0.47	DSDYSHGFGFDDHDPFGSTGPFK	HexNAc@Neutral loss=75	HexNAc@1178-1200=75	E20200929_06	114.69	1178	1200	55	1.5e-22	2	131852	CALCIUM-BINDING EF HAND FAMILY PROTEIN		HCD	Eclipse_204_Filtered	N14	HCD_m
AT1G21630	AT1G21630.1	684.534	4	-1.6	DSDYSHGFGFDDHDPFGSTGPFK	HexNAc@Neutral loss=82	HexNAc@1178-1200=82	E20200929_03	114.933	1178	1200	56.4	8.2e-25	2	131852	CALCIUM-BINDING EF HAND FAMILY PROTEIN		HCD	Eclipse_204_Filtered	N14	HCD_m
AT1G21630	AT1G21630.1	684.537	4	3.4	DSDYSHGFGFDDHDPFGSTGPFK	HexNAc@Neutral loss=58	HexNAc@1178-1200=58	E20210820_08f	89.797	1178	1200	63.5	7.1e-23	2	131852	CALCIUM-BINDING EF HAND FAMILY PROTEIN		HCD	Eclipse_204_Filtered	N14	HCD_m
AT1G58100	AT1G58100.1	791.378	3	-0.56	STPPEDSTLATTSSTATATTTK	HexNAc@1|2	HexNAc@36|37	E20200930_15e	65.102	36	57	31.4	6.8e-10	2	42471.7	TCP FAMILY TRANSCRIPTION FACTOR		EtHCD	Eclipse pd-EtHCD	N14	EtHCD_m1
AT1G58100	AT1G58100.1	791.378	3	-0.56	STPPEDSTLATTSSTATATTTK	HexNAc@1|2	HexNAc@36|37	E20200930_15e	65.102	36	57	31.4	2.3e-10	2	42471.7	TCP FAMILY TRANSCRIPTION FACTOR		EtHCD	Eclipse pd-EtHCD	N14	EtHCD_m2
AT1G58100	AT1G58100.1	911.105	3	-0.51	STPPEDSTLATTSSTATATTTKR	HexNAc@1=11;HexNAc@7|8|11|12|13	HexNAc@36=11;HexNAc@42|43|46|47|48	E20200930_16e	53.103	36	58	13.8	2.3e-06	2	42471.7	TCP FAMILY TRANSCRIPTION FACTOR		EtHCD	Eclipse pd-EtHCD	N14	EtHCD_m1
AT1G58100	AT1G58100.1	911.106	3	1.6	STPPEDSTLATTSSTATATTTKR	HexNAc@1=11;HexNAc@11|12|13|14	HexNAc@36=11;HexNAc@46|47|48|49	E20201009_15e	40.233	36	58	28.3	5.7e-12	2	42471.7	TCP FAMILY TRANSCRIPTION FACTOR		EtHCD	Eclipse pd-EtHCD	N14	EtHCD_m1
AT1G58100	AT1G58100.1	911.104	3	-0.95	STPPEDSTLATTSSTATATTTKR	HexNAc@1=9;HexNAc@13=17	HexNAc@36=9;HexNAc@48=17	E20200929_01e	51.515	36	58	37	1e-12	2	42471.7	TCP FAMILY TRANSCRIPTION FACTOR		EtHCD	Eclipse pd-EtHCD	N14	EtHCD_m1
AT1G58100	AT1G58100.1	843.412	3	0.42	STPPEDSTLATTSSTATATTTKR	HexNAc@1=9	HexNAc@36=9	E20201009_16e	45.568	36	58	35	1e-11	2	42471.7	TCP FAMILY TRANSCRIPTION FACTOR		EtHCD	Eclipse pd-EtHCD	N14	EtHCD_m1
AT1G58100	AT1G58100.1	911.106	3	1.5	STPPEDSTLATTSSTATATTTKR	HexNAc@13=15;HexNAc@1|2	HexNAc@48=15;HexNAc@36|37	E20201009_15e	40.869	36	58	41.6	2.9e-12	2	42471.7	TCP FAMILY TRANSCRIPTION FACTOR		EtHCD	Eclipse pd-EtHCD	N14	EtHCD_m1
AT1G58100	AT1G58100.1	843.412	3	0.42	STPPEDSTLATTSSTATATTTKR	HexNAc@Neutral loss|1|8|11|12|13	HexNAc@36-58|36|43|46|47|48	E20201009_15e	45.702	36	58	24.6	2.3e-08	2	42471.7	TCP FAMILY TRANSCRIPTION FACTOR		EtHCD	Eclipse pd-EtHCD	N14	EtHCD_m1
AT1G58100	AT1G58100.1	911.105	3	-0.51	STPPEDSTLATTSSTATATTTKR	HexNAc@1=11;HexNAc@7|8|11|12|13	HexNAc@36=11;HexNAc@42|43|46|47|48	E20200930_16e	53.103	36	58	13.8	1.8e-05	2	42471.7	TCP FAMILY TRANSCRIPTION FACTOR		EtHCD	Eclipse pd-EtHCD	N14	EtHCD_m2
AT1G58100	AT1G58100.1	911.106	3	1.6	STPPEDSTLATTSSTATATTTKR	HexNAc@1=10;HexNAc@11|12|13|14	HexNAc@36=10;HexNAc@46|47|48|49	E20201009_15e	40.233	36	58	28.3	1.6e-11	2	42471.7	TCP FAMILY TRANSCRIPTION FACTOR		EtHCD	Eclipse pd-EtHCD	N14	EtHCD_m2
AT1G58100	AT1G58100.1	911.104	3	-1.3	STPPEDSTLATTSSTATATTTKR	HexNAc@1=10;HexNAc@13=7	HexNAc@36=10;HexNAc@48=7	E20200929_01e	51.043	36	58	32.5	2.8e-12	2	42471.7	TCP FAMILY TRANSCRIPTION FACTOR		EtHCD	Eclipse pd-EtHCD	N14	EtHCD_m2
AT1G58100	AT1G58100.1	843.412	3	0.42	STPPEDSTLATTSSTATATTTKR	HexNAc@1=9	HexNAc@36=9	E20201009_16e	45.568	36	58	35	1.6e-11	2	42471.7	TCP FAMILY TRANSCRIPTION FACTOR		EtHCD	Eclipse pd-EtHCD	N14	EtHCD_m2
AT1G58100	AT1G58100.1	911.106	3	1.5	STPPEDSTLATTSSTATATTTKR	HexNAc@13=14;HexNAc@1|2	HexNAc@48=14;HexNAc@36|37	E20201009_15e	40.869	36	58	41.6	1.4e-11	2	42471.7	TCP FAMILY TRANSCRIPTION FACTOR		EtHCD	Eclipse pd-EtHCD	N14	EtHCD_m2
AT1G58100	AT1G58100.1	859.074	3	3.3	STPPEDSTLATTSSTATATTTK	HexNAc&HexNAc@((Neutral loss&(1|2))|(1&2))	HexNAc&HexNAc@((36-63&(36|37))|(36&37))	Q20200903_11	45.857	36	57	50.7	7.4e-16	2	42471.7	TCP FAMILY TRANSCRIPTION FACTOR		HCD	QE_204_filtered	N14	HCD_m
AT1G58100	AT1G58100.1	1186.57	2	3.2	STPPEDSTLATTSSTATATTTK	HexNAc@Neutral loss|1|2	HexNAc@36-57|36|37	Q20200903_13	50.24	36	57	44.7	1.7e-15	2	42471.7	TCP FAMILY TRANSCRIPTION FACTOR		HCD	QE_204_filtered	N14	HCD_m
AT1G58100	AT1G58100.1	791.381	3	3.2	STPPEDSTLATTSSTATATTTK	HexNAc@Neutral loss|1|2	HexNAc@36-57|36|37	Q20200903_13	50.299	36	57	38.7	1.6e-15	2	42471.7	TCP FAMILY TRANSCRIPTION FACTOR		HCD	QE_204_filtered	N14	HCD_m
AT1G58100	AT1G58100.1	1186.56	2	-0.73	STPPEDSTLATTSSTATATTTK	HexNAc@Neutral loss|1|2	HexNAc@36-57|36|37	E20200930_15	65.541	36	57	14.8	1e-05	2	42471.7	TCP FAMILY TRANSCRIPTION FACTOR		HCD	Eclipse_204_Filtered	N14	HCD_m
AT1G58100	AT1G58100.1	791.377	3	-1.4	STPPEDSTLATTSSTATATTTK	HexNAc@Neutral loss=9	HexNAc@36-57=9	E20200930_15	65.593	36	57	34.9	1.7e-13	2	42471.7	TCP FAMILY TRANSCRIPTION FACTOR		HCD	Eclipse_204_Filtered	N14	HCD_m
AT1G58100	AT1G58100.1	843.414	3	2.1	STPPEDSTLATTSSTATATTTKR	HexNAc@Neutral loss|1|2	HexNAc@36-58|36|37	Q20200903_16	43.446	36	58	37.8	1.3e-12	2	42471.7	TCP FAMILY TRANSCRIPTION FACTOR		HCD	QE_204_filtered	N14	HCD_m
AT1G58100	AT1G58100.1	911.108	3	3.7	STPPEDSTLATTSSTATATTTKR	HexNAc&HexNAc@((Neutral loss&(1|2))|(1&2))	HexNAc&HexNAc@((36-63&(36|37))|(36&37))	Q20200903_14	38.742	36	58	48.4	5.5e-13	2	42471.7	TCP FAMILY TRANSCRIPTION FACTOR		HCD	QE_204_filtered	N14	HCD_m
AT1G58100	AT1G58100.1	843.415	3	3.5	STPPEDSTLATTSSTATATTTKR	HexNAc@Neutral loss|1	HexNAc@36-58|36	Q20200903_15	43.171	36	58	46.9	1.2e-17	2	42471.7	TCP FAMILY TRANSCRIPTION FACTOR		HCD	QE_204_filtered	N14	HCD_m
AT1G58100	AT1G58100.1	911.106	3	1.5	STPPEDSTLATTSSTATATTTKR	HexNAc&HexNAc@((Neutral loss&(1|2|7|8|11|12))|(1&(2|7|8))|(2&(7|8)))	HexNAc&HexNAc@((36-89&(36|37|42|43|46|47))|(36&(37|42|43))|(37&(42|43)))	E20201009_15	40.866	36	58	21	2.2e-05	2	42471.7	TCP FAMILY TRANSCRIPTION FACTOR		HCD	Eclipse_204_Filtered	N14	HCD_m
AT1G58100	AT1G58100.1	843.41	3	-1.6	STPPEDSTLATTSSTATATTTKR	HexNAc@Neutral loss|1|2	HexNAc@36-58|36|37	E20200930_16	58.596	36	58	25	3.7e-06	2	42471.7	TCP FAMILY TRANSCRIPTION FACTOR		HCD	Eclipse_204_Filtered	N14	HCD_m
AT1G58100	AT1G58100.1	931.447	3	-1.3	SLKESETSGPTAAPMWAVAPPSR	Oxidation@15;HexNAc@22=11;HexNAc@7|8	Oxidation@242;HexNAc@249=11;HexNAc@234|235	E20200929_05e	80.663	228	250	18.7	3e-07	2	42471.7	TCP FAMILY TRANSCRIPTION FACTOR		EtHCD	Eclipse pd-EtHCD	N14	EtHCD_m1
AT1G58100	AT1G58100.1	926.118	3	2	SLKESETSGPTAAPMWAVAPPSR	HexNAc@8=9;HexNAc@22=26	HexNAc@235=9;HexNAc@249=26	E20201009_19e	76.041	228	250	31.2	1.2e-08	2	42471.7	TCP FAMILY TRANSCRIPTION FACTOR		EtHCD	Eclipse pd-EtHCD	N14	EtHCD_m1
AT1G58100	AT1G58100.1	858.422	3	-2	SLKESETSGPTAAPMWAVAPPSR	HexNAc@8=16	HexNAc@235=16	E20200929_09e	94.223	228	250	69	2.7e-21	2	42471.7	TCP FAMILY TRANSCRIPTION FACTOR		EtHCD	Eclipse pd-EtHCD	N14	EtHCD_m1
AT1G58100	AT1G58100.1	926.117	3	0.89	SLKESETSGPTAAPMWAVAPPSR	HexNAc@22=33;HexNAc@8|11	HexNAc@249=33;HexNAc@235|238	E20201009_20e	75.782	228	250	21	5.3e-09	2	42471.7	TCP FAMILY TRANSCRIPTION FACTOR		EtHCD	Eclipse pd-EtHCD	N14	EtHCD_m1
AT1G58100	AT1G58100.1	931.447	3	-1.3	SLKESETSGPTAAPMWAVAPPSR	Oxidation@15;HexNAc@22=11;HexNAc@7|8	Oxidation@242;HexNAc@249=11;HexNAc@234|235	E20200929_05e	80.663	228	250	18.7	3e-07	2	42471.7	TCP FAMILY TRANSCRIPTION FACTOR		EtHCD	Eclipse pd-EtHCD	N14	EtHCD_m2
AT1G58100	AT1G58100.1	926.118	3	2	SLKESETSGPTAAPMWAVAPPSR	HexNAc@8=10;HexNAc@22=32	HexNAc@235=10;HexNAc@249=32	E20201009_19e	76.041	228	250	31.2	3.9e-09	2	42471.7	TCP FAMILY TRANSCRIPTION FACTOR		EtHCD	Eclipse pd-EtHCD	N14	EtHCD_m2
AT1G58100	AT1G58100.1	858.422	3	-2	SLKESETSGPTAAPMWAVAPPSR	HexNAc@8=15	HexNAc@235=15	E20200929_09e	94.223	228	250	69	2.4e-20	2	42471.7	TCP FAMILY TRANSCRIPTION FACTOR		EtHCD	Eclipse pd-EtHCD	N14	EtHCD_m2
AT1G58100	AT1G58100.1	926.117	3	0.89	SLKESETSGPTAAPMWAVAPPSR	HexNAc@22=44;HexNAc@8|11	HexNAc@249=44;HexNAc@235|238	E20201009_20e	75.782	228	250	21	2.3e-08	2	42471.7	TCP FAMILY TRANSCRIPTION FACTOR		EtHCD	Eclipse pd-EtHCD	N14	EtHCD_m2
AT1G58100	AT1G58100.1	863.759	3	4.3	SLKESETSGPTAAPMWAVAPPSR	HexNAc@Neutral loss=7;Oxidation@15	HexNAc@228-250=7;Oxidation@242	Q20200903_05	65.694	228	250	23.9	9.3e-10	2	42471.7	TCP FAMILY TRANSCRIPTION FACTOR		HCD	QE_204_filtered	N14	HCD_m
AT1G58100	AT1G58100.1	858.426	3	3.2	SLKESETSGPTAAPMWAVAPPSR	HexNAc@Neutral loss=21	HexNAc@228-250=21	Q20200903_26	74.527	228	250	46.5	3.2e-14	2	42471.7	TCP FAMILY TRANSCRIPTION FACTOR		HCD	QE_204_filtered	N14	HCD_m
AT1G58100	AT1G58100.1	926.117	3	0.89	SLKESETSGPTAAPMWAVAPPSR	HexNAc@22=40;HexNAc@Neutral loss|11	HexNAc@249=40;HexNAc@228-250|238	E20201009_20	75.778	228	250	17.1	3.3e-06	2	42471.7	TCP FAMILY TRANSCRIPTION FACTOR		HCD	Eclipse_204_Filtered	N14	HCD_m
AT1G58100	AT1G58100.1	858.422	3	-2	SLKESETSGPTAAPMWAVAPPSR	HexNAc@Neutral loss=28	HexNAc@228-250=28	E20200929_09	94.215	228	250	39	2.5e-14	2	42471.7	TCP FAMILY TRANSCRIPTION FACTOR		HCD	Eclipse_204_Filtered	N14	HCD_m
AT1G58100	AT1G58100.1	1131.02	2	-1.7	ESETSGPTAAPMWAVAPPSR	Oxidation@12;HexNAc@4|5	Oxidation@242;HexNAc@234|235	E20200929_06e	92.282	231	250	27.1	3.3e-09	2	42471.7	TCP FAMILY TRANSCRIPTION FACTOR		EtHCD	Eclipse pd-EtHCD	N14	EtHCD_m1
AT1G58100	AT1G58100.1	754.35	3	-1.1	ESETSGPTAAPMWAVAPPSR	Oxidation@12;HexNAc@4|5	Oxidation@242;HexNAc@234|235	E20200929_06e	92.728	231	250	32.6	5.9e-12	2	42471.7	TCP FAMILY TRANSCRIPTION FACTOR		EtHCD	Eclipse pd-EtHCD	N14	EtHCD_m1
AT1G58100	AT1G58100.1	754.349	3	-3.2	ESETSGPTAAPMWAVAPPSR	Oxidation@12;HexNAc@5|8	Oxidation@242;HexNAc@235|238	E20200929_06e	92.268	231	250	50.2	8.9e-16	2	42471.7	TCP FAMILY TRANSCRIPTION FACTOR		EtHCD	Eclipse pd-EtHCD	N14	EtHCD_m1
AT1G58100	AT1G58100.1	1123.02	2	-0.72	ESETSGPTAAPMWAVAPPSR	HexNAc@5=9	HexNAc@235=9	E20200929_05e	106.748	231	250	49.9	8.6e-12	2	42471.7	TCP FAMILY TRANSCRIPTION FACTOR		EtHCD	Eclipse pd-EtHCD	N14	EtHCD_m1
AT1G58100	AT1G58100.1	749.019	3	-0.085	ESETSGPTAAPMWAVAPPSR	HexNAc@5=13	HexNAc@235=13	E20200929_05e	106.777	231	250	40.1	1.9e-15	2	42471.7	TCP FAMILY TRANSCRIPTION FACTOR		EtHCD	Eclipse pd-EtHCD	N14	EtHCD_m1
AT1G58100	AT1G58100.1	754.352	3	1.2	ESETSGPTAAPMWAVAPPSR	Oxidation@12;HexNAc@Neutral loss|8	Oxidation@242;HexNAc@231-250|238	E20201009_18e	77.728	231	250	26.8	1e-07	2	42471.7	TCP FAMILY TRANSCRIPTION FACTOR		EtHCD	Eclipse pd-EtHCD	N14	EtHCD_m1
AT1G58100	AT1G58100.1	822.045	3	0.7	ESETSGPTAAPMWAVAPPSR	HexNAc@Neutral loss=21;Oxidation@12;HexNAc@19=47	HexNAc@231-250=21;Oxidation@242;HexNAc@249=47	E20201009_17e	75.781	231	250	19.2	8.6e-07	2	42471.7	TCP FAMILY TRANSCRIPTION FACTOR		EtHCD	Eclipse pd-EtHCD	N14	EtHCD_m1
AT1G58100	AT1G58100.1	754.352	3	0.66	ESETSGPTAAPMWAVAPPSR	HexNAc@Neutral loss=21;Oxidation@12	HexNAc@231-250=21;Oxidation@242	E20201009_17e	77.445	231	250	55.2	7e-17	2	42471.7	TCP FAMILY TRANSCRIPTION FACTOR		EtHCD	Eclipse pd-EtHCD	N14	EtHCD_m1
AT1G58100	AT1G58100.1	816.712	3	-0.48	ESETSGPTAAPMWAVAPPSR	HexNAc@Neutral loss=10;HexNAc@19=34	HexNAc@231-250=10;HexNAc@249=34	E20200929_07e	104.099	231	250	28.6	2.9e-08	2	42471.7	TCP FAMILY TRANSCRIPTION FACTOR		EtHCD	Eclipse pd-EtHCD	N14	EtHCD_m1
AT1G58100	AT1G58100.1	749.02	3	0.45	ESETSGPTAAPMWAVAPPSR	HexNAc@Neutral loss|5	HexNAc@231-250|235	E20201009_18e	90.29	231	250	52	1.2e-15	2	42471.7	TCP FAMILY TRANSCRIPTION FACTOR		EtHCD	Eclipse pd-EtHCD	N14	EtHCD_m1
AT1G58100	AT1G58100.1	822.045	3	0.7	ESETSGPTAAPMWAVAPPSR	HexNAc@5=10;Oxidation@12;HexNAc@19=25	HexNAc@235=10;Oxidation@242;HexNAc@249=25	E20201009_17e	75.781	231	250	13.4	0.00017	2	42471.7	TCP FAMILY TRANSCRIPTION FACTOR		EtHCD	Eclipse pd-EtHCD	N14	EtHCD_m2
AT1G58100	AT1G58100.1	1131.02	2	-1.7	ESETSGPTAAPMWAVAPPSR	Oxidation@12;HexNAc@4|5	Oxidation@242;HexNAc@234|235	E20200929_06e	92.282	231	250	27.1	1e-08	2	42471.7	TCP FAMILY TRANSCRIPTION FACTOR		EtHCD	Eclipse pd-EtHCD	N14	EtHCD_m2
AT1G58100	AT1G58100.1	754.349	3	-3.2	ESETSGPTAAPMWAVAPPSR	HexNAc@5=4;Oxidation@12	HexNAc@235=4;Oxidation@242	E20200929_06e	92.268	231	250	50.2	3.5e-15	2	42471.7	TCP FAMILY TRANSCRIPTION FACTOR		EtHCD	Eclipse pd-EtHCD	N14	EtHCD_m2
AT1G58100	AT1G58100.1	816.712	3	-0.48	ESETSGPTAAPMWAVAPPSR	HexNAc@5=6;HexNAc@19=32	HexNAc@235=6;HexNAc@249=32	E20200929_07e	104.099	231	250	25.7	5.7e-07	2	42471.7	TCP FAMILY TRANSCRIPTION FACTOR		EtHCD	Eclipse pd-EtHCD	N14	EtHCD_m2
AT1G58100	AT1G58100.1	1123.02	2	-0.72	ESETSGPTAAPMWAVAPPSR	HexNAc@5=9	HexNAc@235=9	E20200929_05e	106.748	231	250	49.9	1.6e-11	2	42471.7	TCP FAMILY TRANSCRIPTION FACTOR		EtHCD	Eclipse pd-EtHCD	N14	EtHCD_m2
AT1G58100	AT1G58100.1	749.02	3	0.45	ESETSGPTAAPMWAVAPPSR	HexNAc@5=20	HexNAc@235=20	E20201009_18e	90.29	231	250	50.5	2e-15	2	42471.7	TCP FAMILY TRANSCRIPTION FACTOR		EtHCD	Eclipse pd-EtHCD	N14	EtHCD_m2
AT1G58100	AT1G58100.1	754.352	3	0.66	ESETSGPTAAPMWAVAPPSR	HexNAc@8=6;Oxidation@12	HexNAc@238=6;Oxidation@242	E20201009_17e	77.445	231	250	48.8	3.1e-15	2	42471.7	TCP FAMILY TRANSCRIPTION FACTOR		EtHCD	Eclipse pd-EtHCD	N14	EtHCD_m2
AT1G58100	AT1G58100.1	816.714	3	1.5	ESETSGPTAAPMWAVAPPSR	HexNAc&HexNAc@((Neutral loss&(2|4|5))|(2&(4|5))|(4&5))	HexNAc&HexNAc@((231-270&(232|234|235))|(232&(234|235))|(234&235))	Q20200903_23	83.796	231	250	27.3	8.8e-08	2	42471.7	TCP FAMILY TRANSCRIPTION FACTOR		HCD	QE_204_filtered	N14	HCD_m
AT1G58100	AT1G58100.1	754.353	3	2.9	ESETSGPTAAPMWAVAPPSR	Oxidation@12;HexNAc@Neutral loss|5	Oxidation@242;HexNAc@231-250|235	Q20200903_23	74.68	231	250	35	4.2e-12	2	42471.7	TCP FAMILY TRANSCRIPTION FACTOR		HCD	QE_204_filtered	N14	HCD_m
AT1G58100	AT1G58100.1	1123.03	2	3.1	ESETSGPTAAPMWAVAPPSR	HexNAc@Neutral loss|4|5	HexNAc@231-250|234|235	Q20200903_23	85.907	231	250	25.6	4.9e-11	2	42471.7	TCP FAMILY TRANSCRIPTION FACTOR		HCD	QE_204_filtered	N14	HCD_m
AT1G58100	AT1G58100.1	749.02	3	1.1	ESETSGPTAAPMWAVAPPSR	HexNAc@Neutral loss=22	HexNAc@231-250=22	Q20200903_05	86.024	231	250	45.8	6.3e-17	2	42471.7	TCP FAMILY TRANSCRIPTION FACTOR		HCD	QE_204_filtered	N14	HCD_m
AT1G58100	AT1G58100.1	816.711	3	-1.9	ESETSGPTAAPMWAVAPPSR	HexNAc&HexNAc@((Neutral loss&(2|4))|(2&4))	HexNAc&HexNAc@((231-258&(232|234))|(232&234))	E20200929_07	104.811	231	250	12.9	1e-05	2	42471.7	TCP FAMILY TRANSCRIPTION FACTOR		HCD	Eclipse_204_Filtered	N14	HCD_m
AT1G58100	AT1G58100.1	1131.02	2	-1.7	ESETSGPTAAPMWAVAPPSR	HexNAc@Neutral loss=11;Oxidation@12	HexNAc@231-250=11;Oxidation@242	E20200929_06	92.279	231	250	44.2	4.9e-17	2	42471.7	TCP FAMILY TRANSCRIPTION FACTOR		HCD	Eclipse_204_Filtered	N14	HCD_m
AT1G58100	AT1G58100.1	754.349	3	-3.2	ESETSGPTAAPMWAVAPPSR	Oxidation@12;HexNAc@Neutral loss|2|4|5	Oxidation@242;HexNAc@231-250|232|234|235	E20200929_06	92.266	231	250	22.3	2.3e-09	2	42471.7	TCP FAMILY TRANSCRIPTION FACTOR		HCD	Eclipse_204_Filtered	N14	HCD_m
AT1G58100	AT1G58100.1	1224.56	2	-0.49	ESETSGPTAAPMWAVAPPSR	HexNAc@Neutral loss=15;HexNAc@19=15	HexNAc@231-250=15;HexNAc@249=15	E20200929_07	104.119	231	250	22.8	1.3e-08	2	42471.7	TCP FAMILY TRANSCRIPTION FACTOR		HCD	Eclipse_204_Filtered	N14	HCD_m
AT1G58100	AT1G58100.1	1123.02	2	-0.72	ESETSGPTAAPMWAVAPPSR	HexNAc@Neutral loss=21	HexNAc@231-250=21	E20200929_05	106.745	231	250	43.7	1.7e-17	2	42471.7	TCP FAMILY TRANSCRIPTION FACTOR		HCD	Eclipse_204_Filtered	N14	HCD_m
AT1G58100	AT1G58100.1	749.02	3	0.45	ESETSGPTAAPMWAVAPPSR	HexNAc@Neutral loss=41	HexNAc@231-250=41	E20201009_18	90.286	231	250	41.2	1.6e-19	2	42471.7	TCP FAMILY TRANSCRIPTION FACTOR		HCD	Eclipse_204_Filtered	N14	HCD_m
AT1G58100	AT1G58100.1	906.911	4	4.1	SGAGNTFWMLPVPTTAGNQMESSSNNNTAAGHR	HexNAc@Neutral loss=23;Oxidation@20=41	HexNAc@251-283=23;Oxidation@270=41	Q20200903_32	96.1	251	283	27.2	5.7e-12	2	42471.7	TCP FAMILY TRANSCRIPTION FACTOR		HCD	QE_total	N14	HCD_m
AT1G58100	AT1G58100.1	1203.55	3	3.4	SGAGNTFWMLPVPTTAGNQMESSSNNNTAAGHR	HexNAc@Neutral loss=27	HexNAc@251-283=27	Q20200903_32	101.102	251	283	34.2	9.8e-16	2	42471.7	TCP FAMILY TRANSCRIPTION FACTOR		HCD	QE_total	N14	HCD_m
AT1G58100	AT1G58100.1	914.88	4	8.6	SGAGNTFWMLPVPTTAGNQMESSSNNNTAAGHR	Label:HexNAc@Neutral loss=7;Label:15N(1)+Oxidation@9=7	Label:HexNAc@251-283=7;Label:15N(1)+Oxidation@259=7	Q20200903_32	100.728	251	283	16	2.3e-06	2	42471.7	TCP FAMILY TRANSCRIPTION FACTOR		HCD	QE_total	N15	HCD_m
AT3G20250	AT3G20250.1	570.764	2	-0.36	MTTTQSAMR	Met-loss+Acetyl@1;HexNAc@4=13	Met-loss+Acetyl@1;HexNAc@4=13	E20200930_15e	39.973	1	9	32.6	2.2e-05	1	106996	PUMILIO 5	APUM5, PUM5	EtHCD	Eclipse pd-EtHCD	N14	EtHCD_m1
AT3G20250	AT3G20250.1	570.764	2	-0.36	MTTTQSAMR	Met-loss+Acetyl@1;HexNAc@4=12	Met-loss+Acetyl@1;HexNAc@4=12	E20200930_15e	39.973	1	9	32.6	3.5e-05	1	106996	PUMILIO 5	APUM5, PUM5	EtHCD	Eclipse pd-EtHCD	N14	EtHCD_m2
AT3G20250	AT3G20250.1	570.764	2	-0.36	MTTTQSAMR	HexNAc@Neutral loss=50;Met-loss+Acetyl@1	HexNAc@1-9=50;Met-loss+Acetyl@1	E20200930_15	39.97	1	9	19.8	2.9e-10	1	106996	PUMILIO 5	APUM5, PUM5	HCD	Eclipse_204_Filtered	N14	HCD_m
AT3G20250	AT3G20250.1	807.883	4	-0.62	LDSGDQTGKFPSRSESAPPSMEGSFAALR	HexNAc@Neutral loss=10	HexNAc@47-75=10	E20200929_05	95.508	47	75	28.3	2.9e-09	1	106996	PUMILIO 5	APUM5, PUM5	HCD	Eclipse_204_Filtered	N14	HCD_m
AT3G20250	AT3G20250.1	920.424	2	-1.1	SESAPPSMEGSFAALR	HexNAc@Neutral loss|1|3	HexNAc@60-75|60|62	E20200929_06e	101.321	60	75	16.3	0.00013	1	106996	PUMILIO 5	APUM5, PUM5	EtHCD	Eclipse pd-EtHCD	N14	EtHCD_m1
AT3G20250	AT3G20250.1	920.424	2	-1.1	SESAPPSMEGSFAALR	HexNAc@1|3	HexNAc@60|62	E20200929_06e	101.321	60	75	16.3	5e-05	1	106996	PUMILIO 5	APUM5, PUM5	EtHCD	Eclipse pd-EtHCD	N14	EtHCD_m2
AT3G20250	AT3G20250.1	920.429	2	4.1	SESAPPSMEGSFAALR	HexNAc@Neutral loss|3	HexNAc@60-75|62	Q20200903_19	80.765	60	75	16.7	2.1e-05	1	106996	PUMILIO 5	APUM5, PUM5	HCD	QE_204_filtered	N14	HCD_m
AT3G20250	AT3G20250.1	794.013	3	-0.85	HFGDNNQSPTTSWDNMGIR	HexNAc@8|10|11	HexNAc@144|146|147	E20200929_07e	89.411	137	155	30.7	1e-12	1	106996	PUMILIO 5	APUM5, PUM5	EtHCD	Eclipse pd-EtHCD	N14	EtHCD_m1
AT3G20250	AT3G20250.1	794.013	3	-0.85	HFGDNNQSPTTSWDNMGIR	HexNAc@8|10|11	HexNAc@144|146|147	E20200929_07e	89.411	137	155	30.7	3.6e-11	1	106996	PUMILIO 5	APUM5, PUM5	EtHCD	Eclipse pd-EtHCD	N14	EtHCD_m2
AT3G20250	AT3G20250.1	794.013	3	-0.85	HFGDNNQSPTTSWDNMGIR	HexNAc@Neutral loss=41	HexNAc@137-155=41	E20200929_07	89.408	137	155	29.8	7e-11	1	106996	PUMILIO 5	APUM5, PUM5	HCD	Eclipse_204_Filtered	N14	HCD_m
AT3G20250	AT3G20250.1	1213.21	3	1.6	ETDSLSSDAIASEDPFTTDLASQSFTNAQTER	HexNAc@Neutral loss|17|18	HexNAc@253-284|269|270	E20201009_15e	115.196	253	284	24.9	4.2e-08	1	106996	PUMILIO 5	APUM5, PUM5	EtHCD	Eclipse pd-EtHCD	N14	EtHCD_m1
AT3G20250	AT3G20250.1	1213.21	3	1.6	ETDSLSSDAIASEDPFTTDLASQSFTNAQTER	HexNAc@17|18	HexNAc@269|270	E20201009_15e	115.196	253	284	24.9	3.7e-08	1	106996	PUMILIO 5	APUM5, PUM5	EtHCD	Eclipse pd-EtHCD	N14	EtHCD_m2
AT3G20250	AT3G20250.1	1213.21	3	-0.88	ETDSLSSDAIASEDPFTTDLASQSFTNAQTER	HexNAc@Neutral loss=8	HexNAc@253-284=8	E20200930_16	122.897	253	284	28.6	6.3e-13	1	106996	PUMILIO 5	APUM5, PUM5	HCD	Eclipse_204_Filtered	N14	HCD_m
AT3G20250	AT3G20250.1	1213.21	3	4.2	ETDSLSSDAIASEDPFTTDLASQSFTNAQTER	HexNAc@Neutral loss|12	HexNAc@253-284|264	Q20200903_15	113.461	253	284	49.2	4.6e-16	1	106996	PUMILIO 5	APUM5, PUM5	HCD	QE_total	N14	HCD_m
AT3G20250	AT3G20250.1	854.066	3	-2.5	QASHEDNNLSVFGASPPSSVASR	HexNAc@3=25	HexNAc@291=25	E20200929_04e	85.638	289	311	13.4	6.8e-05	1	106996	PUMILIO 5	APUM5, PUM5	EtHCD	Eclipse pd-EtHCD	N14	EtHCD_m1
AT3G20250	AT3G20250.1	854.066	3	-2.5	QASHEDNNLSVFGASPPSSVASR	HexNAc@3=26	HexNAc@291=26	E20200929_04e	85.638	289	311	13.4	3.2e-05	1	106996	PUMILIO 5	APUM5, PUM5	EtHCD	Eclipse pd-EtHCD	N14	EtHCD_m2
AT3G20250	AT3G20250.1	854.066	3	-2.5	QASHEDNNLSVFGASPPSSVASR	HexNAc@Neutral loss=10	HexNAc@289-311=10	E20200929_04	85.635	289	311	16.1	2e-06	1	106996	PUMILIO 5	APUM5, PUM5	HCD	Eclipse_204_Filtered	N14	HCD_m
AT3G20250	AT3G20250.1	1050.48	3	-1.2	RMPPQYTPSSYQVQASSPQQMSYPR	Oxidation@2;Oxidation@21;HexNAc@16|17	Oxidation@326;Oxidation@345;HexNAc@340|341	E20200930_18e	72.707	325	349	33.3	1.8e-15	1	106996	PUMILIO 5	APUM5, PUM5	EtHCD	Eclipse pd-EtHCD	N14	EtHCD_m1
AT3G20250	AT3G20250.1	1045.15	3	-1.3	RMPPQYTPSSYQVQASSPQQMSYPR	Oxidation@2=98;HexNAc@16|17	Oxidation@326=98;HexNAc@340|341	E20200930_19e	82.987	325	349	23.1	8.2e-09	1	106996	PUMILIO 5	APUM5, PUM5	EtHCD	Eclipse pd-EtHCD	N14	EtHCD_m1
AT3G20250	AT3G20250.1	1050.48	3	-1.2	RMPPQYTPSSYQVQASSPQQMSYPR	Oxidation@2;HexNAc@16=3;Oxidation@21	Oxidation@326;HexNAc@340=3;Oxidation@345	E20200930_18e	72.216	325	349	43.1	8.8e-14	1	106996	PUMILIO 5	APUM5, PUM5	EtHCD	Eclipse pd-EtHCD	N14	EtHCD_m2
AT3G20250	AT3G20250.1	1045.15	3	-1.3	RMPPQYTPSSYQVQASSPQQMSYPR	Oxidation@2=91;HexNAc@16|17	Oxidation@326=91;HexNAc@340|341	E20200930_19e	82.987	325	349	23.1	3.9e-08	1	106996	PUMILIO 5	APUM5, PUM5	EtHCD	Eclipse pd-EtHCD	N14	EtHCD_m2
AT3G20250	AT3G20250.1	1050.48	3	2.6	RMPPQYTPSSYQVQASSPQQMSYPR	Oxidation@2;Oxidation@21;HexNAc@Neutral loss|9|10	Oxidation@326;Oxidation@345;HexNAc@325-349|333|334	E20201009_21	57.217	325	349	14.5	2.7e-06	1	106996	PUMILIO 5	APUM5, PUM5	HCD	Eclipse_204_Filtered	N14	HCD_m
AT3G20250	AT3G20250.1	1050.48	3	-1.2	RMPPQYTPSSYQVQASSPQQMSYPR	Oxidation@2;Oxidation@21;HexNAc@Neutral loss|9|10	Oxidation@326;Oxidation@345;HexNAc@325-349|333|334	E20200930_18	72.214	325	349	27	1.2e-07	1	106996	PUMILIO 5	APUM5, PUM5	HCD	Eclipse_204_Filtered	N14	HCD_m
AT3G20250	AT3G20250.1	1050.48	3	1.7	RMPPQYTPSSYQVQASSPQQMSYPR	HexNAc@Neutral loss=26;Oxidation@2;Oxidation@21	HexNAc@325-349=26;Oxidation@326;Oxidation@345	Q20200903_27	55.894	325	349	55.5	1.5e-15	1	106996	PUMILIO 5	APUM5, PUM5	HCD	QE_total	N14	HCD_m
AT3G20250	AT3G20250.1	1045.16	3	5	RMPPQYTPSSYQVQASSPQQMSYPR	HexNAc@Neutral loss=25;Oxidation@2=147	HexNAc@325-349=25;Oxidation@326=147	Q20200903_06	64.57	325	349	50	3.5e-17	1	106996	PUMILIO 5	APUM5, PUM5	HCD	QE_total	N14	HCD_m
AT3G20250	AT3G20250.1	784.116	4	2.6	RMPPQYTPSSYQVQASSPQQMSYPR	HexNAc@Neutral loss=7;Oxidation@2=119	HexNAc@325-349=7;Oxidation@326=119	Q20200903_30	64.178	325	349	32.2	3.4e-13	1	106996	PUMILIO 5	APUM5, PUM5	HCD	QE_total	N14	HCD_m
AT3G20250	AT3G20250.1	1045.15	3	1.9	RMPPQYTPSSYQVQASSPQQMSYPR	Oxidation@21=47;HexNAc@Neutral loss|9|10	Oxidation@345=47;HexNAc@325-349|333|334	Q20200903_29	61.384	325	349	13.3	0.00016	1	106996	PUMILIO 5	APUM5, PUM5	HCD	QE_total	N14	HCD_m
AT3G20250	AT3G20250.1	1039.82	3	1.8	RMPPQYTPSSYQVQASSPQQMSYPR	HexNAc@Neutral loss|9|10	HexNAc@325-349|333|334	Q20200903_31	70.93	325	349	13.2	2.8e-05	1	106996	PUMILIO 5	APUM5, PUM5	HCD	QE_total	N14	HCD_m
AT3G20250	AT3G20250.1	1045.15	3	3.3	RMPPQYTPSSYQVQASSPQQMSYPR	Oxidation@21=42;HexNAc@Neutral loss|16	Oxidation@345=42;HexNAc@325-349|340	Q20200903_29	61.794	325	349	13.1	1.5e-05	1	106996	PUMILIO 5	APUM5, PUM5	HCD	QE_total	N14	HCD_m
AT3G20250	AT3G20250.1	1045.15	3	3.1	RMPPQYTPSSYQVQASSPQQMSYPR	Oxidation@21=104;HexNAc@Neutral loss|9|10	Oxidation@345=104;HexNAc@325-349|333|334	Q20200903_29	60.967	325	349	17	2.5e-08	1	106996	PUMILIO 5	APUM5, PUM5	HCD	QE_total	N14	HCD_m
AT3G20250	AT3G20250.1	1039.82	3	3.3	RMPPQYTPSSYQVQASSPQQMSYPR	HexNAc@Neutral loss=15	HexNAc@325-349=15	Q20200903_30	69.738	325	349	44.4	7.2e-17	1	106996	PUMILIO 5	APUM5, PUM5	HCD	QE_total	N14	HCD_m
AT3G20250	AT3G20250.1	780.118	4	3	RMPPQYTPSSYQVQASSPQQMSYPR	HexNAc@Neutral loss=14	HexNAc@325-349=14	Q20200903_31	69.508	325	349	23.4	9.6e-09	1	106996	PUMILIO 5	APUM5, PUM5	HCD	QE_total	N14	HCD_m
AT3G20250	AT3G20250.1	993.117	3	1.1	MPPQYTPSSYQVQASSPQQMSYPR	Oxidation@1=37;HexNAc@Neutral loss|15|16	Oxidation@326=37;HexNAc@326-349|340|341	E20201009_20e	76.989	326	349	13	1.8e-05	1	106996	PUMILIO 5	APUM5, PUM5	EtHCD	Eclipse pd-EtHCD	N14	EtHCD_m1
AT3G20250	AT3G20250.1	987.786	3	0.98	MPPQYTPSSYQVQASSPQQMSYPR	HexNAc@15=10	HexNAc@340=10	E20201009_21e	82.251	326	349	53.5	3.2e-15	1	106996	PUMILIO 5	APUM5, PUM5	EtHCD	Eclipse pd-EtHCD	N14	EtHCD_m1
AT3G20250	AT3G20250.1	987.787	3	2.2	MPPQYTPSSYQVQASSPQQMSYPR	HexNAc@Neutral loss=7	HexNAc@326-349=7	E20201009_20e	82.047	326	349	41.4	1.1e-15	1	106996	PUMILIO 5	APUM5, PUM5	EtHCD	Eclipse pd-EtHCD	N14	EtHCD_m1
AT3G20250	AT3G20250.1	993.117	3	1.1	MPPQYTPSSYQVQASSPQQMSYPR	Oxidation@1=38;HexNAc@15|16	Oxidation@326=38;HexNAc@340|341	E20201009_20e	76.989	326	349	13	1.3e-05	1	106996	PUMILIO 5	APUM5, PUM5	EtHCD	Eclipse pd-EtHCD	N14	EtHCD_m2
AT3G20250	AT3G20250.1	987.786	3	0.98	MPPQYTPSSYQVQASSPQQMSYPR	HexNAc@15=22	HexNAc@340=22	E20201009_21e	82.251	326	349	53.5	9e-16	1	106996	PUMILIO 5	APUM5, PUM5	EtHCD	Eclipse pd-EtHCD	N14	EtHCD_m2
AT3G20250	AT3G20250.1	993.12	3	3.9	MPPQYTPSSYQVQASSPQQMSYPR	HexNAc@Neutral loss=51;Oxidation@20=157	HexNAc@326-349=51;Oxidation@345=157	Q20200903_25	70.868	326	349	55.8	1e-17	1	106996	PUMILIO 5	APUM5, PUM5	HCD	QE_204_filtered	N14	HCD_m
AT3G20250	AT3G20250.1	987.786	3	1.6	MPPQYTPSSYQVQASSPQQMSYPR	HexNAc@Neutral loss=63	HexNAc@326-349=63	Q20200903_26	79.558	326	349	67.5	2.6e-25	1	106996	PUMILIO 5	APUM5, PUM5	HCD	QE_204_filtered	N14	HCD_m
AT3G20250	AT3G20250.1	993.115	3	-1.4	MPPQYTPSSYQVQASSPQQMSYPR	HexNAc@Neutral loss=9;Oxidation@1=65	HexNAc@326-349=9;Oxidation@326=65	E20200929_08	94.121	326	349	18.9	1.2e-07	1	106996	PUMILIO 5	APUM5, PUM5	HCD	Eclipse_204_Filtered	N14	HCD_m
AT3G20250	AT3G20250.1	1481.17	2	-0.27	MPPQYTPSSYQVQASSPQQMSYPR	HexNAc@Neutral loss|8|9	HexNAc@326-349|333|334	E20200929_09	99.976	326	349	13.2	4.8e-05	1	106996	PUMILIO 5	APUM5, PUM5	HCD	Eclipse_204_Filtered	N14	HCD_m
AT3G20250	AT3G20250.1	987.784	3	-0.54	MPPQYTPSSYQVQASSPQQMSYPR	HexNAc@Neutral loss=14	HexNAc@326-349=14	E20200930_18	102.534	326	349	21.8	7.6e-09	1	106996	PUMILIO 5	APUM5, PUM5	HCD	Eclipse_204_Filtered	N14	HCD_m
AT3G20250	AT3G20250.1	999.422	3	5.9	MPPQYTPSSYQVQASSPQQMSYPR	Label:HexNAc@Neutral loss=12;Label:15N(1)+Oxidation@1=58	Label:HexNAc@326-349=12;Label:15N(1)+Oxidation@326=58	Q20200903_27	79.453	326	349	30.8	3.4e-10	1	106996	PUMILIO 5	APUM5, PUM5	HCD	QE_total	N15	HCD_m
AT3G20250	AT3G20250.1	820.879	2	-0.17	IGGTQDMMQSLPK	HexNAc@4=30;Oxidation@7;Oxidation@8	HexNAc@353=30;Oxidation@356;Oxidation@357	E20201009_15e	37.557	350	362	21.2	2.2e-05	1	106996	PUMILIO 5	APUM5, PUM5	EtHCD	Eclipse pd-EtHCD	N14	EtHCD_m1
AT3G20250	AT3G20250.1	812.882	2	0.64	IGGTQDMMQSLPK	HexNAc@4=14;Oxidation@7=16	HexNAc@353=14;Oxidation@356=16	E20201009_16e	52.095	350	362	16.2	0.00018	1	106996	PUMILIO 5	APUM5, PUM5	EtHCD	Eclipse pd-EtHCD	N14	EtHCD_m1
AT3G20250	AT3G20250.1	804.883	2	-1.4	IGGTQDMMQSLPK	HexNAc@4=22	HexNAc@353=22	E20200929_05e	86.707	350	362	29.9	3.7e-06	1	106996	PUMILIO 5	APUM5, PUM5	EtHCD	Eclipse pd-EtHCD	N14	EtHCD_m1
AT3G20250	AT3G20250.1	820.879	2	-0.17	IGGTQDMMQSLPK	HexNAc@4=33;Oxidation@7;Oxidation@8	HexNAc@353=33;Oxidation@356;Oxidation@357	E20201009_15e	37.557	350	362	21.2	4.8e-05	1	106996	PUMILIO 5	APUM5, PUM5	EtHCD	Eclipse pd-EtHCD	N14	EtHCD_m2
AT3G20250	AT3G20250.1	804.883	2	-1.4	IGGTQDMMQSLPK	HexNAc@4=51	HexNAc@353=51	E20200929_05e	86.707	350	362	29.9	7.5e-06	1	106996	PUMILIO 5	APUM5, PUM5	EtHCD	Eclipse pd-EtHCD	N14	EtHCD_m2
AT3G20250	AT3G20250.1	820.878	2	-0.9	IGGTQDMMQSLPK	HexNAc@Neutral loss=8;Oxidation@7;Oxidation@8	HexNAc@350-362=8;Oxidation@356;Oxidation@357	Q20200903_14	35.905	350	362	20.9	0.0006	1	106996	PUMILIO 5	APUM5, PUM5	HCD	QE_204_filtered	N14	HCD_m
AT3G20250	AT3G20250.1	812.88	2	-1.7	IGGTQDMMQSLPK	HexNAc@Neutral loss=23;Oxidation@7|8	HexNAc@350-362=23;Oxidation@356|357	E20200930_17	65.483	350	362	15.6	1.8e-05	1	106996	PUMILIO 5	APUM5, PUM5	HCD	Eclipse_204_Filtered	N14	HCD_m
AT3G20250	AT3G20250.1	812.879	2	-2.7	IGGTQDMMQSLPK	HexNAc@Neutral loss=9;Oxidation@8=19	HexNAc@350-362=9;Oxidation@357=19	E20200929_03	66.07	350	362	14	0.00025	1	106996	PUMILIO 5	APUM5, PUM5	HCD	Eclipse_204_Filtered	N14	HCD_m
AT3G20250	AT3G20250.1	1298.39	4	3.2	LLPGVSSSGQNIPSLVDPFQLQYFQQAQVDAYAPPFQSSTDSFGQK	HexNAc@Neutral loss|14	HexNAc@456-501|469	Q20200903_32	124.556	456	501	24.4	8.2e-08	1	106996	PUMILIO 5	APUM5, PUM5	HCD	QE_total	N14	HCD_m
AT3G60240	AT3G60240.2	822.044	3	-1.6	GAGAPGSAPAPSTYPDNSSLSSNR	HexNAc@7=13	HexNAc@48=13	E20200930_17e	69.007	42	65	41.9	2.5e-13	3	187552	EUKARYOTIC TRANSLATION INITIATION FACTOR 4G	EIF4G, CUM2	EtHCD	Eclipse pd-EtHCD	N14	EtHCD_m1
AT3G60240	AT3G60240.2	822.045	3	-0.74	GAGAPGSAPAPSTYPDNSSLSSNR	HexNAc@Neutral loss|12|13	HexNAc@42-65|53|54	E20201009_16e	55.197	42	65	19.1	5.2e-05	3	187552	EUKARYOTIC TRANSLATION INITIATION FACTOR 4G	EIF4G, CUM2	EtHCD	Eclipse pd-EtHCD	N14	EtHCD_m1
AT3G60240	AT3G60240.2	822.044	3	-1.6	GAGAPGSAPAPSTYPDNSSLSSNR	HexNAc@7=42	HexNAc@48=42	E20200930_17e	69.007	42	65	41.9	4.8e-12	3	187552	EUKARYOTIC TRANSLATION INITIATION FACTOR 4G	EIF4G, CUM2	EtHCD	Eclipse pd-EtHCD	N14	EtHCD_m2
AT3G60240	AT3G60240.2	822.045	3	-0.74	GAGAPGSAPAPSTYPDNSSLSSNR	HexNAc@12|13	HexNAc@53|54	E20201009_16e	55.197	42	65	19.1	9.3e-05	3	187552	EUKARYOTIC TRANSLATION INITIATION FACTOR 4G	EIF4G, CUM2	EtHCD	Eclipse pd-EtHCD	N14	EtHCD_m2
AT3G60240	AT3G60240.2	822.048	3	3.4	GAGAPGSAPAPSTYPDNSSLSSNR	HexNAc@Neutral loss=24	HexNAc@42-65=24	Q20200903_16	53.658	42	65	21.4	1.4e-10	3	187552	EUKARYOTIC TRANSLATION INITIATION FACTOR 4G	EIF4G, CUM2	HCD	QE_204_filtered	N14	HCD_m
AT3G60240	AT3G60240.2	822.045	3	-1.2	GAGAPGSAPAPSTYPDNSSLSSNR	HexNAc@Neutral loss=43	HexNAc@42-65=43	E20200929_02	67.691	42	65	63.9	3e-18	3	187552	EUKARYOTIC TRANSLATION INITIATION FACTOR 4G	EIF4G, CUM2	HCD	Eclipse_204_Filtered	N14	HCD_m
AT3G60240	AT3G60240.2	501.246	5	1.7	VNLPPVNHPNNHNNGPNAHSR	HexNAc@Neutral loss=8	HexNAc@81-101=8	Q20200903_26	22.567	81	101	35	1.2e-10	3	187552	EUKARYOTIC TRANSLATION INITIATION FACTOR 4G	EIF4G, CUM2	HCD	QE_204_filtered	N14	HCD_m
AT3G60240	AT3G60240.2	711.994	3	-0.55	SQGEPGVGGPTNPTESFNR	HexNAc@1=33	HexNAc@102=33	E20200930_16e	75.32	102	120	41.3	6e-10	2	187552	EUKARYOTIC TRANSLATION INITIATION FACTOR 4G	EIF4G, CUM2	EtHCD	Eclipse pd-EtHCD	N14	EtHCD_m1
AT3G60240	AT3G60240.2	711.994	3	-0.55	SQGEPGVGGPTNPTESFNR	HexNAc@1=60	HexNAc@102=60	E20200930_16e	75.32	102	120	41.3	1.1e-10	2	187552	EUKARYOTIC TRANSLATION INITIATION FACTOR 4G	EIF4G, CUM2	EtHCD	Eclipse pd-EtHCD	N14	EtHCD_m2
AT3G60240	AT3G60240.2	1067.49	2	1.3	SQGEPGVGGPTNPTESFNR	HexNAc@Neutral loss=37	HexNAc@102-120=37	Q20200903_15	58.137	102	120	42.5	1.8e-14	2	187552	EUKARYOTIC TRANSLATION INITIATION FACTOR 4G	EIF4G, CUM2	HCD	QE_204_filtered	N14	HCD_m
AT3G60240	AT3G60240.2	711.997	3	4.2	SQGEPGVGGPTNPTESFNR	HexNAc@Neutral loss=35	HexNAc@102-120=35	Q20200903_15	57.788	102	120	48.4	1.4e-14	2	187552	EUKARYOTIC TRANSLATION INITIATION FACTOR 4G	EIF4G, CUM2	HCD	QE_204_filtered	N14	HCD_m
AT3G60240	AT3G60240.2	1067.49	2	-1	SQGEPGVGGPTNPTESFNR	HexNAc@Neutral loss=24	HexNAc@102-120=24	E20200930_16	75.26	102	120	33.7	1.4e-09	2	187552	EUKARYOTIC TRANSLATION INITIATION FACTOR 4G	EIF4G, CUM2	HCD	Eclipse_204_Filtered	N14	HCD_m
AT3G60240	AT3G60240.2	711.994	3	-0.55	SQGEPGVGGPTNPTESFNR	HexNAc@Neutral loss=7	HexNAc@102-120=7	E20200930_16	75.318	102	120	24.2	1.1e-08	2	187552	EUKARYOTIC TRANSLATION INITIATION FACTOR 4G	EIF4G, CUM2	HCD	Eclipse_204_Filtered	N14	HCD_m
AT3G60240	AT3G60240.2	713.839	2	-2.2	APTSQSTVMSSK	HexNAc@3|4	HexNAc@130|131	E20200929_02e	29.198	128	139	23	1.7e-05	3	187552	EUKARYOTIC TRANSLATION INITIATION FACTOR 4G	EIF4G, CUM2	EtHCD	Eclipse pd-EtHCD	N14	EtHCD_m1
AT3G60240	AT3G60240.2	713.84	2	-0.61	APTSQSTVMSSK	HexNAc@3|4	HexNAc@130|131	E20201009_16e	21.611	128	139	29.5	2.2e-05	3	187552	EUKARYOTIC TRANSLATION INITIATION FACTOR 4G	EIF4G, CUM2	EtHCD	Eclipse pd-EtHCD	N14	EtHCD_m1
AT3G60240	AT3G60240.2	713.839	2	-2.2	APTSQSTVMSSK	HexNAc@3=3	HexNAc@130=3	E20200929_02e	29.198	128	139	23	6.1e-05	3	187552	EUKARYOTIC TRANSLATION INITIATION FACTOR 4G	EIF4G, CUM2	EtHCD	Eclipse pd-EtHCD	N14	EtHCD_m2
AT3G60240	AT3G60240.2	713.84	2	-0.61	APTSQSTVMSSK	HexNAc@4=6	HexNAc@131=6	E20201009_16e	21.611	128	139	29.5	6.2e-06	3	187552	EUKARYOTIC TRANSLATION INITIATION FACTOR 4G	EIF4G, CUM2	EtHCD	Eclipse pd-EtHCD	N14	EtHCD_m2
AT3G60240	AT3G60240.2	721.837	2	-0.13	APTSQSTVMSSK	HexNAc@Neutral loss=45;Oxidation@9	HexNAc@128-139=45;Oxidation@136	Q20200903_16	12.288	128	139	28	4.4e-12	3	187552	EUKARYOTIC TRANSLATION INITIATION FACTOR 4G	EIF4G, CUM2	HCD	QE_204_filtered	N14	HCD_m
AT3G60240	AT3G60240.2	713.841	2	1.8	APTSQSTVMSSK	HexNAc@Neutral loss=43	HexNAc@128-139=43	Q20200903_16	21.692	128	139	29.9	2.5e-10	3	187552	EUKARYOTIC TRANSLATION INITIATION FACTOR 4G	EIF4G, CUM2	HCD	QE_204_filtered	N14	HCD_m
AT3G60240	AT3G60240.2	721.837	2	-1.1	APTSQSTVMSSK	HexNAc@Neutral loss=27;Oxidation@9	HexNAc@128-139=27;Oxidation@136	E20200930_15	17.171	128	139	14.7	3.1e-05	3	187552	EUKARYOTIC TRANSLATION INITIATION FACTOR 4G	EIF4G, CUM2	HCD	Eclipse_204_Filtered	N14	HCD_m
AT3G60240	AT3G60240.2	713.839	2	-2.2	APTSQSTVMSSK	HexNAc@Neutral loss=47	HexNAc@128-139=47	E20200929_02	29.195	128	139	37.6	1.7e-09	3	187552	EUKARYOTIC TRANSLATION INITIATION FACTOR 4G	EIF4G, CUM2	HCD	Eclipse_204_Filtered	N14	HCD_m
AT3G60240	AT3G60240.2	912.452	3	2.2	ASGDASQAFPLQFGSLGPDLMVPAR	HexNAc@Neutral loss=19	HexNAc@149-173=19	Q20200903_29	119.064	149	173	41.4	1.1e-13	1	187552	EUKARYOTIC TRANSLATION INITIATION FACTOR 4G	EIF4G, CUM2	HCD	QE_204_filtered	N14	HCD_m
AT3G60240	AT3G60240.2	555.259	3	2	TTSAPPNMDDQKR	HexNAc@Neutral loss=17	HexNAc@174-186=17	Q20200903_11	18.92	174	186	28.4	1.7e-10	3	187552	EUKARYOTIC TRANSLATION INITIATION FACTOR 4G	EIF4G, CUM2	HCD	QE_total	N14	HCD_m
AT3G60240	AT3G60240.2	906.472	3	-2.4	SSVETVPPVKSSVETAPVTTTEIR	HexNAc@Neutral loss|5|11	HexNAc@585-608|589|595	E20200930_17e	88.117	585	608	19.7	4.1e-06	3	187552	EUKARYOTIC TRANSLATION INITIATION FACTOR 4G	EIF4G, CUM2	EtHCD	Eclipse pd-EtHCD	N14	EtHCD_m1
AT3G60240	AT3G60240.2	906.472	3	-2.4	SSVETVPPVKSSVETAPVTTTEIR	HexNAc@11=4	HexNAc@595=4	E20200930_17e	88.117	585	608	19.4	6.6e-06	3	187552	EUKARYOTIC TRANSLATION INITIATION FACTOR 4G	EIF4G, CUM2	EtHCD	Eclipse pd-EtHCD	N14	EtHCD_m2
AT3G60240	AT3G60240.2	906.478	3	3.5	SSVETVPPVKSSVETAPVTTTEIR	HexNAc@Neutral loss=20	HexNAc@585-608=20	Q20200903_17	66.962	585	608	43.8	1.8e-13	3	187552	EUKARYOTIC TRANSLATION INITIATION FACTOR 4G	EIF4G, CUM2	HCD	QE_204_filtered	N14	HCD_m
AT3G60240	AT3G60240.2	906.472	3	-2.4	SSVETVPPVKSSVETAPVTTTEIR	HexNAc@Neutral loss|1|2|5	HexNAc@585-608|585|586|589	E20200930_17	88.104	585	608	14.9	3.4e-05	3	187552	EUKARYOTIC TRANSLATION INITIATION FACTOR 4G	EIF4G, CUM2	HCD	Eclipse_204_Filtered	N14	HCD_m
AT3G60240	AT3G60240.2	847.427	2	-1.1	SSVETAPVTTTEIR	HexNAc@Neutral loss|1	HexNAc@595-608|595	E20200930_15e	69.121	595	608	38.8	2.7e-07	3	187552	EUKARYOTIC TRANSLATION INITIATION FACTOR 4G	EIF4G, CUM2	EtHCD	Eclipse pd-EtHCD	N14	EtHCD_m1
AT3G60240	AT3G60240.2	565.288	3	-0.3	SSVETAPVTTTEIR	HexNAc@1=6	HexNAc@595=6	E20200930_15e	69.038	595	608	31.7	8.3e-07	3	187552	EUKARYOTIC TRANSLATION INITIATION FACTOR 4G	EIF4G, CUM2	EtHCD	Eclipse pd-EtHCD	N14	EtHCD_m1
AT3G60240	AT3G60240.2	847.427	2	-1.1	SSVETAPVTTTEIR	HexNAc@1=9	HexNAc@595=9	E20200930_15e	69.121	595	608	38.8	3.7e-09	3	187552	EUKARYOTIC TRANSLATION INITIATION FACTOR 4G	EIF4G, CUM2	EtHCD	Eclipse pd-EtHCD	N14	EtHCD_m2
AT3G60240	AT3G60240.2	565.288	3	-0.3	SSVETAPVTTTEIR	HexNAc@1=6	HexNAc@595=6	E20200930_15e	69.038	595	608	31.7	1.1e-06	3	187552	EUKARYOTIC TRANSLATION INITIATION FACTOR 4G	EIF4G, CUM2	EtHCD	Eclipse pd-EtHCD	N14	EtHCD_m2
AT3G60240	AT3G60240.2	847.431	2	3.6	SSVETAPVTTTEIR	HexNAc@Neutral loss|1|2	HexNAc@595-608|595|596	Q20200903_12	52.564	595	608	24	9.3e-09	3	187552	EUKARYOTIC TRANSLATION INITIATION FACTOR 4G	EIF4G, CUM2	HCD	QE_204_filtered	N14	HCD_m
AT3G60240	AT3G60240.2	565.289	3	1.8	SSVETAPVTTTEIR	HexNAc@Neutral loss=21	HexNAc@595-608=21	Q20200903_13	52.563	595	608	31.6	3e-13	3	187552	EUKARYOTIC TRANSLATION INITIATION FACTOR 4G	EIF4G, CUM2	HCD	QE_204_filtered	N14	HCD_m
AT3G60240	AT3G60240.2	847.428	2	-0.075	SSVETAPVTTTEIR	HexNAc@Neutral loss=19	HexNAc@595-608=19	E20200929_01	67.018	595	608	26.9	4.4e-08	3	187552	EUKARYOTIC TRANSLATION INITIATION FACTOR 4G	EIF4G, CUM2	HCD	Eclipse_204_Filtered	N14	HCD_m
AT3G60240	AT3G60240.2	565.288	3	-0.3	SSVETAPVTTTEIR	HexNAc@Neutral loss=12	HexNAc@595-608=12	E20200930_15	69.034	595	608	29.1	1.9e-08	3	187552	EUKARYOTIC TRANSLATION INITIATION FACTOR 4G	EIF4G, CUM2	HCD	Eclipse_204_Filtered	N14	HCD_m
AT3G60240	AT3G60240.2	868.676	4	-1.7	LAVTDDTSSDLPHSTHVLSSTVPLGHSETHK	HexNAc@14|15	HexNAc@776|777	E20200929_04e	79.549	763	793	42.6	3.4e-12	3	187552	EUKARYOTIC TRANSLATION INITIATION FACTOR 4G	EIF4G, CUM2	EtHCD	Eclipse pd-EtHCD	N14	EtHCD_m1
AT3G60240	AT3G60240.2	695.142	5	-1.6	LAVTDDTSSDLPHSTHVLSSTVPLGHSETHK	HexNAc@14|15	HexNAc@776|777	E20200929_04e	79.447	763	793	41.8	9.7e-10	3	187552	EUKARYOTIC TRANSLATION INITIATION FACTOR 4G	EIF4G, CUM2	EtHCD	Eclipse pd-EtHCD	N14	EtHCD_m1
AT3G60240	AT3G60240.2	579.453	6	-1.5	LAVTDDTSSDLPHSTHVLSSTVPLGHSETHK	HexNAc@14|15	HexNAc@776|777	E20200929_04e	79.499	763	793	23.7	5.2e-06	3	187552	EUKARYOTIC TRANSLATION INITIATION FACTOR 4G	EIF4G, CUM2	EtHCD	Eclipse pd-EtHCD	N14	EtHCD_m1
AT3G60240	AT3G60240.2	868.676	4	-1.7	LAVTDDTSSDLPHSTHVLSSTVPLGHSETHK	HexNAc@14|15	HexNAc@776|777	E20200929_04e	79.549	763	793	42.6	2.3e-12	3	187552	EUKARYOTIC TRANSLATION INITIATION FACTOR 4G	EIF4G, CUM2	EtHCD	Eclipse pd-EtHCD	N14	EtHCD_m2
AT3G60240	AT3G60240.2	695.142	5	-1.6	LAVTDDTSSDLPHSTHVLSSTVPLGHSETHK	HexNAc@14|15	HexNAc@776|777	E20200929_04e	79.447	763	793	41.8	3e-09	3	187552	EUKARYOTIC TRANSLATION INITIATION FACTOR 4G	EIF4G, CUM2	EtHCD	Eclipse pd-EtHCD	N14	EtHCD_m2
AT3G60240	AT3G60240.2	579.453	6	-1.5	LAVTDDTSSDLPHSTHVLSSTVPLGHSETHK	HexNAc@14|15	HexNAc@776|777	E20200929_04e	79.499	763	793	23.7	3.8e-05	3	187552	EUKARYOTIC TRANSLATION INITIATION FACTOR 4G	EIF4G, CUM2	EtHCD	Eclipse pd-EtHCD	N14	EtHCD_m2
AT3G60240	AT3G60240.2	868.679	4	2.4	LAVTDDTSSDLPHSTHVLSSTVPLGHSETHK	HexNAc@14|15	HexNAc@776|777	E20210820_01e	57.709	763	793	32.1	3.2e-08	3	187552	EUKARYOTIC TRANSLATION INITIATION FACTOR 4G	EIF4G, CUM2	EtHCD	Eclipse pd-EtHCD	N14	EtHCD_m2
AT3G60240	AT3G60240.2	695.145	5	2.2	LAVTDDTSSDLPHSTHVLSSTVPLGHSETHK	HexNAc@14|15	HexNAc@776|777	E20210820_01e	57.742	763	793	26.1	6.2e-08	3	187552	EUKARYOTIC TRANSLATION INITIATION FACTOR 4G	EIF4G, CUM2	EtHCD	Eclipse pd-EtHCD	N14	EtHCD_m2
AT3G60240	AT3G60240.2	695.142	5	-1.6	LAVTDDTSSDLPHSTHVLSSTVPLGHSETHK	HexNAc@Neutral loss=18	HexNAc@763-793=18	E20200929_04	79.444	763	793	15.4	0.00022	3	187552	EUKARYOTIC TRANSLATION INITIATION FACTOR 4G	EIF4G, CUM2	HCD	Eclipse_204_Filtered	N14	HCD_m
AT3G60240	AT3G60240.2	579.453	6	-1.5	LAVTDDTSSDLPHSTHVLSSTVPLGHSETHK	HexNAc@Neutral loss|7	HexNAc@763-793|769	E20200929_04	79.496	763	793	18.5	2.7e-06	3	187552	EUKARYOTIC TRANSLATION INITIATION FACTOR 4G	EIF4G, CUM2	HCD	Eclipse_204_Filtered	N14	HCD_m
AT3G60240	AT3G60240.2	695.145	5	3	LAVTDDTSSDLPHSTHVLSSTVPLGHSETHK	HexNAc@Neutral loss|4|7|8|9|14|15	HexNAc@763-793|766|769|770|771|776|777	Q20200903_20	61.73	763	793	22.9	1.8e-06	3	187552	EUKARYOTIC TRANSLATION INITIATION FACTOR 4G	EIF4G, CUM2	HCD	QE_total	N14	HCD_m
AT3G60240	AT3G60240.2	579.456	6	3.2	LAVTDDTSSDLPHSTHVLSSTVPLGHSETHK	HexNAc@Neutral loss|7|8|9|14|15|19|20	HexNAc@763-793|769|770|771|776|777|781|782	Q20200903_20	62.079	763	793	27.5	2.5e-07	3	187552	EUKARYOTIC TRANSLATION INITIATION FACTOR 4G	EIF4G, CUM2	HCD	QE_total	N14	HCD_m
AT3G60240	AT3G60240.2	868.679	4	2.4	LAVTDDTSSDLPHSTHVLSSTVPLGHSETHK	HexNAc@Neutral loss=16	HexNAc@763-793=16	E20210820_01f	57.705	763	793	17.9	0.00016	3	187552	EUKARYOTIC TRANSLATION INITIATION FACTOR 4G	EIF4G, CUM2	HCD	Eclipse_204_Filtered	N14	HCD_m
AT3G60240	AT3G60240.2	695.145	5	2.2	LAVTDDTSSDLPHSTHVLSSTVPLGHSETHK	HexNAc@Neutral loss=27	HexNAc@763-793=27	E20210820_01f	57.733	763	793	12.8	8.7e-05	3	187552	EUKARYOTIC TRANSLATION INITIATION FACTOR 4G	EIF4G, CUM2	HCD	Eclipse_204_Filtered	N14	HCD_m
AT3G60240	AT3G60240.2	835.735	3	-2.6	SVCEEPITLGPQGGLGQGMSIR	HexNAc@1=22;Oxidation@19	HexNAc@1416=22;Oxidation@1434	E20200929_06e	106.242	1416	1437	22.4	1.9e-07	3	187552	EUKARYOTIC TRANSLATION INITIATION FACTOR 4G	EIF4G, CUM2	EtHCD	Eclipse pd-EtHCD	N14	EtHCD_m1
AT3G60240	AT3G60240.2	830.405	3	-0.12	SVCEEPITLGPQGGLGQGMSIR	HexNAc@1=34	HexNAc@1416=34	E20201009_18e	103.358	1416	1437	53	1.6e-13	3	187552	EUKARYOTIC TRANSLATION INITIATION FACTOR 4G	EIF4G, CUM2	EtHCD	Eclipse pd-EtHCD	N14	EtHCD_m1
AT3G60240	AT3G60240.2	835.735	3	-2.6	SVCEEPITLGPQGGLGQGMSIR	HexNAc@1=20;Oxidation@19	HexNAc@1416=20;Oxidation@1434	E20200929_06e	106.242	1416	1437	22.4	9.2e-07	3	187552	EUKARYOTIC TRANSLATION INITIATION FACTOR 4G	EIF4G, CUM2	EtHCD	Eclipse pd-EtHCD	N14	EtHCD_m2
AT3G60240	AT3G60240.2	830.405	3	-0.12	SVCEEPITLGPQGGLGQGMSIR	HexNAc@1=33	HexNAc@1416=33	E20201009_18e	103.358	1416	1437	53	4e-13	3	187552	EUKARYOTIC TRANSLATION INITIATION FACTOR 4G	EIF4G, CUM2	EtHCD	Eclipse pd-EtHCD	N14	EtHCD_m2
AT3G60240	AT3G60240.2	835.738	3	1.3	SVCEEPITLGPQGGLGQGMSIR	HexNAc@Neutral loss=23;Oxidation@19	HexNAc@1416-1437=23;Oxidation@1434	Q20200903_19	84.706	1416	1437	47.3	9.1e-18	3	187552	EUKARYOTIC TRANSLATION INITIATION FACTOR 4G	EIF4G, CUM2	HCD	QE_204_filtered	N14	HCD_m
AT3G60240	AT3G60240.2	830.408	3	3.5	SVCEEPITLGPQGGLGQGMSIR	HexNAc@Neutral loss=36	HexNAc@1416-1437=36	Q20200903_05	97.471	1416	1437	54	3.3e-16	3	187552	EUKARYOTIC TRANSLATION INITIATION FACTOR 4G	EIF4G, CUM2	HCD	QE_204_filtered	N14	HCD_m
AT3G60240	AT3G60240.2	835.735	3	-2.6	SVCEEPITLGPQGGLGQGMSIR	HexNAc@Neutral loss=8;Oxidation@19	HexNAc@1416-1437=8;Oxidation@1434	E20200929_06	106.239	1416	1437	18.9	3.5e-08	3	187552	EUKARYOTIC TRANSLATION INITIATION FACTOR 4G	EIF4G, CUM2	HCD	Eclipse_204_Filtered	N14	HCD_m
AT3G60240	AT3G60240.2	830.405	3	-0.12	SVCEEPITLGPQGGLGQGMSIR	HexNAc@Neutral loss=31	HexNAc@1416-1437=31	E20201009_18	103.337	1416	1437	59.9	1.6e-13	3	187552	EUKARYOTIC TRANSLATION INITIATION FACTOR 4G	EIF4G, CUM2	HCD	Eclipse_204_Filtered	N14	HCD_m
AT3G60240	AT3G60240.2	506.75	2	-1.4	EFASLSR	HexNAc@6=20	HexNAc@1500=20	E20200929_02e	51.571	1495	1501	22	0.00013	3	187552	EUKARYOTIC TRANSLATION INITIATION FACTOR 4G	EIF4G, CUM2	EtHCD	Eclipse pd-EtHCD	N14	EtHCD_m1
AT3G60240	AT3G60240.2	506.75	2	-1.4	EFASLSR	HexNAc@6=20	HexNAc@1500=20	E20200929_02e	51.571	1495	1501	22	0.00012	3	187552	EUKARYOTIC TRANSLATION INITIATION FACTOR 4G	EIF4G, CUM2	EtHCD	Eclipse pd-EtHCD	N14	EtHCD_m2
AT3G60240	AT3G60240.3	822.048	3	3.4	GAGAPGSAPAPSTYPDNSSLSSNR	HexNAc@Neutral loss=24	HexNAc@42-65=24	Q20200903_16	53.658	42	65	21.4	1.4e-10	3	187722	EUKARYOTIC TRANSLATION INITIATION FACTOR 4G	EIF4G, CUM2	HCD	QE_204_filtered	N14	HCD_m
AT3G60240	AT3G60240.3	1232.56	2	-1.4	GAGAPGSAPAPSTYPDNSSLSSNR	HexNAc@Neutral loss=26	HexNAc@42-65=26	E20200929_02	67.796	42	65	24.3	1.5e-09	3	187722	EUKARYOTIC TRANSLATION INITIATION FACTOR 4G	EIF4G, CUM2	HCD	Eclipse_total	N14	HCD_m
AT3G60240	AT3G60240.3	822.045	3	-1.2	GAGAPGSAPAPSTYPDNSSLSSNR	HexNAc@Neutral loss=39	HexNAc@42-65=39	E20200929_02	67.691	42	65	63.9	3.2e-16	3	187722	EUKARYOTIC TRANSLATION INITIATION FACTOR 4G	EIF4G, CUM2	HCD	Eclipse_total	N14	HCD_m
AT3G60240	AT3G60240.3	501.246	5	1.7	VNLPPVNHPNNHNNGPNAHSR	HexNAc@Neutral loss=8	HexNAc@81-101=8	Q20200903_26	22.567	81	101	35	1.2e-10	3	187722	EUKARYOTIC TRANSLATION INITIATION FACTOR 4G	EIF4G, CUM2	HCD	QE_204_filtered	N14	HCD_m
AT3G60240	AT3G60240.3	501.245	5	0.12	VNLPPVNHPNNHNNGPNAHSR	HexNAc@Neutral loss|2	HexNAc@81-101|82	E20200930_18	33.358	81	101	24.3	5.5e-05	3	187722	EUKARYOTIC TRANSLATION INITIATION FACTOR 4G	EIF4G, CUM2	HCD	Eclipse_total	N14	HCD_m
AT3G60240	AT3G60240.3	1067.49	2	1.3	SQGEPGVGGPTNPTESFNR	HexNAc@Neutral loss=37	HexNAc@102-120=37	Q20200903_15	58.137	102	120	42.5	1.8e-14	2	187722	EUKARYOTIC TRANSLATION INITIATION FACTOR 4G	EIF4G, CUM2	HCD	QE_204_filtered	N14	HCD_m
AT3G60240	AT3G60240.3	711.997	3	4.2	SQGEPGVGGPTNPTESFNR	HexNAc@Neutral loss=35	HexNAc@102-120=35	Q20200903_15	57.788	102	120	48.4	1.4e-14	2	187722	EUKARYOTIC TRANSLATION INITIATION FACTOR 4G	EIF4G, CUM2	HCD	QE_204_filtered	N14	HCD_m
AT3G60240	AT3G60240.3	1067.49	2	-1	SQGEPGVGGPTNPTESFNR	HexNAc@Neutral loss=23	HexNAc@102-120=23	E20200930_16	75.26	102	120	33.7	2.1e-09	2	187722	EUKARYOTIC TRANSLATION INITIATION FACTOR 4G	EIF4G, CUM2	HCD	Eclipse_total	N14	HCD_m
AT3G60240	AT3G60240.3	711.994	3	-0.55	SQGEPGVGGPTNPTESFNR	HexNAc@Neutral loss=7	HexNAc@102-120=7	E20200930_16	75.318	102	120	24.2	8.4e-09	2	187722	EUKARYOTIC TRANSLATION INITIATION FACTOR 4G	EIF4G, CUM2	HCD	Eclipse_total	N14	HCD_m
AT3G60240	AT3G60240.3	721.837	2	-0.13	APTSQSTVMSSK	HexNAc@Neutral loss=45;Oxidation@9	HexNAc@128-139=45;Oxidation@136	Q20200903_16	12.288	128	139	28	4.4e-12	3	187722	EUKARYOTIC TRANSLATION INITIATION FACTOR 4G	EIF4G, CUM2	HCD	QE_204_filtered	N14	HCD_m
AT3G60240	AT3G60240.3	713.841	2	1.8	APTSQSTVMSSK	HexNAc@Neutral loss=43	HexNAc@128-139=43	Q20200903_16	21.692	128	139	29.9	2.5e-10	3	187722	EUKARYOTIC TRANSLATION INITIATION FACTOR 4G	EIF4G, CUM2	HCD	QE_204_filtered	N14	HCD_m
AT3G60240	AT3G60240.3	721.837	2	-1.1	APTSQSTVMSSK	HexNAc@Neutral loss=27;Oxidation@9	HexNAc@128-139=27;Oxidation@136	E20200930_15	17.171	128	139	14.7	3.2e-05	3	187722	EUKARYOTIC TRANSLATION INITIATION FACTOR 4G	EIF4G, CUM2	HCD	Eclipse_total	N14	HCD_m
AT3G60240	AT3G60240.3	713.839	2	-2.2	APTSQSTVMSSK	HexNAc@Neutral loss=52	HexNAc@128-139=52	E20200929_02	29.195	128	139	37.6	1.1e-10	3	187722	EUKARYOTIC TRANSLATION INITIATION FACTOR 4G	EIF4G, CUM2	HCD	Eclipse_total	N14	HCD_m
AT3G60240	AT3G60240.3	974.488	3	5.1	VAASGDASQAFPLQFGSLGPDLMVPAR	HexNAc@Neutral loss=29;Oxidation@23	HexNAc@149-175=29;Oxidation@171	Q20200903_30	116.612	149	175	59.8	1e-19	2	187722	EUKARYOTIC TRANSLATION INITIATION FACTOR 4G	EIF4G, CUM2	HCD	QE_204_filtered	N14	HCD_m
AT3G60240	AT3G60240.3	969.154	3	2.8	VAASGDASQAFPLQFGSLGPDLMVPAR	HexNAc@Neutral loss=36	HexNAc@149-175=36	Q20200903_30	118.814	149	175	62.2	3.9e-20	2	187722	EUKARYOTIC TRANSLATION INITIATION FACTOR 4G	EIF4G, CUM2	HCD	QE_204_filtered	N14	HCD_m
AT3G60240	AT3G60240.3	974.485	3	2.2	VAASGDASQAFPLQFGSLGPDLMVPAR	HexNAc@Neutral loss=22;Oxidation@23	HexNAc@149-175=22;Oxidation@171	Q20200903_29	116.179	149	175	60.9	3.8e-19	2	187722	EUKARYOTIC TRANSLATION INITIATION FACTOR 4G	EIF4G, CUM2	HCD	QE_total	N14	HCD_m
AT3G60240	AT3G60240.3	969.153	3	1.4	VAASGDASQAFPLQFGSLGPDLMVPAR	HexNAc@Neutral loss=31	HexNAc@149-175=31	Q20200903_30	119.401	149	175	58.8	2.3e-19	2	187722	EUKARYOTIC TRANSLATION INITIATION FACTOR 4G	EIF4G, CUM2	HCD	QE_total	N14	HCD_m
AT3G60240	AT3G60240.3	555.259	3	2	TTSAPPNMDDQKR	HexNAc@Neutral loss=17	HexNAc@176-188=17	Q20200903_11	18.92	176	188	28.4	1.7e-10	3	187722	EUKARYOTIC TRANSLATION INITIATION FACTOR 4G	EIF4G, CUM2	HCD	QE_total	N14	HCD_m
AT3G60240	AT3G60240.3	873.94	2	2.5	NAQNVMSSALPVNAK	HexNAc	HexNAc@505=9	Q20200903_26	61.691	502	516	10.5	0.0005	3	187722	EUKARYOTIC TRANSLATION INITIATION FACTOR 4G	EIF4G, CUM2	HCD	QE_204_filtered	N14	HCD_m
AT3G60240	AT3G60240.3	906.478	3	3.5	SSVETVPPVKSSVETAPVTTTEIR	HexNAc@Neutral loss=20	HexNAc@587-610=20	Q20200903_17	66.962	587	610	43.8	1.8e-13	3	187722	EUKARYOTIC TRANSLATION INITIATION FACTOR 4G	EIF4G, CUM2	HCD	QE_204_filtered	N14	HCD_m
AT3G60240	AT3G60240.3	906.472	3	-2.4	SSVETVPPVKSSVETAPVTTTEIR	HexNAc@Neutral loss|1|2|5	HexNAc@587-610|587|588|591	E20200930_17	88.104	587	610	14.9	2.4e-05	3	187722	EUKARYOTIC TRANSLATION INITIATION FACTOR 4G	EIF4G, CUM2	HCD	Eclipse_total	N14	HCD_m
AT3G60240	AT3G60240.3	847.431	2	3.6	SSVETAPVTTTEIR	HexNAc@Neutral loss|1|2	HexNAc@597-610|597|598	Q20200903_12	52.564	597	610	24	9.3e-09	3	187722	EUKARYOTIC TRANSLATION INITIATION FACTOR 4G	EIF4G, CUM2	HCD	QE_204_filtered	N14	HCD_m
AT3G60240	AT3G60240.3	565.289	3	1.8	SSVETAPVTTTEIR	HexNAc@Neutral loss=21	HexNAc@597-610=21	Q20200903_13	52.563	597	610	31.6	3e-13	3	187722	EUKARYOTIC TRANSLATION INITIATION FACTOR 4G	EIF4G, CUM2	HCD	QE_204_filtered	N14	HCD_m
AT3G60240	AT3G60240.3	847.428	2	-0.075	SSVETAPVTTTEIR	HexNAc@Neutral loss=19	HexNAc@597-610=19	E20200929_01	67.018	597	610	26.9	4.8e-08	3	187722	EUKARYOTIC TRANSLATION INITIATION FACTOR 4G	EIF4G, CUM2	HCD	Eclipse_total	N14	HCD_m
AT3G60240	AT3G60240.3	565.288	3	-0.3	SSVETAPVTTTEIR	HexNAc@Neutral loss=13	HexNAc@597-610=13	E20200930_15	69.034	597	610	29.1	3.6e-09	3	187722	EUKARYOTIC TRANSLATION INITIATION FACTOR 4G	EIF4G, CUM2	HCD	Eclipse_total	N14	HCD_m
AT3G60240	AT3G60240.3	695.145	5	3	LAVTDDTSSDLPHSTHVLSSTVPLGHSETHK	HexNAc@Neutral loss|4|7|8|9|14|15	HexNAc@765-795|768|771|772|773|778|779	Q20200903_20	61.73	765	795	22.9	1.8e-06	3	187722	EUKARYOTIC TRANSLATION INITIATION FACTOR 4G	EIF4G, CUM2	HCD	QE_total	N14	HCD_m
AT3G60240	AT3G60240.3	579.456	6	3.2	LAVTDDTSSDLPHSTHVLSSTVPLGHSETHK	HexNAc@Neutral loss|7|8|9|14|15|19|20	HexNAc@765-795|771|772|773|778|779|783|784	Q20200903_20	62.079	765	795	27.5	2.5e-07	3	187722	EUKARYOTIC TRANSLATION INITIATION FACTOR 4G	EIF4G, CUM2	HCD	QE_total	N14	HCD_m
AT3G60240	AT3G60240.3	579.453	6	-1.5	LAVTDDTSSDLPHSTHVLSSTVPLGHSETHK	HexNAc@Neutral loss|7	HexNAc@765-795|771	E20200929_04	79.496	765	795	18.5	2.9e-05	3	187722	EUKARYOTIC TRANSLATION INITIATION FACTOR 4G	EIF4G, CUM2	HCD	Eclipse_total	N14	HCD_m
AT3G60240	AT3G60240.3	835.738	3	1.3	SVCEEPITLGPQGGLGQGMSIR	HexNAc@Neutral loss=23;Oxidation@19	HexNAc@1418-1439=23;Oxidation@1436	Q20200903_19	84.706	1418	1439	47.3	9.1e-18	3	187722	EUKARYOTIC TRANSLATION INITIATION FACTOR 4G	EIF4G, CUM2	HCD	QE_204_filtered	N14	HCD_m
AT3G60240	AT3G60240.3	830.408	3	3.5	SVCEEPITLGPQGGLGQGMSIR	HexNAc@Neutral loss=36	HexNAc@1418-1439=36	Q20200903_05	97.471	1418	1439	54	3.3e-16	3	187722	EUKARYOTIC TRANSLATION INITIATION FACTOR 4G	EIF4G, CUM2	HCD	QE_204_filtered	N14	HCD_m
AT3G60240	AT3G60240.3	835.735	3	-2.6	SVCEEPITLGPQGGLGQGMSIR	HexNAc@Neutral loss=7;Oxidation@19	HexNAc@1418-1439=7;Oxidation@1436	E20200929_06	106.239	1418	1439	18.9	8.4e-08	3	187722	EUKARYOTIC TRANSLATION INITIATION FACTOR 4G	EIF4G, CUM2	HCD	Eclipse_total	N14	HCD_m
AT3G60240	AT3G60240.3	830.405	3	-0.12	SVCEEPITLGPQGGLGQGMSIR	HexNAc@Neutral loss=36	HexNAc@1418-1439=36	E20201009_18	103.337	1418	1439	59.9	8.9e-16	3	187722	EUKARYOTIC TRANSLATION INITIATION FACTOR 4G	EIF4G, CUM2	HCD	Eclipse_total	N14	HCD_m
AT5G07980	AT5G07980.1	740.678	3	4.2	GQSSNSQHGLNFTQQPMR	HexNAc@Neutral loss|3|4|5|6	HexNAc@69-86|71|72|73|74	Q20200903_24	44.377	69	86	31.5	9.8e-09	1	164362	DENTIN SIALOPHOSPHOPROTEIN-RELATED		HCD	QE_204_filtered	N14	HCD_m
AT5G07980	AT5G07980.1	1181.96	5	4.8	GISPAVQGSSSGLMITPDHGQANLMAQQFEPSLYGMPVSGTNAPHNAFSSSQMNR	HexNAc@Neutral loss|9|10|11|16|23	HexNAc@267-321|275|276|277|282|289	Q20200903_30	111.143	267	321	38.8	2.8e-12	1	164362	DENTIN SIALOPHOSPHOPROTEIN-RELATED		HCD	QE_total	N14	HCD_m
AT5G07980	AT5G07980.1	988.132	3	-1.1	TSSVTNQPTSFLNQGDVQDSHMLPR	HexNAc@Neutral loss|1|2|3|5|6	HexNAc@332-356|332|333|334|336|337	E20200929_05	105.364	332	356	21.4	4.6e-06	1	164362	DENTIN SIALOPHOSPHOPROTEIN-RELATED		HCD	Eclipse_204_Filtered	N14	HCD_m
AT5G07980	AT5G07980.1	1045.48	3	4.1	LLFSQTSVPSSNSMPNFESLQEDDSR	Oxidation@14;HexNAc@Neutral loss|4|6|7	Oxidation@376;HexNAc@363-388|366|368|369	Q20200903_05	101.659	363	388	36.7	6e-13	1	164362	DENTIN SIALOPHOSPHOPROTEIN-RELATED		HCD	QE_total	N14	HCD_m
AT5G07980	AT5G07980.1	1040.15	3	3.8	LLFSQTSVPSSNSMPNFESLQEDDSR	HexNAc@Neutral loss=9	HexNAc@363-388=9	Q20200903_25	112.228	363	388	50.4	1.6e-14	1	164362	DENTIN SIALOPHOSPHOPROTEIN-RELATED		HCD	QE_total	N14	HCD_m
AT5G07980	AT5G07980.1	519.757	2	1.3	TSNTLSGR	HexNAc@1|2	HexNAc@522|523	E20201009_15e	11.347	522	529	24.3	0.00024	1	164362	DENTIN SIALOPHOSPHOPROTEIN-RELATED		EtHCD	Eclipse pd-EtHCD	N14	EtHCD_m1
AT5G07980	AT5G07980.1	519.757	2	1.3	TSNTLSGR	HexNAc@2=5	HexNAc@523=5	E20201009_15e	11.347	522	529	24.3	0.00032	1	164362	DENTIN SIALOPHOSPHOPROTEIN-RELATED		EtHCD	Eclipse pd-EtHCD	N14	EtHCD_m2
AT5G07980	AT5G07980.1	519.757	2	1.1	TSNTLSGR	HexNAc@Neutral loss=9	HexNAc@522-529=9	Q20200903_13	11.81	522	529	15.5	0.00029	1	164362	DENTIN SIALOPHOSPHOPROTEIN-RELATED		HCD	QE_204_filtered	N14	HCD_m
AT5G07980	AT5G07980.1	976.435	3	0.55	NLMAENIFHSSSSGVDGQNNSCSIR	HexNAc@Neutral loss=15	HexNAc@563-587=15	E20200929_08	95.596	563	587	29.3	6.1e-12	1	164362	DENTIN SIALOPHOSPHOPROTEIN-RELATED		HCD	Eclipse_204_Filtered	N14	HCD_m
AT5G07980	AT5G07980.1	838.38	2	-1.8	TSYGFGIAGAGNDSR	HexNAc@Neutral loss|1|2	HexNAc@620-634|620|621	E20200929_07	80.511	620	634	20	2.2e-07	1	164362	DENTIN SIALOPHOSPHOPROTEIN-RELATED		HCD	Eclipse_204_Filtered	N14	HCD_m
AT5G07980	AT5G07980.1	1201.25	3	3.7	HNQASASQGFNLQLAPPSQLAPSPDNMQFFR	HexNAc@Neutral loss=26	HexNAc@822-852=26	Q20200903_32	112.489	822	852	55.4	5.2e-15	1	164362	DENTIN SIALOPHOSPHOPROTEIN-RELATED		HCD	QE_total	N14	HCD_m
AT5G07980	AT5G07980.1	901.187	4	3.7	HNQASASQGFNLQLAPPSQLAPSPDNMQFFR	HexNAc@Neutral loss=20	HexNAc@822-852=20	Q20200903_31	112.414	822	852	56.4	2.3e-14	1	164362	DENTIN SIALOPHOSPHOPROTEIN-RELATED		HCD	QE_total	N14	HCD_m
AT5G07980	AT5G07980.1	624.642	3	-1	NSLQPLNSFHTGPEK	HexNAc@11=24	HexNAc@863=24	E20200929_08e	68.518	853	867	25.6	4.4e-06	4	164362	DENTIN SIALOPHOSPHOPROTEIN-RELATED		EtHCD	Eclipse pd-EtHCD	N14	EtHCD_m1
AT5G07980	AT5G07980.1	624.642	3	-1	NSLQPLNSFHTGPEK	HexNAc@11=26	HexNAc@863=26	E20200929_08e	68.518	853	867	25.6	1.8e-06	4	164362	DENTIN SIALOPHOSPHOPROTEIN-RELATED		EtHCD	Eclipse pd-EtHCD	N14	EtHCD_m2
AT5G07980	AT5G07980.1	624.644	3	2.7	NSLQPLNSFHTGPEK	HexNAc@Neutral loss=9	HexNAc@853-867=9	Q20200903_24	53.52	853	867	27.1	3.3e-08	4	164362	DENTIN SIALOPHOSPHOPROTEIN-RELATED		HCD	QE_204_filtered	N14	HCD_m
AT5G07980	AT5G07980.1	564.929	3	-1.8	GYHQNQQMAVGTR	HexNAc@12=79	HexNAc@922=79	E20200929_06e	29.551	911	923	40.8	4.2e-12	1	164362	DENTIN SIALOPHOSPHOPROTEIN-RELATED		EtHCD	Eclipse pd-EtHCD	N14	EtHCD_m1
AT5G07980	AT5G07980.1	564.929	3	-1.8	GYHQNQQMAVGTR	HexNAc@12=73	HexNAc@922=73	E20200929_06e	29.551	911	923	40.8	8.7e-11	1	164362	DENTIN SIALOPHOSPHOPROTEIN-RELATED		EtHCD	Eclipse pd-EtHCD	N14	EtHCD_m2
AT5G07980	AT5G07980.1	846.893	2	1.6	GYHQNQQMAVGTR	HexNAc@Neutral loss=15	HexNAc@911-923=15	Q20200903_19	22.197	911	923	11.1	0.0002	1	164362	DENTIN SIALOPHOSPHOPROTEIN-RELATED		HCD	QE_204_filtered	N14	HCD_m
AT5G07980	AT5G07980.1	564.931	3	0.83	GYHQNQQMAVGTR	HexNAc@Neutral loss=34	HexNAc@911-923=34	Q20200903_19	22.161	911	923	30.6	6.4e-08	1	164362	DENTIN SIALOPHOSPHOPROTEIN-RELATED		HCD	QE_204_filtered	N14	HCD_m
AT5G07980	AT5G07980.1	564.929	3	-1.8	GYHQNQQMAVGTR	HexNAc@Neutral loss=13	HexNAc@911-923=13	E20200929_06	29.548	911	923	20.8	6.3e-08	1	164362	DENTIN SIALOPHOSPHOPROTEIN-RELATED		HCD	Eclipse_204_Filtered	N14	HCD_m
AT5G07980	AT5G07980.1	751.034	3	3.5	QEKTNQLSSQNGDVSLSGR	HexNAc@Neutral loss|4|5	HexNAc@1027-1045|1030|1031	Q20200903_15	37.006	1027	1045	29.2	3.2e-09	1	164362	DENTIN SIALOPHOSPHOPROTEIN-RELATED		HCD	QE_204_filtered	N14	HCD_m
AT5G07980	AT5G07980.1	701.83	2	0.61	QTSNVASMFSK	HexNAc@Neutral loss|2|3|4	HexNAc@1062-1072|1063|1064|1065	Q20200903_27	55.756	1062	1072	16.6	0.00071	1	164362	DENTIN SIALOPHOSPHOPROTEIN-RELATED		HCD	QE_204_filtered	N14	HCD_m
AT5G07980	AT5G07980.1	840.714	3	-2.4	ESVNHMPYFGQNVTQSFSTK	Oxidation@6;HexNAc@14=20	Oxidation@1156;HexNAc@1164=20	E20200929_08e	82.081	1151	1170	45.4	6.3e-15	1	164362	DENTIN SIALOPHOSPHOPROTEIN-RELATED		EtHCD	Eclipse pd-EtHCD	N14	EtHCD_m1
AT5G07980	AT5G07980.1	835.386	3	1.3	ESVNHMPYFGQNVTQSFSTK	HexNAc@14	HexNAc@1162=6	E20201009_20e	80.005	1151	1170	32.1	1.7e-09	1	164362	DENTIN SIALOPHOSPHOPROTEIN-RELATED		EtHCD	Eclipse pd-EtHCD	N14	EtHCD_m1
AT5G07980	AT5G07980.1	835.385	3	0.85	ESVNHMPYFGQNVTQSFSTK	HexNAc@12|14	HexNAc@1162|1164	E20201009_21e	79.845	1151	1170	42.3	1.2e-14	1	164362	DENTIN SIALOPHOSPHOPROTEIN-RELATED		EtHCD	Eclipse pd-EtHCD	N14	EtHCD_m1
AT5G07980	AT5G07980.1	840.714	3	-2.4	ESVNHMPYFGQNVTQSFSTK	Oxidation@6;HexNAc@14=22	Oxidation@1156;HexNAc@1164=22	E20200929_08e	82.081	1151	1170	45.4	3.4e-16	1	164362	DENTIN SIALOPHOSPHOPROTEIN-RELATED		EtHCD	Eclipse pd-EtHCD	N14	EtHCD_m2
AT5G07980	AT5G07980.1	835.386	3	1.3	ESVNHMPYFGQNVTQSFSTK	HexNAc@14	HexNAc@1162=6	E20201009_20e	80.005	1151	1170	32.1	1.1e-09	1	164362	DENTIN SIALOPHOSPHOPROTEIN-RELATED		EtHCD	Eclipse pd-EtHCD	N14	EtHCD_m2
AT5G07980	AT5G07980.1	835.384	3	-1.3	ESVNHMPYFGQNVTQSFSTK	HexNAc@14=3	HexNAc@1164=3	E20200929_09e	98.712	1151	1170	44.8	6.3e-14	1	164362	DENTIN SIALOPHOSPHOPROTEIN-RELATED		EtHCD	Eclipse pd-EtHCD	N14	EtHCD_m2
AT5G07980	AT5G07980.1	840.718	3	2	ESVNHMPYFGQNVTQSFSTK	HexNAc@Neutral loss=18;Oxidation@6	HexNAc@1151-1170=18;Oxidation@1156	Q20200903_24	65.268	1151	1170	19.8	6.3e-07	1	164362	DENTIN SIALOPHOSPHOPROTEIN-RELATED		HCD	QE_204_filtered	N14	HCD_m
AT5G07980	AT5G07980.1	835.386	3	1.3	ESVNHMPYFGQNVTQSFSTK	HexNAc@Neutral loss=21	HexNAc@1151-1170=21	Q20200903_26	77.855	1151	1170	33	1.6e-11	1	164362	DENTIN SIALOPHOSPHOPROTEIN-RELATED		HCD	QE_204_filtered	N14	HCD_m
AT5G07980	AT5G07980.1	840.714	3	-2.4	ESVNHMPYFGQNVTQSFSTK	HexNAc@Neutral loss=22;Oxidation@6	HexNAc@1151-1170=22;Oxidation@1156	E20200929_08	82.079	1151	1170	31.5	8.4e-12	1	164362	DENTIN SIALOPHOSPHOPROTEIN-RELATED		HCD	Eclipse_204_Filtered	N14	HCD_m
AT5G07980	AT5G07980.1	835.385	3	-0.11	ESVNHMPYFGQNVTQSFSTK	HexNAc@Neutral loss=41	HexNAc@1151-1170=41	E20200930_18	100.871	1151	1170	55.8	1.3e-17	1	164362	DENTIN SIALOPHOSPHOPROTEIN-RELATED		HCD	Eclipse_204_Filtered	N14	HCD_m
AT5G07980	AT5G07980.1	1252.57	2	-0.36	ESVNHMPYFGQNVTQSFSTK	HexNAc@Neutral loss=17	HexNAc@1151-1170=17	E20200930_18	101.008	1151	1170	19.2	2.7e-06	1	164362	DENTIN SIALOPHOSPHOPROTEIN-RELATED		HCD	Eclipse_total	N14	HCD_m
AT5G07980	AT5G07980.1	857.141	4	-2	NHSASVGADHQQISPQMAPSWYSQYGTFK	HexNAc@1|3|5	HexNAc@1171|1173|1175	E20200930_19e	104.829	1171	1199	30	5.4e-08	1	164362	DENTIN SIALOPHOSPHOPROTEIN-RELATED		EtHCD	Eclipse pd-EtHCD	N14	EtHCD_m1
AT5G07980	AT5G07980.1	857.141	4	-2	NHSASVGADHQQISPQMAPSWYSQYGTFK	HexNAc@1|3|5	HexNAc@1171|1173|1175	E20200930_19e	104.829	1171	1199	30	1.7e-08	1	164362	DENTIN SIALOPHOSPHOPROTEIN-RELATED		EtHCD	Eclipse pd-EtHCD	N14	EtHCD_m2
AT5G07980	AT5G07980.1	857.141	4	-2	NHSASVGADHQQISPQMAPSWYSQYGTFK	HexNAc@Neutral loss=17	HexNAc@1171-1199=17	E20200930_19	104.826	1171	1199	33.2	1.2e-09	1	164362	DENTIN SIALOPHOSPHOPROTEIN-RELATED		HCD	Eclipse_204_Filtered	N14	HCD_m
AT5G07980	AT5G07980.1	857.145	4	2.6	NHSASVGADHQQISPQMAPSWYSQYGTFK	HexNAc@Neutral loss|3|5|14	HexNAc@1171-1199|1173|1175|1184	Q20200903_30	80.865	1171	1199	26.9	3e-11	1	164362	DENTIN SIALOPHOSPHOPROTEIN-RELATED		HCD	QE_total	N14	HCD_m
AT5G07980	AT5G07980.1	708.59	4	-2.4	IGEQSSNVGSSVDGTHSVQLSQHFK	HexNAc@11=8	HexNAc@1227=8	E20200929_04e	66.923	1217	1241	44.5	3.1e-10	1	164362	DENTIN SIALOPHOSPHOPROTEIN-RELATED		EtHCD	Eclipse pd-EtHCD	N14	EtHCD_m1
AT5G07980	AT5G07980.1	708.59	4	-1.9	IGEQSSNVGSSVDGTHSVQLSQHFK	HexNAc@10|11|15|17	HexNAc@1226|1227|1231|1233	E20200929_07e	69.674	1217	1241	18.7	0.00025	1	164362	DENTIN SIALOPHOSPHOPROTEIN-RELATED		EtHCD	Eclipse pd-EtHCD	N14	EtHCD_m2
AT5G07980	AT5G07980.1	708.59	4	-2.4	IGEQSSNVGSSVDGTHSVQLSQHFK	HexNAc@11=7	HexNAc@1227=7	E20200929_04e	66.923	1217	1241	44.5	6.2e-10	1	164362	DENTIN SIALOPHOSPHOPROTEIN-RELATED		EtHCD	Eclipse pd-EtHCD	N14	EtHCD_m2
AT5G07980	AT5G07980.1	708.593	4	2.2	IGEQSSNVGSSVDGTHSVQLSQHFK	HexNAc@Neutral loss=11	HexNAc@1217-1241=11	Q20200903_23	54.428	1217	1241	47.8	3.2e-15	1	164362	DENTIN SIALOPHOSPHOPROTEIN-RELATED		HCD	QE_204_filtered	N14	HCD_m
AT5G07980	AT5G07980.1	708.59	4	-2.4	IGEQSSNVGSSVDGTHSVQLSQHFK	HexNAc@Neutral loss=15	HexNAc@1217-1241=15	E20200929_04	66.92	1217	1241	45.9	3.5e-13	1	164362	DENTIN SIALOPHOSPHOPROTEIN-RELATED		HCD	Eclipse_204_Filtered	N14	HCD_m
AT5G18230	AT5G18230.1	640.328	2	-0.71	SSLAASASQVR	HexNAc@6=21	HexNAc@265=21	E20200930_17e	40.481	260	270	30.1	1.1e-06	2	92953.1	TRANSCRIPTION REGULATOR NOT2/NOT3/NOT5 FAMILY PROTEIN		EtHCD	Eclipse pd-EtHCD	N14	EtHCD_m1
AT5G18230	AT5G18230.1	640.328	2	-0.71	SSLAASASQVR	HexNAc@6=21	HexNAc@265=21	E20200930_17e	40.481	260	270	30.1	1.2e-06	2	92953.1	TRANSCRIPTION REGULATOR NOT2/NOT3/NOT5 FAMILY PROTEIN		EtHCD	Eclipse pd-EtHCD	N14	EtHCD_m2
AT5G18230	AT5G18230.1	640.328	2	-0.4	SSLAASASQVR	HexNAc@Neutral loss=13	HexNAc@260-270=13	Q20200903_18	28.6	260	270	17.6	4.7e-06	2	92953.1	TRANSCRIPTION REGULATOR NOT2/NOT3/NOT5 FAMILY PROTEIN		HCD	QE_204_filtered	N14	HCD_m
AT5G18230	AT5G18230.1	640.328	2	-0.71	SSLAASASQVR	HexNAc@Neutral loss=18	HexNAc@260-270=18	E20200930_17	40.466	260	270	24.3	5.2e-08	2	92953.1	TRANSCRIPTION REGULATOR NOT2/NOT3/NOT5 FAMILY PROTEIN		HCD	Eclipse_204_Filtered	N14	HCD_m
AT5G18230	AT5G18230.1	490.93	3	-2	KPPSSVADTPLR	HexNAc@4|5	HexNAc@371|372	E20200929_04e	39.941	368	379	19.1	2.7e-06	2	92953.1	TRANSCRIPTION REGULATOR NOT2/NOT3/NOT5 FAMILY PROTEIN		EtHCD	Eclipse pd-EtHCD	N14	EtHCD_m1
AT5G18230	AT5G18230.1	735.893	2	-1.2	KPPSSVADTPLR	HexNAc@4|5	HexNAc@371|372	E20200929_06e	39.152	368	379	21.2	1.1e-05	2	92953.1	TRANSCRIPTION REGULATOR NOT2/NOT3/NOT5 FAMILY PROTEIN		EtHCD	Eclipse pd-EtHCD	N14	EtHCD_m1
AT5G18230	AT5G18230.1	490.931	3	-0.95	KPPSSVADTPLR	HexNAc@5=12	HexNAc@372=12	E20200929_06e	39.562	368	379	33.7	7.3e-07	2	92953.1	TRANSCRIPTION REGULATOR NOT2/NOT3/NOT5 FAMILY PROTEIN		EtHCD	Eclipse pd-EtHCD	N14	EtHCD_m1
AT5G18230	AT5G18230.1	490.93	3	-2	KPPSSVADTPLR	HexNAc@4=3	HexNAc@371=3	E20200929_04e	39.941	368	379	19.1	2.9e-06	2	92953.1	TRANSCRIPTION REGULATOR NOT2/NOT3/NOT5 FAMILY PROTEIN		EtHCD	Eclipse pd-EtHCD	N14	EtHCD_m2
AT5G18230	AT5G18230.1	735.893	2	-1.3	KPPSSVADTPLR	HexNAc@5=11	HexNAc@372=11	E20200929_03e	40.156	368	379	16.9	1.2e-05	2	92953.1	TRANSCRIPTION REGULATOR NOT2/NOT3/NOT5 FAMILY PROTEIN		EtHCD	Eclipse pd-EtHCD	N14	EtHCD_m2
AT5G18230	AT5G18230.1	490.931	3	-0.95	KPPSSVADTPLR	HexNAc@5=13	HexNAc@372=13	E20200929_06e	39.562	368	379	33.7	3.4e-07	2	92953.1	TRANSCRIPTION REGULATOR NOT2/NOT3/NOT5 FAMILY PROTEIN		EtHCD	Eclipse pd-EtHCD	N14	EtHCD_m2
AT5G18230	AT5G18230.1	490.933	3	2.3	KPPSSVADTPLR	HexNAc@5=12	HexNAc@372=12	E20210820_08e	20.343	368	379	27.4	7e-10	2	92953.1	TRANSCRIPTION REGULATOR NOT2/NOT3/NOT5 FAMILY PROTEIN		EtHCD	Eclipse pd-EtHCD	N14	EtHCD_m2
AT5G18230	AT5G18230.1	735.895	2	2.1	KPPSSVADTPLR	HexNAc@Neutral loss=29	HexNAc@368-379=29	Q20200903_18	29.456	368	379	21	1.2e-05	2	92953.1	TRANSCRIPTION REGULATOR NOT2/NOT3/NOT5 FAMILY PROTEIN		HCD	QE_204_filtered	N14	HCD_m
AT5G18230	AT5G18230.1	490.932	3	0.68	KPPSSVADTPLR	HexNAc@Neutral loss=42	HexNAc@368-379=42	Q20200903_19	29.791	368	379	32.2	7.6e-11	2	92953.1	TRANSCRIPTION REGULATOR NOT2/NOT3/NOT5 FAMILY PROTEIN		HCD	QE_204_filtered	N14	HCD_m
AT5G18230	AT5G18230.1	490.931	3	-0.95	KPPSSVADTPLR	HexNAc@Neutral loss=63	HexNAc@368-379=63	E20200929_06	39.067	368	379	40.3	2e-09	2	92953.1	TRANSCRIPTION REGULATOR NOT2/NOT3/NOT5 FAMILY PROTEIN		HCD	Eclipse_204_Filtered	N14	HCD_m
AT5G18230	AT5G18230.1	490.932	3	1.5	KPPSSVADTPLR	HexNAc@Neutral loss=52	HexNAc@368-379=52	Q20200903_19	29.37	368	379	33.1	1.3e-10	2	92953.1	TRANSCRIPTION REGULATOR NOT2/NOT3/NOT5 FAMILY PROTEIN		HCD	QE_total	N14	HCD_m
AT5G18230	AT5G18230.1	490.933	3	2.5	KPPSSVADTPLR	HexNAc@Neutral loss=56	HexNAc@368-379=56	E20210820_08f	20.087	368	379	40.3	6.7e-09	2	92953.1	TRANSCRIPTION REGULATOR NOT2/NOT3/NOT5 FAMILY PROTEIN		HCD	Eclipse_204_Filtered	N14	HCD_m
AT5G18230	AT5G18230.1	814.419	3	-0.033	VGIPNQPQPSQPPSPIPANGSR	HexNAc@Neutral loss=15	HexNAc@384-405=15	E20201009_20e	71.897	384	405	32.3	7.4e-08	2	92953.1	TRANSCRIPTION REGULATOR NOT2/NOT3/NOT5 FAMILY PROTEIN		EtHCD	Eclipse pd-EtHCD	N14	EtHCD_m1
AT5G18230	AT5G18230.1	814.419	3	-0.033	VGIPNQPQPSQPPSPIPANGSR	HexNAc@10=18	HexNAc@393=18	E20201009_20e	71.897	384	405	27.1	1.2e-07	2	92953.1	TRANSCRIPTION REGULATOR NOT2/NOT3/NOT5 FAMILY PROTEIN		EtHCD	Eclipse pd-EtHCD	N14	EtHCD_m2
AT5G18230	AT5G18230.1	814.424	3	6	VGIPNQPQPSQPPSPIPANGSR	HexNAc@Neutral loss|5	HexNAc@384-405|388	Q20200903_26	67.812	384	405	15.7	1.9e-06	2	92953.1	TRANSCRIPTION REGULATOR NOT2/NOT3/NOT5 FAMILY PROTEIN		HCD	QE_204_filtered	N14	HCD_m
AT5G18230	AT5G18230.1	814.417	3	-2	VGIPNQPQPSQPPSPIPANGSR	HexNAc@Neutral loss=21	HexNAc@384-405=21	E20200929_09	84.481	384	405	26.2	2e-08	2	92953.1	TRANSCRIPTION REGULATOR NOT2/NOT3/NOT5 FAMILY PROTEIN		HCD	Eclipse_204_Filtered	N14	HCD_m
AT5G18230	AT5G18230.1	625.827	2	-1.4	ISATSAAEVAK	HexNAc@2=16	HexNAc@407=16	E20200929_01e	42.6	406	416	22.7	2.2e-05	2	92953.1	TRANSCRIPTION REGULATOR NOT2/NOT3/NOT5 FAMILY PROTEIN		EtHCD	Eclipse pd-EtHCD	N14	EtHCD_m1
AT5G18230	AT5G18230.1	625.827	2	-1.4	ISATSAAEVAK	HexNAc@2=17	HexNAc@407=17	E20200929_01e	42.6	406	416	22.7	3.3e-05	2	92953.1	TRANSCRIPTION REGULATOR NOT2/NOT3/NOT5 FAMILY PROTEIN		EtHCD	Eclipse pd-EtHCD	N14	EtHCD_m2
AT5G18230	AT5G18230.1	469.587	3	-1.5	ISATSAAEVAKR	HexNAc@Neutral loss|2|5	HexNAc@406-417|407|410	E20200929_04e	39.36	406	417	29	5e-06	2	92953.1	TRANSCRIPTION REGULATOR NOT2/NOT3/NOT5 FAMILY PROTEIN		EtHCD	Eclipse pd-EtHCD	N14	EtHCD_m1
AT5G18230	AT5G18230.1	469.587	3	-1.5	ISATSAAEVAKR	HexNAc@5=2	HexNAc@410=2	E20200929_04e	39.36	406	417	29	9.3e-06	2	92953.1	TRANSCRIPTION REGULATOR NOT2/NOT3/NOT5 FAMILY PROTEIN		EtHCD	Eclipse pd-EtHCD	N14	EtHCD_m2
AT5G18230	AT5G18230.1	469.589	3	3.2	ISATSAAEVAKR	HexNAc@5=17	HexNAc@410=17	E20210820_01e	19.253	406	417	33.2	1.4e-09	2	92953.1	TRANSCRIPTION REGULATOR NOT2/NOT3/NOT5 FAMILY PROTEIN		EtHCD	Eclipse pd-EtHCD	N14	EtHCD_m2
AT5G18230	AT5G18230.1	625.828	2	1.8	ISATSAAEVAK	HexNAc@Neutral loss=26	HexNAc@406-416=26	Q20200903_15	34.214	406	416	36.1	6.1e-08	2	92953.1	TRANSCRIPTION REGULATOR NOT2/NOT3/NOT5 FAMILY PROTEIN		HCD	QE_204_filtered	N14	HCD_m
AT5G18230	AT5G18230.1	625.827	2	-0.092	ISATSAAEVAK	HexNAc@Neutral loss=32	HexNAc@406-416=32	E20200930_16	47.614	406	416	31.5	1.1e-08	2	92953.1	TRANSCRIPTION REGULATOR NOT2/NOT3/NOT5 FAMILY PROTEIN		HCD	Eclipse_204_Filtered	N14	HCD_m
AT5G18230	AT5G18230.1	469.587	3	-1.5	ISATSAAEVAKR	HexNAc@Neutral loss=28	HexNAc@406-417=28	E20200929_04	39.358	406	417	31	6.8e-08	2	92953.1	TRANSCRIPTION REGULATOR NOT2/NOT3/NOT5 FAMILY PROTEIN		HCD	Eclipse_204_Filtered	N14	HCD_m
AT5G18230	AT5G18230.1	469.589	3	3.2	ISATSAAEVAKR	HexNAc@Neutral loss=28	HexNAc@406-417=28	E20210820_01f	19.248	406	417	38.9	3.9e-07	2	92953.1	TRANSCRIPTION REGULATOR NOT2/NOT3/NOT5 FAMILY PROTEIN		HCD	Eclipse_204_Filtered	N14	HCD_m
AT5G18230	AT5G18230.1	625.829	2	2	ISATSAAEVAK	HexNAc@Neutral loss=22	HexNAc@406-416=22	Q20210730_07	37.15	406	416	19.4	9.9e-05	2	92953.1	TRANSCRIPTION REGULATOR NOT2/NOT3/NOT5 FAMILY PROTEIN		HCD	QE_204_filtered	N14	HCD_m
AT5G18230	AT5G18230.1	1059.04	2	-1.3	NIMGVESNVQPLTSPLSK	HexNAc@13=6	HexNAc@430=6	E20200929_09e	110.908	418	435	40.6	9.2e-07	2	92953.1	TRANSCRIPTION REGULATOR NOT2/NOT3/NOT5 FAMILY PROTEIN		EtHCD	Eclipse pd-EtHCD	N14	EtHCD_m1
AT5G18230	AT5G18230.1	1059.04	2	-1.3	NIMGVESNVQPLTSPLSK	HexNAc@13=6	HexNAc@430=6	E20200929_09e	110.908	418	435	40.6	7.9e-07	2	92953.1	TRANSCRIPTION REGULATOR NOT2/NOT3/NOT5 FAMILY PROTEIN		EtHCD	Eclipse pd-EtHCD	N14	EtHCD_m2
AT5G18230	AT5G18230.1	1067.04	2	2.8	NIMGVESNVQPLTSPLSK	HexNAc@Neutral loss=40;Oxidation@3	HexNAc@418-435=40;Oxidation@420	Q20200903_05	76.882	418	435	48.4	2e-14	2	92953.1	TRANSCRIPTION REGULATOR NOT2/NOT3/NOT5 FAMILY PROTEIN		HCD	QE_204_filtered	N14	HCD_m
AT5G18230	AT5G18230.1	711.697	3	1.4	NIMGVESNVQPLTSPLSK	HexNAc@Neutral loss=47;Oxidation@3	HexNAc@418-435=47;Oxidation@420	Q20200903_05	76.863	418	435	38.5	7.9e-14	2	92953.1	TRANSCRIPTION REGULATOR NOT2/NOT3/NOT5 FAMILY PROTEIN		HCD	QE_204_filtered	N14	HCD_m
AT5G18230	AT5G18230.1	1059.05	2	1.8	NIMGVESNVQPLTSPLSK	HexNAc@Neutral loss=33	HexNAc@418-435=33	Q20200903_26	88.967	418	435	35.1	1.2e-13	2	92953.1	TRANSCRIPTION REGULATOR NOT2/NOT3/NOT5 FAMILY PROTEIN		HCD	QE_204_filtered	N14	HCD_m
AT5G18230	AT5G18230.1	706.365	3	1.2	NIMGVESNVQPLTSPLSK	HexNAc@Neutral loss=39	HexNAc@418-435=39	Q20200903_26	89.021	418	435	49.6	6.1e-17	2	92953.1	TRANSCRIPTION REGULATOR NOT2/NOT3/NOT5 FAMILY PROTEIN		HCD	QE_204_filtered	N14	HCD_m
AT5G18230	AT5G18230.1	1067.04	2	1.3	NIMGVESNVQPLTSPLSK	HexNAc@Neutral loss=7;Oxidation@3	HexNAc@418-435=7;Oxidation@420	E20201009_18	80.967	418	435	26.3	2.2e-09	2	92953.1	TRANSCRIPTION REGULATOR NOT2/NOT3/NOT5 FAMILY PROTEIN		HCD	Eclipse_204_Filtered	N14	HCD_m
AT5G18230	AT5G18230.1	1059.04	2	0.69	NIMGVESNVQPLTSPLSK	HexNAc@Neutral loss=40	HexNAc@418-435=40	E20201009_20	94.224	418	435	51.2	6.2e-16	2	92953.1	TRANSCRIPTION REGULATOR NOT2/NOT3/NOT5 FAMILY PROTEIN		HCD	Eclipse_204_Filtered	N14	HCD_m
AT5G18230	AT5G18230.1	1032.46	2	2.7	GNDGTASDSNPGDVAASIGR	HexNAc@Neutral loss|2|5	HexNAc@444-463|445|448	Q20200903_12	58.793	444	463	36	1.1e-11	2	92953.1	TRANSCRIPTION REGULATOR NOT2/NOT3/NOT5 FAMILY PROTEIN		HCD	QE_204_filtered	N14	HCD_m
AT5G18230	AT5G18230.1	688.643	3	1.3	GNDGTASDSNPGDVAASIGR	HexNAc@Neutral loss|2|5	HexNAc@444-463|445|448	Q20200903_12	58.696	444	463	28.1	1.5e-08	2	92953.1	TRANSCRIPTION REGULATOR NOT2/NOT3/NOT5 FAMILY PROTEIN		HCD	QE_204_filtered	N14	HCD_m
AT5G18230	AT5G18230.1	769.681	3	2.2	NDDQSQQNLPDDSASIAASK	HexNAc@Neutral loss=15	HexNAc@593-612=15	Q20200903_61	52.298	593	612	41.8	2.5e-10	2	92953.1	TRANSCRIPTION REGULATOR NOT2/NOT3/NOT5 FAMILY PROTEIN		HCD	QE_204_filtered	N14	HCD_m
AT5G18230	AT5G18230.1	1214.33	4	0.85	VLFDTPSGMPSYMLDPVQVSSGPDFSPGQPIQPGQSSSSLGVIGR	Oxidation@9;Oxidation@13;HexNAc@Neutral loss|20|21|26	Oxidation@630;Oxidation@634;HexNAc@622-666|641|642|647	E20201009_21e	118.994	622	666	25.7	2.6e-09	2	92953.1	TRANSCRIPTION REGULATOR NOT2/NOT3/NOT5 FAMILY PROTEIN		EtHCD	Eclipse pd-EtHCD	N14	EtHCD_m1
AT5G18230	AT5G18230.1	1214.33	4	0.85	VLFDTPSGMPSYMLDPVQVSSGPDFSPGQPIQPGQSSSSLGVIGR	Oxidation@9;Oxidation@13;HexNAc@20|21|26	Oxidation@630;Oxidation@634;HexNAc@641|642|647	E20201009_21e	118.994	622	666	25.7	1.2e-08	2	92953.1	TRANSCRIPTION REGULATOR NOT2/NOT3/NOT5 FAMILY PROTEIN		EtHCD	Eclipse pd-EtHCD	N14	EtHCD_m2
AT5G18230	AT5G18230.1	1214.34	4	2.8	VLFDTPSGMPSYMLDPVQVSSGPDFSPGQPIQPGQSSSSLGVIGR	Oxidation@9;Oxidation@13;HexNAc@Neutral loss|20|21	Oxidation@630;Oxidation@634;HexNAc@622-666|641|642	Q20200903_28	116.497	622	666	55.3	2.3e-15	2	92953.1	TRANSCRIPTION REGULATOR NOT2/NOT3/NOT5 FAMILY PROTEIN		HCD	QE_total	N14	HCD_m
AT5G18230	AT5G18230.1	1210.34	4	3.9	VLFDTPSGMPSYMLDPVQVSSGPDFSPGQPIQPGQSSSSLGVIGR	Oxidation@9=8;HexNAc@Neutral loss|20|21|26	Oxidation@630=8;HexNAc@622-666|641|642|647	Q20200903_28	118.565	622	666	46.3	6.3e-13	2	92953.1	TRANSCRIPTION REGULATOR NOT2/NOT3/NOT5 FAMILY PROTEIN		HCD	QE_total	N14	HCD_m
AT5G18230	AT5G18230.1	1210.34	4	5.5	VLFDTPSGMPSYMLDPVQVSSGPDFSPGQPIQPGQSSSSLGVIGR	Oxidation@13=15;HexNAc@Neutral loss|20|21	Oxidation@634=15;HexNAc@622-666|641|642	Q20200903_06	118.276	622	666	54.6	3.4e-14	2	92953.1	TRANSCRIPTION REGULATOR NOT2/NOT3/NOT5 FAMILY PROTEIN		HCD	QE_total	N14	HCD_m
AT5G18230	AT5G18230.1	1206.34	4	3.3	VLFDTPSGMPSYMLDPVQVSSGPDFSPGQPIQPGQSSSSLGVIGR	HexNAc@Neutral loss|11|20|21	HexNAc@622-666|632|641|642	Q20200903_29	120.797	622	666	42.9	1.5e-12	2	92953.1	TRANSCRIPTION REGULATOR NOT2/NOT3/NOT5 FAMILY PROTEIN		HCD	QE_total	N14	HCD_m
AT5G18230	AT5G18230.1	1206.34	4	4.6	VLFDTPSGMPSYMLDPVQVSSGPDFSPGQPIQPGQSSSSLGVIGR	HexNAc@Neutral loss|20|21|26	HexNAc@622-666|641|642|647	Q20200903_31	120.827	622	666	50.1	3e-15	2	92953.1	TRANSCRIPTION REGULATOR NOT2/NOT3/NOT5 FAMILY PROTEIN		HCD	QE_total	N14	HCD_m
AT5G18230	AT5G18230.1	965.274	5	3.3	VLFDTPSGMPSYMLDPVQVSSGPDFSPGQPIQPGQSSSSLGVIGR	HexNAc@Neutral loss|20|21	HexNAc@622-666|641|642	Q20200903_29	120.833	622	666	39.7	3.5e-12	2	92953.1	TRANSCRIPTION REGULATOR NOT2/NOT3/NOT5 FAMILY PROTEIN		HCD	QE_total	N14	HCD_m
AT5G18230	AT5G18230.1	1220.06	4	8.5	VLFDTPSGMPSYMLDPVQVSSGPDFSPGQPIQPGQSSSSLGVIGR	Label:15N(1)+Oxidation&Label:15N(2)+HexNAc@((9&(7|11|20|21|26))|(13&(7|11|20|21|26)))||Label:15N(1)+Oxidation&Label:HexNAc@((9&Neutral loss)|(13&Neutral loss))	Label:15N(1)+Oxidation&Label:15N(2)+HexNAc@((630&(628|632|641|642|647))|(634&(628|632|641|642|647)))||Label:15N(1)+Oxidation&Label:HexNAc@((630&622-657)|(634&622-657))	Q20200903_30	120.741	622	666	12.6	0.001	2	92953.1	TRANSCRIPTION REGULATOR NOT2/NOT3/NOT5 FAMILY PROTEIN		HCD	QE_total	N15	HCD_m
AT5G64430	AT5G64430.1	774.703	3	2.6	LFLFPASSGFGSQSSTQSDR	HexNAc@Neutral loss=56	HexNAc@148-167=56	Q20200903_07	107.931	148	167	28.4	1e-11	1	56441.6	OCTICOSAPEPTIDE/PHOX/BEM1P FAMILY PROTEIN		HCD	QE_204_filtered	N14	HCD_m
AT5G64430	AT5G64430.1	998.977	2	-1.5	SVTAPPNNADFLFGSEK	HexNAc@3=10	HexNAc@188=10	E20200929_05e	111.385	186	202	26.3	1.8e-06	2	56441.6	OCTICOSAPEPTIDE/PHOX/BEM1P FAMILY PROTEIN		EtHCD	Eclipse pd-EtHCD	N14	EtHCD_m1
AT5G64430	AT5G64430.1	998.977	2	-1.5	SVTAPPNNADFLFGSEK	HexNAc@3=10	HexNAc@188=10	E20200929_05e	111.385	186	202	26.3	3e-06	2	56441.6	OCTICOSAPEPTIDE/PHOX/BEM1P FAMILY PROTEIN		EtHCD	Eclipse pd-EtHCD	N14	EtHCD_m2
AT5G64430	AT5G64430.1	998.981	2	2.3	SVTAPPNNADFLFGSEK	HexNAc@Neutral loss=14	HexNAc@186-202=14	Q20200903_23	89.652	186	202	39.8	1.9e-11	2	56441.6	OCTICOSAPEPTIDE/PHOX/BEM1P FAMILY PROTEIN		HCD	QE_204_filtered	N14	HCD_m
AT5G64430	AT5G64430.1	998.977	2	-1.5	SVTAPPNNADFLFGSEK	HexNAc@Neutral loss=8	HexNAc@186-202=8	E20200929_05	111.381	186	202	35.7	3.2e-09	2	56441.6	OCTICOSAPEPTIDE/PHOX/BEM1P FAMILY PROTEIN		HCD	Eclipse_204_Filtered	N14	HCD_m
AT5G64430	AT5G64430.1	793.403	3	-2	EPHQSPYNVAQPLQAPIGTK	HexNAc@19=21	HexNAc@410=21	E20200929_08e	84.169	392	411	31.6	1.7e-08	1	56441.6	OCTICOSAPEPTIDE/PHOX/BEM1P FAMILY PROTEIN		EtHCD	Eclipse pd-EtHCD	N14	EtHCD_m1
AT5G64430	AT5G64430.1	793.403	3	-2	EPHQSPYNVAQPLQAPIGTK	HexNAc@19=52	HexNAc@410=52	E20200929_08e	84.169	392	411	31.6	1e-08	1	56441.6	OCTICOSAPEPTIDE/PHOX/BEM1P FAMILY PROTEIN		EtHCD	Eclipse pd-EtHCD	N14	EtHCD_m2
AT5G64430	AT5G64430.1	793.405	3	0.88	EPHQSPYNVAQPLQAPIGTK	HexNAc@Neutral loss=39	HexNAc@392-411=39	Q20200903_24	66.785	392	411	27.6	5.6e-12	1	56441.6	OCTICOSAPEPTIDE/PHOX/BEM1P FAMILY PROTEIN		HCD	QE_204_filtered	N14	HCD_m
AT5G64430	AT5G64430.1	1093.89	3	0.96	AAQQQQPPPPQPFTSGPPPPQYTAVPPPR	HexNAc@Neutral loss=14	HexNAc@412-440=14	E20201009_21e	85.725	412	440	38.9	2.2e-11	1	56441.6	OCTICOSAPEPTIDE/PHOX/BEM1P FAMILY PROTEIN		EtHCD	Eclipse pd-EtHCD	N14	EtHCD_m1
AT5G64430	AT5G64430.1	820.668	4	2.7	AAQQQQPPPPQPFTSGPPPPQYTAVPPPR	HexNAc@Neutral loss=36	HexNAc@412-440=36	E20201009_20e	85.766	412	440	43.7	2.3e-13	1	56441.6	OCTICOSAPEPTIDE/PHOX/BEM1P FAMILY PROTEIN		EtHCD	Eclipse pd-EtHCD	N14	EtHCD_m1
AT5G64430	AT5G64430.1	1093.89	3	0.59	AAQQQQPPPPQPFTSGPPPPQYTAVPPPR	HexNAc@14|15	HexNAc@425|426	E20201009_21e	86.142	412	440	34.2	5.4e-11	1	56441.6	OCTICOSAPEPTIDE/PHOX/BEM1P FAMILY PROTEIN		EtHCD	Eclipse pd-EtHCD	N14	EtHCD_m2
AT5G64430	AT5G64430.1	820.668	4	2.7	AAQQQQPPPPQPFTSGPPPPQYTAVPPPR	HexNAc@15=9	HexNAc@426=9	E20201009_20e	85.766	412	440	32.7	6.5e-10	1	56441.6	OCTICOSAPEPTIDE/PHOX/BEM1P FAMILY PROTEIN		EtHCD	Eclipse pd-EtHCD	N14	EtHCD_m2
AT5G64430	AT5G64430.1	1093.88	3	-1.5	AAQQQQPPPPQPFTSGPPPPQYTAVPPPR	HexNAc@Neutral loss=30	HexNAc@412-440=30	E20200930_18	104.433	412	440	32.6	2.9e-09	1	56441.6	OCTICOSAPEPTIDE/PHOX/BEM1P FAMILY PROTEIN		HCD	Eclipse_204_Filtered	N14	HCD_m
AT5G64430	AT5G64430.1	820.666	4	-0.35	AAQQQQPPPPQPFTSGPPPPQYTAVPPPR	HexNAc@Neutral loss=27	HexNAc@412-440=27	E20200930_18	104.587	412	440	47.5	1.5e-12	1	56441.6	OCTICOSAPEPTIDE/PHOX/BEM1P FAMILY PROTEIN		HCD	Eclipse_204_Filtered	N14	HCD_m
AT5G64430	AT5G64430.1	1093.89	3	3.6	AAQQQQPPPPQPFTSGPPPPQYTAVPPPR	HexNAc@Neutral loss=58	HexNAc@412-440=58	Q20200903_27	81.059	412	440	63.9	5.8e-17	1	56441.6	OCTICOSAPEPTIDE/PHOX/BEM1P FAMILY PROTEIN		HCD	QE_total	N14	HCD_m
AT5G64430	AT5G64430.1	820.67	4	4.3	AAQQQQPPPPQPFTSGPPPPQYTAVPPPR	HexNAc@Neutral loss=7	HexNAc@412-440=7	Q20200903_26	80.631	412	440	41.5	3.5e-18	1	56441.6	OCTICOSAPEPTIDE/PHOX/BEM1P FAMILY PROTEIN		HCD	QE_total	N14	HCD_m
AT5G64430	AT5G64430.1	820.669	4	3.4	AAQQQQPPPPQPFTSGPPPPQYTAVPPPR	HexNAc@Neutral loss=10	HexNAc@412-440=10	E20210820_06f	71.506	412	440	16.9	8.7e-05	1	56441.6	OCTICOSAPEPTIDE/PHOX/BEM1P FAMILY PROTEIN		HCD	Eclipse_204_Filtered	N14	HCD_m
AT5G64430	AT5G64430.1	831.4	3	-0.15	QVVGLPDTSAYTQVTYTGGMGK	HexNAc@17=12;Oxidation@20	HexNAc@457=12;Oxidation@460	E20201009_20e	92.009	441	462	19.5	5.7e-09	1	56441.6	OCTICOSAPEPTIDE/PHOX/BEM1P FAMILY PROTEIN		EtHCD	Eclipse pd-EtHCD	N14	EtHCD_m1
AT5G64430	AT5G64430.1	831.399	3	-2.1	QVVGLPDTSAYTQVTYTGGMGK	HexNAc@Neutral loss=55;Oxidation@20	HexNAc@441-462=55;Oxidation@460	E20200929_09e	108.684	441	462	44.5	1.3e-17	1	56441.6	OCTICOSAPEPTIDE/PHOX/BEM1P FAMILY PROTEIN		EtHCD	Eclipse pd-EtHCD	N14	EtHCD_m1
AT5G64430	AT5G64430.1	831.399	3	-2.1	QVVGLPDTSAYTQVTYTGGMGK	HexNAc@17=7;Oxidation@20	HexNAc@457=7;Oxidation@460	E20200929_09e	108.684	441	462	30.8	6.2e-11	1	56441.6	OCTICOSAPEPTIDE/PHOX/BEM1P FAMILY PROTEIN		EtHCD	Eclipse pd-EtHCD	N14	EtHCD_m2
AT5G64430	AT5G64430.1	893.763	3	1.8	QVVGLPDTSAYTQVTYTGGMGK	HexNAc&HexNAc@((Neutral loss&(8|9))|(8&9))	HexNAc&HexNAc@((441-468&(448|449))|(448&449))	Q20200903_26	91.305	441	462	30.5	7.8e-12	1	56441.6	OCTICOSAPEPTIDE/PHOX/BEM1P FAMILY PROTEIN		HCD	QE_204_filtered	N14	HCD_m
AT5G64430	AT5G64430.1	831.403	3	3.8	QVVGLPDTSAYTQVTYTGGMGK	HexNAc@Neutral loss=23;Oxidation@20	HexNAc@441-462=23;Oxidation@460	Q20200903_26	88.295	441	462	21.4	6.7e-09	1	56441.6	OCTICOSAPEPTIDE/PHOX/BEM1P FAMILY PROTEIN		HCD	QE_204_filtered	N14	HCD_m
AT5G64430	AT5G64430.1	1238.6	2	2.5	QVVGLPDTSAYTQVTYTGGMGK	HexNAc@Neutral loss=52	HexNAc@441-462=52	Q20200903_27	94.759	441	462	48.3	8e-19	1	56441.6	OCTICOSAPEPTIDE/PHOX/BEM1P FAMILY PROTEIN		HCD	QE_204_filtered	N14	HCD_m
AT5G64430	AT5G64430.1	826.071	3	3.2	QVVGLPDTSAYTQVTYTGGMGK	HexNAc@Neutral loss=28	HexNAc@441-462=28	Q20200903_27	95.047	441	462	39	1.4e-17	1	56441.6	OCTICOSAPEPTIDE/PHOX/BEM1P FAMILY PROTEIN		HCD	QE_204_filtered	N14	HCD_m
AT5G64430	AT5G64430.1	899.093	3	-0.72	QVVGLPDTSAYTQVTYTGGMGK	HexNAc@Neutral loss=10;HexNAc@8=12;Oxidation@20	HexNAc@441-462=10;HexNAc@448=12;Oxidation@460	E20200929_08	105.259	441	462	28.4	5.8e-10	1	56441.6	OCTICOSAPEPTIDE/PHOX/BEM1P FAMILY PROTEIN		HCD	Eclipse_204_Filtered	N14	HCD_m
AT5G64430	AT5G64430.1	1246.6	2	-1.3	QVVGLPDTSAYTQVTYTGGMGK	HexNAc@Neutral loss=25;Oxidation@20	HexNAc@441-462=25;Oxidation@460	E20200929_09	108.699	441	462	29.6	2.9e-14	1	56441.6	OCTICOSAPEPTIDE/PHOX/BEM1P FAMILY PROTEIN		HCD	Eclipse_204_Filtered	N14	HCD_m
AT5G64430	AT5G64430.1	831.399	3	-2.1	QVVGLPDTSAYTQVTYTGGMGK	HexNAc@Neutral loss=43;Oxidation@20	HexNAc@441-462=43;Oxidation@460	E20200929_09	108.682	441	462	21.6	1.1e-10	1	56441.6	OCTICOSAPEPTIDE/PHOX/BEM1P FAMILY PROTEIN		HCD	Eclipse_204_Filtered	N14	HCD_m
AT5G64430	AT5G64430.1	1238.6	2	-0.03	QVVGLPDTSAYTQVTYTGGMGK	HexNAc@Neutral loss=36	HexNAc@441-462=36	E20201009_21	99.51	441	462	35.2	1.8e-14	1	56441.6	OCTICOSAPEPTIDE/PHOX/BEM1P FAMILY PROTEIN		HCD	Eclipse_204_Filtered	N14	HCD_m
AT5G64430	AT5G64430.1	1031.16	3	0.88	QVYYTEAPPPQYHGVGLPVTGMSELR	Gln->pyro-Glu@1;HexNAc@5=24;Oxidation@22	Gln->pyro-Glu@463;HexNAc@467=24;Oxidation@484	E20201009_20e	108.982	463	488	36.5	7.3e-11	1	56441.6	OCTICOSAPEPTIDE/PHOX/BEM1P FAMILY PROTEIN		EtHCD	Eclipse pd-EtHCD	N14	EtHCD_m1
AT5G64430	AT5G64430.1	1036.84	3	1.2	QVYYTEAPPPQYHGVGLPVTGMSELR	HexNAc@5=29;Oxidation@22	HexNAc@467=29;Oxidation@484	E20201009_20e	88.646	463	488	40.4	2.1e-13	1	56441.6	OCTICOSAPEPTIDE/PHOX/BEM1P FAMILY PROTEIN		EtHCD	Eclipse pd-EtHCD	N14	EtHCD_m1
AT5G64430	AT5G64430.1	1031.51	3	1	QVYYTEAPPPQYHGVGLPVTGMSELR	HexNAc@5=63	HexNAc@467=63	E20201009_20e	99.596	463	488	51.8	4.3e-15	1	56441.6	OCTICOSAPEPTIDE/PHOX/BEM1P FAMILY PROTEIN		EtHCD	Eclipse pd-EtHCD	N14	EtHCD_m1
AT5G64430	AT5G64430.1	1036.84	3	-0.69	QVYYTEAPPPQYHGVGLPVTGMSELR	Oxidation@22;HexNAc@Neutral loss|5	Oxidation@484;HexNAc@463-488|467	E20200929_08e	106.177	463	488	16.8	2.2e-06	1	56441.6	OCTICOSAPEPTIDE/PHOX/BEM1P FAMILY PROTEIN		EtHCD	Eclipse pd-EtHCD	N14	EtHCD_m1
AT5G64430	AT5G64430.1	1031.16	3	0.88	QVYYTEAPPPQYHGVGLPVTGMSELR	Gln->pyro-Glu@1;HexNAc@5=93;Oxidation@22	Gln->pyro-Glu@463;HexNAc@467=93;Oxidation@484	E20201009_20e	108.982	463	488	36.5	8.7e-11	1	56441.6	OCTICOSAPEPTIDE/PHOX/BEM1P FAMILY PROTEIN		EtHCD	Eclipse pd-EtHCD	N14	EtHCD_m2
AT5G64430	AT5G64430.1	1036.84	3	1.5	QVYYTEAPPPQYHGVGLPVTGMSELR	HexNAc@5=62;Oxidation@22	HexNAc@467=62;Oxidation@484	E20201009_19e	89.07	463	488	41.2	7.7e-12	1	56441.6	OCTICOSAPEPTIDE/PHOX/BEM1P FAMILY PROTEIN		EtHCD	Eclipse pd-EtHCD	N14	EtHCD_m2
AT5G64430	AT5G64430.1	1031.51	3	1	QVYYTEAPPPQYHGVGLPVTGMSELR	HexNAc@5=93	HexNAc@467=93	E20201009_20e	99.596	463	488	51.8	1.2e-13	1	56441.6	OCTICOSAPEPTIDE/PHOX/BEM1P FAMILY PROTEIN		EtHCD	Eclipse pd-EtHCD	N14	EtHCD_m2
AT5G64430	AT5G64430.1	773.884	4	3.1	QVYYTEAPPPQYHGVGLPVTGMSELR	HexNAc@5=38	HexNAc@467=38	E20210820_06e	88.378	463	488	32.3	1.8e-08	1	56441.6	OCTICOSAPEPTIDE/PHOX/BEM1P FAMILY PROTEIN		EtHCD	Eclipse pd-EtHCD	N14	EtHCD_m2
AT5G64430	AT5G64430.1	1538.24	2	-2	QVYYTEAPPPQYHGVGLPVTGMSELR	HexNAc@Neutral loss=36;Gln->pyro-Glu@1	HexNAc@463-488=36;Gln->pyro-Glu@463	E20200929_09	120.671	463	488	64	2.8e-17	1	56441.6	OCTICOSAPEPTIDE/PHOX/BEM1P FAMILY PROTEIN		HCD	Eclipse_204_Filtered	N14	HCD_m
AT5G64430	AT5G64430.1	1025.83	3	-0.25	QVYYTEAPPPQYHGVGLPVTGMSELR	HexNAc@Neutral loss=27;Gln->pyro-Glu@1	HexNAc@463-488=27;Gln->pyro-Glu@463	E20200929_09	120.619	463	488	53.4	6.8e-17	1	56441.6	OCTICOSAPEPTIDE/PHOX/BEM1P FAMILY PROTEIN		HCD	Eclipse_204_Filtered	N14	HCD_m
AT5G64430	AT5G64430.1	777.88	4	-0.29	QVYYTEAPPPQYHGVGLPVTGMSELR	HexNAc@Neutral loss=25;Oxidation@22	HexNAc@463-488=25;Oxidation@484	E20200929_05	106.839	463	488	27.9	1.2e-10	1	56441.6	OCTICOSAPEPTIDE/PHOX/BEM1P FAMILY PROTEIN		HCD	Eclipse_204_Filtered	N14	HCD_m
AT5G64430	AT5G64430.1	1031.51	3	1.2	QVYYTEAPPPQYHGVGLPVTGMSELR	HexNAc@Neutral loss=33	HexNAc@463-488=33	E20201009_19	100.005	463	488	47.5	3.3e-13	1	56441.6	OCTICOSAPEPTIDE/PHOX/BEM1P FAMILY PROTEIN		HCD	Eclipse_204_Filtered	N14	HCD_m
AT5G64430	AT5G64430.1	1036.84	3	1.5	QVYYTEAPPPQYHGVGLPVTGMSELR	HexNAc@Neutral loss=32;Oxidation@22	HexNAc@463-488=32;Oxidation@484	E20201009_19	89.067	463	488	30.2	2e-12	1	56441.6	OCTICOSAPEPTIDE/PHOX/BEM1P FAMILY PROTEIN		HCD	Eclipse_204_Filtered	N14	HCD_m
AT5G64430	AT5G64430.1	820.392	4	-2.7	QVYYTEAPPPQYHGVGLPVTGMSELR	HexNAc@Neutral loss=53;Gln->pyro-Glu@1;HexNAc@5=53	HexNAc@463-488=53;Gln->pyro-Glu@463;HexNAc@467=53	Q20200903_29	92.484	463	488	10.8	0.00045	1	56441.6	OCTICOSAPEPTIDE/PHOX/BEM1P FAMILY PROTEIN		HCD	QE_total	N14	HCD_m
AT5G64430	AT5G64430.1	1031.16	3	0.3	QVYYTEAPPPQYHGVGLPVTGMSELR	HexNAc@Neutral loss=23;Gln->pyro-Glu@1;Oxidation@22	HexNAc@463-488=23;Gln->pyro-Glu@463;Oxidation@484	Q20200903_24	102.581	463	488	47.6	3e-13	1	56441.6	OCTICOSAPEPTIDE/PHOX/BEM1P FAMILY PROTEIN		HCD	QE_total	N14	HCD_m
AT5G64430	AT5G64430.1	1036.84	3	1.2	QVYYTEAPPPQYHGVGLPVTGMSELR	HexNAc@Neutral loss=12;Oxidation@22	HexNAc@463-488=12;Oxidation@484	Q20200903_05	84.818	463	488	59.5	5.2e-15	1	56441.6	OCTICOSAPEPTIDE/PHOX/BEM1P FAMILY PROTEIN		HCD	QE_total	N14	HCD_m
AT5G64430	AT5G64430.1	777.883	4	3.3	QVYYTEAPPPQYHGVGLPVTGMSELR	HexNAc@Neutral loss=11;Oxidation@22	HexNAc@463-488=11;Oxidation@484	Q20200903_24	84.689	463	488	17.4	2.5e-08	1	56441.6	OCTICOSAPEPTIDE/PHOX/BEM1P FAMILY PROTEIN		HCD	QE_total	N14	HCD_m
AT5G64430	AT5G64430.1	1031.51	3	2.4	QVYYTEAPPPQYHGVGLPVTGMSELR	HexNAc@Neutral loss=28	HexNAc@463-488=28	Q20200903_26	94.257	463	488	60.9	1e-13	1	56441.6	OCTICOSAPEPTIDE/PHOX/BEM1P FAMILY PROTEIN		HCD	QE_total	N14	HCD_m
AT5G64430	AT5G64430.1	773.884	4	2.8	QVYYTEAPPPQYHGVGLPVTGMSELR	HexNAc@Neutral loss=10	HexNAc@463-488=10	Q20200903_26	93.969	463	488	45.6	2.1e-12	1	56441.6	OCTICOSAPEPTIDE/PHOX/BEM1P FAMILY PROTEIN		HCD	QE_total	N14	HCD_m
AT5G64430	AT5G64430.1	1036.84	3	-0.69	QVYYTEAPPPQYHGVGLPVTGMSELR	HexNAc@Neutral loss=8;Oxidation@22	HexNAc@463-488=8;Oxidation@484	E20200929_08	106.174	463	488	43.9	1.8e-12	1	56441.6	OCTICOSAPEPTIDE/PHOX/BEM1P FAMILY PROTEIN		HCD	Eclipse_total	N14	HCD_m
AT5G64430	AT5G64430.1	773.884	4	3.1	QVYYTEAPPPQYHGVGLPVTGMSELR	HexNAc@Neutral loss=19	HexNAc@463-488=19	E20210820_06f	88.373	463	488	28.8	1e-09	1	56441.6	OCTICOSAPEPTIDE/PHOX/BEM1P FAMILY PROTEIN		HCD	Eclipse_204_Filtered	N14	HCD_m
AT3G05680	AT3G05680.1	508.853	5	2.7	QRKPNTSRPPSMHVDDYVAR	Gln->pyro-Glu@1;HexNAc@Neutral loss|5|6|7|11	Gln->pyro-Glu@1561;HexNAc@1561-1580|1565|1566|1567|1571	Q20200903_31	41.02	1561	1580	21.6	0.00052	2	234227	EMBRYO DEFECTIVE 2016	EMB2016	HCD	QE_204_filtered	N14	HCD_m
AT3G05680	AT3G05680.1	512.258	5	0.51	QRKPNTSRPPSMHVDDYVAR	HexNAc@Neutral loss|5|6|7|11	HexNAc@1561-1580|1565|1566|1567|1571	Q20200903_04	33.023	1561	1580	21.2	0.00018	2	234227	EMBRYO DEFECTIVE 2016	EMB2016	HCD	QE_204_filtered	N14	HCD_m
AT3G05680	AT3G05680.1	569.029	4	-0.94	KPNTSRPPSMHVDDYVAR	HexNAc@3|4|5	HexNAc@1565|1566|1567	E20200929_09e	49.996	1563	1580	27.1	1.6e-06	2	234227	EMBRYO DEFECTIVE 2016	EMB2016	EtHCD	Eclipse pd-EtHCD	N14	EtHCD_m1
AT3G05680	AT3G05680.1	569.029	4	-0.94	KPNTSRPPSMHVDDYVAR	HexNAc@3|4	HexNAc@1565|1566	E20200929_09e	49.996	1563	1580	27.1	1.7e-05	2	234227	EMBRYO DEFECTIVE 2016	EMB2016	EtHCD	Eclipse pd-EtHCD	N14	EtHCD_m2
AT3G05680	AT3G05680.1	569.031	4	1.7	KPNTSRPPSMHVDDYVAR	HexNAc@Neutral loss=12	HexNAc@1563-1580=12	Q20200903_24	37.414	1563	1580	19.9	8.3e-06	2	234227	EMBRYO DEFECTIVE 2016	EMB2016	HCD	QE_204_filtered	N14	HCD_m
AT3G05680	AT3G05680.1	573.028	4	-0.98	KPNTSRPPSMHVDDYVAR	HexNAc@Neutral loss=23;Oxidation@10	HexNAc@1563-1580=23;Oxidation@1572	E20200929_04	36.15	1563	1580	14.9	5.4e-06	2	234227	EMBRYO DEFECTIVE 2016	EMB2016	HCD	Eclipse_204_Filtered	N14	HCD_m
AT3G05680	AT3G05680.1	569.03	4	-0.24	KPNTSRPPSMHVDDYVAR	HexNAc@Neutral loss=17	HexNAc@1563-1580=17	E20200929_08	49.84	1563	1580	28.1	3.8e-06	2	234227	EMBRYO DEFECTIVE 2016	EMB2016	HCD	Eclipse_204_Filtered	N14	HCD_m
AT3G05680	AT3G05680.1	573.03	4	2.9	KPNTSRPPSMHVDDYVAR	Oxidation@10;HexNAc@Neutral loss|3|4|5|9	Oxidation@1572;HexNAc@1563-1580|1565|1566|1567|1571	Q20200903_25	25.781	1563	1580	11.5	3.7e-05	2	234227	EMBRYO DEFECTIVE 2016	EMB2016	HCD	QE_204_filtered	N14	HCD_m
AT3G05680	AT3G05680.1	854.921	2	-0.39	SVDTAGNSNAITISR	HexNAc@14=14	HexNAc@1596=14	E20201009_16e	49.397	1583	1597	32.1	1.1e-06	2	234227	EMBRYO DEFECTIVE 2016	EMB2016	EtHCD	Eclipse pd-EtHCD	N14	EtHCD_m1
AT3G05680	AT3G05680.1	854.921	2	-0.39	SVDTAGNSNAITISR	HexNAc@14=15	HexNAc@1596=15	E20201009_16e	49.397	1583	1597	32.1	5.7e-07	2	234227	EMBRYO DEFECTIVE 2016	EMB2016	EtHCD	Eclipse pd-EtHCD	N14	EtHCD_m2
AT3G05680	AT3G05680.1	854.924	2	3.7	SVDTAGNSNAITISR	HexNAc@Neutral loss=13	HexNAc@1583-1597=13	Q20200903_17	46.447	1583	1597	26.6	3.3e-07	2	234227	EMBRYO DEFECTIVE 2016	EMB2016	HCD	QE_204_filtered	N14	HCD_m
AT3G05680	AT3G05680.1	854.921	2	-0.39	SVDTAGNSNAITISR	HexNAc@Neutral loss=10	HexNAc@1583-1597=10	E20201009_16	49.395	1583	1597	16.1	9.8e-06	2	234227	EMBRYO DEFECTIVE 2016	EMB2016	HCD	Eclipse_204_Filtered	N14	HCD_m
AT3G05680	AT3G05680.1	555.763	4	-1.4	AGSSSGRPPSIHVDEFMAR	HexNAc@3=13;Oxidation@17	HexNAc@1600=13;Oxidation@1614	E20200929_04e	62.817	1598	1616	31.8	1.2e-08	2	234227	EMBRYO DEFECTIVE 2016	EMB2016	EtHCD	Eclipse pd-EtHCD	N14	EtHCD_m1
AT3G05680	AT3G05680.1	551.765	4	-0.13	AGSSSGRPPSIHVDEFMAR	HexNAc@3=11	HexNAc@1600=11	E20200929_08e	74.678	1598	1616	40.1	4.5e-09	2	234227	EMBRYO DEFECTIVE 2016	EMB2016	EtHCD	Eclipse pd-EtHCD	N14	EtHCD_m1
AT3G05680	AT3G05680.1	555.763	4	-1.4	AGSSSGRPPSIHVDEFMAR	HexNAc@3=11;Oxidation@17	HexNAc@1600=11;Oxidation@1614	E20200929_04e	62.817	1598	1616	31.8	4e-07	2	234227	EMBRYO DEFECTIVE 2016	EMB2016	EtHCD	Eclipse pd-EtHCD	N14	EtHCD_m2
AT3G05680	AT3G05680.1	551.765	4	-0.31	AGSSSGRPPSIHVDEFMAR	HexNAc@3=11	HexNAc@1600=11	E20200929_08e	75.146	1598	1616	40.4	1.9e-09	2	234227	EMBRYO DEFECTIVE 2016	EMB2016	EtHCD	Eclipse pd-EtHCD	N14	EtHCD_m2
AT3G05680	AT3G05680.1	555.765	4	2.3	AGSSSGRPPSIHVDEFMAR	HexNAc@Neutral loss=8;Oxidation@17	HexNAc@1598-1616=8;Oxidation@1614	Q20200903_20	48.191	1598	1616	18.8	5.7e-05	2	234227	EMBRYO DEFECTIVE 2016	EMB2016	HCD	QE_204_filtered	N14	HCD_m
AT3G05680	AT3G05680.1	551.765	4	-0.31	AGSSSGRPPSIHVDEFMAR	HexNAc@Neutral loss=53	HexNAc@1598-1616=53	E20200929_08	75.142	1598	1616	30.4	6.4e-08	2	234227	EMBRYO DEFECTIVE 2016	EMB2016	HCD	Eclipse_204_Filtered	N14	HCD_m
AT3G05680	AT3G05680.1	536.288	3	1.2	ISVSRPEMSLIR	Oxidation@8;HexNAc@2|4	Oxidation@1751;HexNAc@1745|1747	E20201009_20e	52.183	1744	1755	20.6	1.6e-05	2	234227	EMBRYO DEFECTIVE 2016	EMB2016	EtHCD	Eclipse pd-EtHCD	N14	EtHCD_m1
AT3G05680	AT3G05680.1	536.287	3	-1	ISVSRPEMSLIR	HexNAc@4=7;Oxidation@8	HexNAc@1747=7;Oxidation@1751	E20200929_09e	63.863	1744	1755	27.3	2e-06	2	234227	EMBRYO DEFECTIVE 2016	EMB2016	EtHCD	Eclipse pd-EtHCD	N14	EtHCD_m1
[truncated: 3,412 more rows]
